# Supplementary material for: Genetic encoding of a highly photostable, long lifetime fluorescent amino acid for imaging in mammalian cells
Source: Chem Sci. 2021 Aug 3;12(36):11955–64. doi: 10.1039/d1sc01914g (PMC8634729; doi:10.1039/d1sc01914g)
Supplement: SC-012-D1SC01914G-s001 [file SC-012-D1SC01914G-s001.pdb]

ATOM      1  N   PRO A   1     -30.798  -1.259  -4.907  1.00  0.00           N  
ATOM      2  CA  PRO A   1     -29.423  -1.639  -4.591  1.00  0.00           C  
ATOM      3  C   PRO A   1     -28.534  -0.393  -4.561  1.00  0.00           C  
ATOM      4  O   PRO A   1     -28.668   0.430  -3.659  1.00  0.00           O  
ATOM      5  CB  PRO A   1     -29.047  -2.584  -5.738  1.00  0.00           C  
ATOM      6  CG  PRO A   1     -29.902  -2.138  -6.874  1.00  0.00           C  
ATOM      7  CD  PRO A   1     -31.187  -1.697  -6.225  1.00  0.00           C  
ATOM      8 1H   PRO A   1     -30.876  -0.288  -4.783  1.00  0.00           H  
ATOM      9 2H   PRO A   1     -31.279  -1.754  -4.188  1.00  0.00           H  
ATOM     10  HA  PRO A   1     -29.402  -2.147  -3.615  1.00  0.00           H  
ATOM     11 1HB  PRO A   1     -27.971  -2.501  -5.955  1.00  0.00           H  
ATOM     12 2HB  PRO A   1     -29.236  -3.626  -5.443  1.00  0.00           H  
ATOM     13 1HG  PRO A   1     -29.407  -1.327  -7.427  1.00  0.00           H  
ATOM     14 2HG  PRO A   1     -30.049  -2.965  -7.585  1.00  0.00           H  
ATOM     15 1HD  PRO A   1     -31.619  -0.862  -6.796  1.00  0.00           H  
ATOM     16 2HD  PRO A   1     -31.888  -2.544  -6.185  1.00  0.00           H  
ATOM     17  N   ALA A   2     -27.646  -0.246  -5.538  1.00  0.00           N  
ATOM     18  CA  ALA A   2     -26.774   0.917  -5.622  1.00  0.00           C  
ATOM     19  C   ALA A   2     -27.572   2.146  -6.019  1.00  0.00           C  
ATOM     20  O   ALA A   2     -28.579   2.026  -6.718  1.00  0.00           O  
ATOM     21  CB  ALA A   2     -25.667   0.675  -6.630  1.00  0.00           C  
ATOM     22  H   ALA A   2     -27.566  -0.944  -6.258  1.00  0.00           H  
ATOM     23  HA  ALA A   2     -26.339   1.095  -4.637  1.00  0.00           H  
ATOM     24 1HB  ALA A   2     -25.020   1.555  -6.672  1.00  0.00           H  
ATOM     25 2HB  ALA A   2     -25.084  -0.193  -6.333  1.00  0.00           H  
ATOM     26 3HB  ALA A   2     -26.105   0.503  -7.610  1.00  0.00           H  
ATOM     27  N   LEU A   3     -27.113   3.317  -5.587  1.00  0.00           N  
ATOM     28  CA  LEU A   3     -27.728   4.575  -5.995  1.00  0.00           C  
ATOM     29  C   LEU A   3     -27.169   5.027  -7.329  1.00  0.00           C  
ATOM     30  O   LEU A   3     -26.001   4.781  -7.644  1.00  0.00           O  
ATOM     31  CB  LEU A   3     -27.464   5.697  -4.980  1.00  0.00           C  
ATOM     32  CG  LEU A   3     -28.008   5.539  -3.546  1.00  0.00           C  
ATOM     33  CD1 LEU A   3     -27.510   6.697  -2.732  1.00  0.00           C  
ATOM     34  CD2 LEU A   3     -29.522   5.554  -3.551  1.00  0.00           C  
ATOM     35  H   LEU A   3     -26.302   3.334  -4.987  1.00  0.00           H  
ATOM     36  HA  LEU A   3     -28.798   4.423  -6.116  1.00  0.00           H  
ATOM     37 1HB  LEU A   3     -26.389   5.840  -4.908  1.00  0.00           H  
ATOM     38 2HB  LEU A   3     -27.887   6.617  -5.390  1.00  0.00           H  
ATOM     39  HG  LEU A   3     -27.649   4.607  -3.106  1.00  0.00           H  
ATOM     40 1HD1 LEU A   3     -27.883   6.611  -1.712  1.00  0.00           H  
ATOM     41 2HD1 LEU A   3     -26.420   6.699  -2.719  1.00  0.00           H  
ATOM     42 3HD1 LEU A   3     -27.870   7.621  -3.182  1.00  0.00           H  
ATOM     43 1HD2 LEU A   3     -29.889   5.466  -2.528  1.00  0.00           H  
ATOM     44 2HD2 LEU A   3     -29.850   6.491  -3.981  1.00  0.00           H  
ATOM     45 3HD2 LEU A   3     -29.904   4.724  -4.140  1.00  0.00           H  
ATOM     46  N   THR A   4     -27.992   5.738  -8.084  1.00  0.00           N  
ATOM     47  CA  THR A   4     -27.581   6.316  -9.355  1.00  0.00           C  
ATOM     48  C   THR A   4     -26.876   7.641  -9.101  1.00  0.00           C  
ATOM     49  O   THR A   4     -26.890   8.167  -7.975  1.00  0.00           O  
ATOM     50  CB  THR A   4     -28.770   6.595 -10.286  1.00  0.00           C  
ATOM     51  CG2 THR A   4     -29.613   5.340 -10.429  1.00  0.00           C  
ATOM     52  OG1 THR A   4     -29.571   7.638  -9.719  1.00  0.00           O  
ATOM     53  H   THR A   4     -28.950   5.887  -7.753  1.00  0.00           H  
ATOM     54  HA  THR A   4     -26.885   5.635  -9.846  1.00  0.00           H  
ATOM     55  HB  THR A   4     -28.410   6.909 -11.261  1.00  0.00           H  
ATOM     56  HG1 THR A   4     -30.223   7.930 -10.380  1.00  0.00           H  
ATOM     57 1HG2 THR A   4     -30.460   5.542 -11.086  1.00  0.00           H  
ATOM     58 2HG2 THR A   4     -29.005   4.543 -10.857  1.00  0.00           H  
ATOM     59 3HG2 THR A   4     -29.984   5.024  -9.458  1.00  0.00           H  
ATOM     60  N   LYS A   5     -26.256   8.197 -10.143  1.00  0.00           N  
ATOM     61  CA  LYS A   5     -25.600   9.489  -9.988  1.00  0.00           C  
ATOM     62  C   LYS A   5     -26.591  10.595  -9.642  1.00  0.00           C  
ATOM     63  O   LYS A   5     -26.274  11.452  -8.815  1.00  0.00           O  
ATOM     64  CB  LYS A   5     -24.822   9.863 -11.254  1.00  0.00           C  
ATOM     65  CG  LYS A   5     -24.078  11.228 -11.199  1.00  0.00           C  
ATOM     66  CD  LYS A   5     -23.003  11.262 -10.100  1.00  0.00           C  
ATOM     67  CE  LYS A   5     -21.994  12.418 -10.297  1.00  0.00           C  
ATOM     68  NZ  LYS A   5     -22.638  13.778 -10.263  1.00  0.00           N1+
ATOM     69  H   LYS A   5     -26.247   7.724 -11.035  1.00  0.00           H  
ATOM     70  HA  LYS A   5     -24.894   9.406  -9.164  1.00  0.00           H  
ATOM     71 1HB  LYS A   5     -24.081   9.091 -11.464  1.00  0.00           H  
ATOM     72 2HB  LYS A   5     -25.505   9.897 -12.101  1.00  0.00           H  
ATOM     73 1HG  LYS A   5     -23.606  11.414 -12.161  1.00  0.00           H  
ATOM     74 2HG  LYS A   5     -24.796  12.031 -11.009  1.00  0.00           H  
ATOM     75 1HD  LYS A   5     -23.489  11.412  -9.130  1.00  0.00           H  
ATOM     76 2HD  LYS A   5     -22.464  10.317 -10.076  1.00  0.00           H  
ATOM     77 1HE  LYS A   5     -21.252  12.367  -9.503  1.00  0.00           H  
ATOM     78 2HE  LYS A   5     -21.494  12.292 -11.255  1.00  0.00           H  
ATOM     79 1HZ  LYS A   5     -21.943  14.489 -10.387  1.00  0.00           H  
ATOM     80 2HZ  LYS A   5     -23.326  13.861 -10.998  1.00  0.00           H  
ATOM     81 3HZ  LYS A   5     -23.116  13.945  -9.359  1.00  0.00           H  
ATOM     82  N   SER A   6     -27.780  10.590 -10.261  1.00  0.00           N  
ATOM     83  CA  SER A   6     -28.747  11.648  -9.977  1.00  0.00           C  
ATOM     84  C   SER A   6     -29.283  11.546  -8.554  1.00  0.00           C  
ATOM     85  O   SER A   6     -29.519  12.570  -7.898  1.00  0.00           O  
ATOM     86  CB  SER A   6     -29.897  11.572 -10.961  1.00  0.00           C  
ATOM     87  OG  SER A   6     -30.616  10.370 -10.807  1.00  0.00           O  
ATOM     88  H   SER A   6     -28.005   9.870 -10.931  1.00  0.00           H  
ATOM     89  HA  SER A   6     -28.245  12.611 -10.091  1.00  0.00           H  
ATOM     90 1HB  SER A   6     -30.564  12.419 -10.803  1.00  0.00           H  
ATOM     91 2HB  SER A   6     -29.513  11.642 -11.977  1.00  0.00           H  
ATOM     92  HG  SER A   6     -31.381  10.447 -11.391  1.00  0.00           H  
ATOM     93  N   GLN A   7     -29.378  10.317  -8.039  1.00  0.00           N  
ATOM     94  CA  GLN A   7     -29.809  10.093  -6.668  1.00  0.00           C  
ATOM     95  C   GLN A   7     -28.746  10.586  -5.700  1.00  0.00           C  
ATOM     96  O   GLN A   7     -29.061  11.239  -4.698  1.00  0.00           O  
ATOM     97  CB  GLN A   7     -30.120   8.619  -6.463  1.00  0.00           C  
ATOM     98  CG  GLN A   7     -31.388   8.182  -7.173  1.00  0.00           C  
ATOM     99  CD  GLN A   7     -31.618   6.712  -7.109  1.00  0.00           C  
ATOM    100  NE2 GLN A   7     -32.885   6.313  -7.135  1.00  0.00           N  
ATOM    101  OE1 GLN A   7     -30.672   5.911  -7.056  1.00  0.00           O  
ATOM    102  H   GLN A   7     -29.204   9.525  -8.660  1.00  0.00           H  
ATOM    103  HA  GLN A   7     -30.720  10.665  -6.495  1.00  0.00           H  
ATOM    104 1HB  GLN A   7     -29.306   8.039  -6.881  1.00  0.00           H  
ATOM    105 2HB  GLN A   7     -30.167   8.386  -5.424  1.00  0.00           H  
ATOM    106 1HG  GLN A   7     -32.230   8.673  -6.692  1.00  0.00           H  
ATOM    107 2HG  GLN A   7     -31.345   8.488  -8.210  1.00  0.00           H  
ATOM    108 1HE2 GLN A   7     -33.102   5.335  -7.109  1.00  0.00           H  
ATOM    109 2HE2 GLN A   7     -33.628   6.985  -7.208  1.00  0.00           H  
ATOM    110  N   THR A   8     -27.481  10.352  -6.047  1.00  0.00           N  
ATOM    111  CA  THR A   8     -26.369  10.797  -5.230  1.00  0.00           C  
ATOM    112  C   THR A   8     -26.350  12.319  -5.174  1.00  0.00           C  
ATOM    113  O   THR A   8     -26.196  12.894  -4.093  1.00  0.00           O  
ATOM    114  CB  THR A   8     -25.022  10.274  -5.773  1.00  0.00           C  
ATOM    115  CG2 THR A   8     -23.871  10.780  -4.896  1.00  0.00           C  
ATOM    116  OG1 THR A   8     -25.027   8.839  -5.760  1.00  0.00           O  
ATOM    117  H   THR A   8     -27.299   9.785  -6.878  1.00  0.00           H  
ATOM    118  HA  THR A   8     -26.505  10.417  -4.217  1.00  0.00           H  
ATOM    119  HB  THR A   8     -24.880  10.622  -6.795  1.00  0.00           H  
ATOM    120  HG1 THR A   8     -25.668   8.510  -6.427  1.00  0.00           H  
ATOM    121 1HG2 THR A   8     -22.932  10.397  -5.290  1.00  0.00           H  
ATOM    122 2HG2 THR A   8     -23.840  11.870  -4.899  1.00  0.00           H  
ATOM    123 3HG2 THR A   8     -24.007  10.427  -3.874  1.00  0.00           H  
ATOM    124  N   ASP A   9     -26.544  12.980  -6.329  1.00  0.00           N  
ATOM    125  CA  ASP A   9     -26.538  14.435  -6.361  1.00  0.00           C  
ATOM    126  C   ASP A   9     -27.674  15.013  -5.531  1.00  0.00           C  
ATOM    127  O   ASP A   9     -27.475  16.003  -4.826  1.00  0.00           O  
ATOM    128  CB  ASP A   9     -26.663  14.970  -7.790  1.00  0.00           C  
ATOM    129  CG  ASP A   9     -25.405  14.797  -8.670  1.00  0.00           C  
ATOM    130  OD1 ASP A   9     -24.332  14.511  -8.169  1.00  0.00           O  
ATOM    131  OD2 ASP A   9     -25.521  14.977  -9.860  1.00  0.00           O1-
ATOM    132  H   ASP A   9     -26.630  12.452  -7.204  1.00  0.00           H  
ATOM    133  HA  ASP A   9     -25.594  14.782  -5.941  1.00  0.00           H  
ATOM    134 1HB  ASP A   9     -27.493  14.456  -8.281  1.00  0.00           H  
ATOM    135 2HB  ASP A   9     -26.917  16.027  -7.756  1.00  0.00           H  
ATOM    136  N   ARG A  10     -28.850  14.377  -5.559  1.00  0.00           N  
ATOM    137  CA  ARG A  10     -29.964  14.880  -4.771  1.00  0.00           C  
ATOM    138  C   ARG A  10     -29.693  14.736  -3.282  1.00  0.00           C  
ATOM    139  O   ARG A  10     -30.022  15.641  -2.503  1.00  0.00           O  
ATOM    140  CB  ARG A  10     -31.249  14.154  -5.137  1.00  0.00           C  
ATOM    141  CG  ARG A  10     -32.491  14.515  -4.304  1.00  0.00           C  
ATOM    142  CD  ARG A  10     -32.877  15.935  -4.372  1.00  0.00           C  
ATOM    143  NE  ARG A  10     -34.135  16.127  -3.679  1.00  0.00           N  
ATOM    144  CZ  ARG A  10     -34.637  17.280  -3.224  1.00  0.00           C  
ATOM    145  NH1 ARG A  10     -34.036  18.443  -3.346  1.00  0.00           N1+
ATOM    146  NH2 ARG A  10     -35.785  17.230  -2.625  1.00  0.00           N  
ATOM    147  H   ARG A  10     -28.988  13.591  -6.204  1.00  0.00           H  
ATOM    148  HA  ARG A  10     -30.087  15.936  -5.002  1.00  0.00           H  
ATOM    149 1HB  ARG A  10     -31.477  14.341  -6.185  1.00  0.00           H  
ATOM    150 2HB  ARG A  10     -31.086  13.081  -5.035  1.00  0.00           H  
ATOM    151 1HG  ARG A  10     -33.340  13.966  -4.685  1.00  0.00           H  
ATOM    152 2HG  ARG A  10     -32.337  14.250  -3.255  1.00  0.00           H  
ATOM    153 1HD  ARG A  10     -32.123  16.553  -3.888  1.00  0.00           H  
ATOM    154 2HD  ARG A  10     -33.003  16.238  -5.410  1.00  0.00           H  
ATOM    155  HE  ARG A  10     -34.724  15.294  -3.507  1.00  0.00           H  
ATOM    156 1HH1 ARG A  10     -33.142  18.521  -3.800  1.00  0.00           H  
ATOM    157 2HH1 ARG A  10     -34.514  19.271  -2.945  1.00  0.00           H  
ATOM    158 1HH2 ARG A  10     -36.245  16.303  -2.539  1.00  0.00           H  
ATOM    159 2HH2 ARG A  10     -36.183  18.108  -2.248  1.00  0.00           H  
ATOM    160  N   LEU A  11     -29.085  13.626  -2.867  1.00  0.00           N  
ATOM    161  CA  LEU A  11     -28.810  13.484  -1.453  1.00  0.00           C  
ATOM    162  C   LEU A  11     -27.748  14.517  -1.049  1.00  0.00           C  
ATOM    163  O   LEU A  11     -27.880  15.133   0.004  1.00  0.00           O  
ATOM    164  CB  LEU A  11     -28.364  12.057  -1.126  1.00  0.00           C  
ATOM    165  CG  LEU A  11     -29.453  10.936  -1.357  1.00  0.00           C  
ATOM    166  CD1 LEU A  11     -28.833   9.607  -1.108  1.00  0.00           C  
ATOM    167  CD2 LEU A  11     -30.707  11.126  -0.483  1.00  0.00           C  
ATOM    168  H   LEU A  11     -28.879  12.870  -3.529  1.00  0.00           H  
ATOM    169  HA  LEU A  11     -29.710  13.712  -0.897  1.00  0.00           H  
ATOM    170 1HB  LEU A  11     -27.501  11.822  -1.759  1.00  0.00           H  
ATOM    171 2HB  LEU A  11     -28.047  12.019  -0.084  1.00  0.00           H  
ATOM    172  HG  LEU A  11     -29.741  10.964  -2.379  1.00  0.00           H  
ATOM    173 1HD1 LEU A  11     -29.559   8.821  -1.316  1.00  0.00           H  
ATOM    174 2HD1 LEU A  11     -27.973   9.491  -1.762  1.00  0.00           H  
ATOM    175 3HD1 LEU A  11     -28.512   9.545  -0.070  1.00  0.00           H  
ATOM    176 1HD2 LEU A  11     -31.414  10.328  -0.707  1.00  0.00           H  
ATOM    177 2HD2 LEU A  11     -30.429  11.078   0.562  1.00  0.00           H  
ATOM    178 3HD2 LEU A  11     -31.184  12.077  -0.692  1.00  0.00           H  
ATOM    179  N   GLU A  12     -26.765  14.808  -1.920  1.00  0.00           N  
ATOM    180  CA  GLU A  12     -25.738  15.811  -1.594  1.00  0.00           C  
ATOM    181  C   GLU A  12     -26.356  17.197  -1.416  1.00  0.00           C  
ATOM    182  O   GLU A  12     -25.904  17.974  -0.571  1.00  0.00           O  
ATOM    183  CB  GLU A  12     -24.635  15.845  -2.656  1.00  0.00           C  
ATOM    184  CG  GLU A  12     -23.685  14.641  -2.634  1.00  0.00           C  
ATOM    185  CD  GLU A  12     -22.782  14.618  -1.410  1.00  0.00           C  
ATOM    186  OE1 GLU A  12     -22.187  15.638  -1.115  1.00  0.00           O  
ATOM    187  OE2 GLU A  12     -22.677  13.600  -0.773  1.00  0.00           O1-
ATOM    188  H   GLU A  12     -26.678  14.264  -2.785  1.00  0.00           H  
ATOM    189  HA  GLU A  12     -25.276  15.538  -0.655  1.00  0.00           H  
ATOM    190 1HB  GLU A  12     -25.092  15.886  -3.645  1.00  0.00           H  
ATOM    191 2HB  GLU A  12     -24.040  16.748  -2.534  1.00  0.00           H  
ATOM    192 1HG  GLU A  12     -24.277  13.728  -2.638  1.00  0.00           H  
ATOM    193 2HG  GLU A  12     -23.079  14.648  -3.538  1.00  0.00           H  
ATOM    194  N   VAL A  13     -27.392  17.513  -2.194  1.00  0.00           N  
ATOM    195  CA  VAL A  13     -28.103  18.781  -2.034  1.00  0.00           C  
ATOM    196  C   VAL A  13     -28.790  18.823  -0.673  1.00  0.00           C  
ATOM    197  O   VAL A  13     -28.790  19.853   0.006  1.00  0.00           O  
ATOM    198  CB  VAL A  13     -29.150  18.963  -3.148  1.00  0.00           C  
ATOM    199  CG1 VAL A  13     -30.093  20.109  -2.811  1.00  0.00           C  
ATOM    200  CG2 VAL A  13     -28.453  19.211  -4.478  1.00  0.00           C  
ATOM    201  H   VAL A  13     -27.650  16.854  -2.940  1.00  0.00           H  
ATOM    202  HA  VAL A  13     -27.372  19.589  -2.078  1.00  0.00           H  
ATOM    203  HB  VAL A  13     -29.755  18.059  -3.217  1.00  0.00           H  
ATOM    204 1HG1 VAL A  13     -30.826  20.223  -3.610  1.00  0.00           H  
ATOM    205 2HG1 VAL A  13     -30.607  19.893  -1.875  1.00  0.00           H  
ATOM    206 3HG1 VAL A  13     -29.522  21.031  -2.709  1.00  0.00           H  
ATOM    207 1HG2 VAL A  13     -29.200  19.338  -5.261  1.00  0.00           H  
ATOM    208 2HG2 VAL A  13     -27.844  20.112  -4.407  1.00  0.00           H  
ATOM    209 3HG2 VAL A  13     -27.816  18.360  -4.719  1.00  0.00           H  
ATOM    210  N   LEU A  14     -29.419  17.709  -0.295  1.00  0.00           N  
ATOM    211  CA  LEU A  14     -30.124  17.627   0.973  1.00  0.00           C  
ATOM    212  C   LEU A  14     -29.233  17.414   2.213  1.00  0.00           C  
ATOM    213  O   LEU A  14     -29.678  17.739   3.310  1.00  0.00           O  
ATOM    214  CB  LEU A  14     -31.148  16.488   0.891  1.00  0.00           C  
ATOM    215  CG  LEU A  14     -32.289  16.689  -0.115  1.00  0.00           C  
ATOM    216  CD1 LEU A  14     -33.262  15.523  -0.021  1.00  0.00           C  
ATOM    217  CD2 LEU A  14     -32.989  18.010   0.169  1.00  0.00           C  
ATOM    218  H   LEU A  14     -29.440  16.914  -0.942  1.00  0.00           H  
ATOM    219  HA  LEU A  14     -30.621  18.576   1.127  1.00  0.00           H  
ATOM    220 1HB  LEU A  14     -30.627  15.571   0.621  1.00  0.00           H  
ATOM    221 2HB  LEU A  14     -31.596  16.351   1.875  1.00  0.00           H  
ATOM    222  HG  LEU A  14     -31.883  16.704  -1.127  1.00  0.00           H  
ATOM    223 1HD1 LEU A  14     -34.073  15.666  -0.736  1.00  0.00           H  
ATOM    224 2HD1 LEU A  14     -32.740  14.593  -0.248  1.00  0.00           H  
ATOM    225 3HD1 LEU A  14     -33.673  15.472   0.987  1.00  0.00           H  
ATOM    226 1HD2 LEU A  14     -33.799  18.154  -0.547  1.00  0.00           H  
ATOM    227 2HD2 LEU A  14     -33.396  17.996   1.180  1.00  0.00           H  
ATOM    228 3HD2 LEU A  14     -32.274  18.828   0.077  1.00  0.00           H  
ATOM    229  N   LEU A  15     -28.015  16.885   2.051  1.00  0.00           N  
ATOM    230  CA  LEU A  15     -27.044  16.701   3.144  1.00  0.00           C  
ATOM    231  C   LEU A  15     -26.438  18.001   3.654  1.00  0.00           C  
ATOM    232  O   LEU A  15     -26.160  18.938   2.902  1.00  0.00           O  
ATOM    233  CB  LEU A  15     -25.911  15.777   2.679  1.00  0.00           C  
ATOM    234  CG  LEU A  15     -26.287  14.300   2.504  1.00  0.00           C  
ATOM    235  CD1 LEU A  15     -25.184  13.582   1.739  1.00  0.00           C  
ATOM    236  CD2 LEU A  15     -26.507  13.666   3.870  1.00  0.00           C  
ATOM    237  H   LEU A  15     -27.752  16.556   1.124  1.00  0.00           H  
ATOM    238  HA  LEU A  15     -27.569  16.250   3.982  1.00  0.00           H  
ATOM    239 1HB  LEU A  15     -25.537  16.139   1.723  1.00  0.00           H  
ATOM    240 2HB  LEU A  15     -25.100  15.828   3.406  1.00  0.00           H  
ATOM    241  HG  LEU A  15     -27.203  14.225   1.917  1.00  0.00           H  
ATOM    242 1HD1 LEU A  15     -25.451  12.532   1.614  1.00  0.00           H  
ATOM    243 2HD1 LEU A  15     -25.061  14.043   0.759  1.00  0.00           H  
ATOM    244 3HD1 LEU A  15     -24.250  13.654   2.295  1.00  0.00           H  
ATOM    245 1HD2 LEU A  15     -26.776  12.617   3.745  1.00  0.00           H  
ATOM    246 2HD2 LEU A  15     -25.592  13.740   4.457  1.00  0.00           H  
ATOM    247 3HD2 LEU A  15     -27.313  14.188   4.387  1.00  0.00           H  
ATOM    248  N   ASN A  16     -26.185  18.027   4.955  1.00  0.00           N  
ATOM    249  CA  ASN A  16     -25.529  19.149   5.626  1.00  0.00           C  
ATOM    250  C   ASN A  16     -24.172  18.659   6.140  1.00  0.00           C  
ATOM    251  O   ASN A  16     -24.051  17.500   6.520  1.00  0.00           O  
ATOM    252  CB  ASN A  16     -26.407  19.675   6.753  1.00  0.00           C  
ATOM    253  CG  ASN A  16     -25.925  20.929   7.456  1.00  0.00           C  
ATOM    254  ND2 ASN A  16     -26.681  21.997   7.289  1.00  0.00           N  
ATOM    255  OD1 ASN A  16     -24.883  20.955   8.151  1.00  0.00           O  
ATOM    256  H   ASN A  16     -26.477  17.211   5.522  1.00  0.00           H  
ATOM    257  HA  ASN A  16     -25.389  19.944   4.902  1.00  0.00           H  
ATOM    258 1HB  ASN A  16     -27.359  19.921   6.315  1.00  0.00           H  
ATOM    259 2HB  ASN A  16     -26.575  18.888   7.490  1.00  0.00           H  
ATOM    260 1HD2 ASN A  16     -26.435  22.868   7.722  1.00  0.00           H  
ATOM    261 2HD2 ASN A  16     -27.513  21.941   6.730  1.00  0.00           H  
ATOM    262  N   PRO A  17     -23.110  19.480   6.168  1.00  0.00           N  
ATOM    263  CA  PRO A  17     -21.813  19.112   6.725  1.00  0.00           C  
ATOM    264  C   PRO A  17     -21.882  18.523   8.152  1.00  0.00           C  
ATOM    265  O   PRO A  17     -21.028  17.719   8.520  1.00  0.00           O  
ATOM    266  CB  PRO A  17     -21.072  20.452   6.711  1.00  0.00           C  
ATOM    267  CG  PRO A  17     -21.691  21.201   5.581  1.00  0.00           C  
ATOM    268  CD  PRO A  17     -23.151  20.839   5.647  1.00  0.00           C  
ATOM    269  HA  PRO A  17     -21.320  18.403   6.046  1.00  0.00           H  
ATOM    270 1HB  PRO A  17     -21.196  20.961   7.679  1.00  0.00           H  
ATOM    271 2HB  PRO A  17     -19.994  20.285   6.572  1.00  0.00           H  
ATOM    272 1HG  PRO A  17     -21.517  22.281   5.699  1.00  0.00           H  
ATOM    273 2HG  PRO A  17     -21.224  20.907   4.629  1.00  0.00           H  
ATOM    274 1HD  PRO A  17     -23.668  21.522   6.336  1.00  0.00           H  
ATOM    275 2HD  PRO A  17     -23.590  20.897   4.640  1.00  0.00           H  
ATOM    276  N   LYS A  18     -22.890  18.887   8.956  1.00  0.00           N  
ATOM    277  CA  LYS A  18     -22.979  18.339  10.314  1.00  0.00           C  
ATOM    278  C   LYS A  18     -23.575  16.919  10.370  1.00  0.00           C  
ATOM    279  O   LYS A  18     -23.598  16.310  11.441  1.00  0.00           O  
ATOM    280  CB  LYS A  18     -23.832  19.237  11.218  1.00  0.00           C  
ATOM    281  CG  LYS A  18     -25.332  19.183  10.916  1.00  0.00           C  
ATOM    282  CD  LYS A  18     -26.137  20.135  11.774  1.00  0.00           C  
ATOM    283  CE  LYS A  18     -27.593  20.112  11.331  1.00  0.00           C  
ATOM    284  NZ  LYS A  18     -28.459  21.021  12.122  1.00  0.00           N1+
ATOM    285  H   LYS A  18     -23.587  19.580   8.670  1.00  0.00           H  
ATOM    286  HA  LYS A  18     -21.970  18.287  10.723  1.00  0.00           H  
ATOM    287 1HB  LYS A  18     -23.678  18.959  12.258  1.00  0.00           H  
ATOM    288 2HB  LYS A  18     -23.509  20.271  11.099  1.00  0.00           H  
ATOM    289 1HG  LYS A  18     -25.519  19.371   9.881  1.00  0.00           H  
ATOM    290 2HG  LYS A  18     -25.699  18.178  11.131  1.00  0.00           H  
ATOM    291 1HD  LYS A  18     -26.069  19.837  12.821  1.00  0.00           H  
ATOM    292 2HD  LYS A  18     -25.748  21.147  11.668  1.00  0.00           H  
ATOM    293 1HE  LYS A  18     -27.632  20.428  10.285  1.00  0.00           H  
ATOM    294 2HE  LYS A  18     -27.985  19.098  11.402  1.00  0.00           H  
ATOM    295 1HZ  LYS A  18     -29.419  20.977  11.720  1.00  0.00           H  
ATOM    296 2HZ  LYS A  18     -28.478  20.755  13.090  1.00  0.00           H  
ATOM    297 3HZ  LYS A  18     -28.128  21.965  12.040  1.00  0.00           H  
ATOM    298  N   ASP A  19     -24.160  16.445   9.268  1.00  0.00           N  
ATOM    299  CA  ASP A  19     -24.844  15.154   9.238  1.00  0.00           C  
ATOM    300  C   ASP A  19     -23.895  13.972   9.309  1.00  0.00           C  
ATOM    301  O   ASP A  19     -22.853  13.941   8.653  1.00  0.00           O  
ATOM    302  CB  ASP A  19     -25.648  14.982   7.946  1.00  0.00           C  
ATOM    303  CG  ASP A  19     -26.897  15.864   7.804  1.00  0.00           C  
ATOM    304  OD1 ASP A  19     -27.426  16.398   8.770  1.00  0.00           O  
ATOM    305  OD2 ASP A  19     -27.326  15.983   6.668  1.00  0.00           O1-
ATOM    306  H   ASP A  19     -24.076  16.971   8.397  1.00  0.00           H  
ATOM    307  HA  ASP A  19     -25.517  15.104  10.094  1.00  0.00           H  
ATOM    308 1HB  ASP A  19     -24.990  15.190   7.100  1.00  0.00           H  
ATOM    309 2HB  ASP A  19     -25.948  13.932   7.857  1.00  0.00           H  
ATOM    310  N   GLU A  20     -24.306  12.935  10.018  1.00  0.00           N  
ATOM    311  CA  GLU A  20     -23.536  11.709  10.016  1.00  0.00           C  
ATOM    312  C   GLU A  20     -24.083  10.840   8.901  1.00  0.00           C  
ATOM    313  O   GLU A  20     -25.281  10.873   8.623  1.00  0.00           O  
ATOM    314  CB  GLU A  20     -23.624  10.988  11.363  1.00  0.00           C  
ATOM    315  CG  GLU A  20     -23.008  11.752  12.526  1.00  0.00           C  
ATOM    316  CD  GLU A  20     -23.101  11.008  13.829  1.00  0.00           C  
ATOM    317  OE1 GLU A  20     -23.724   9.974  13.858  1.00  0.00           O  
ATOM    318  OE2 GLU A  20     -22.548  11.474  14.797  1.00  0.00           O1-
ATOM    319  H   GLU A  20     -25.157  12.998  10.559  1.00  0.00           H  
ATOM    320  HA  GLU A  20     -22.491  11.935   9.806  1.00  0.00           H  
ATOM    321 1HB  GLU A  20     -24.670  10.796  11.605  1.00  0.00           H  
ATOM    322 2HB  GLU A  20     -23.122  10.023  11.293  1.00  0.00           H  
ATOM    323 1HG  GLU A  20     -21.959  11.945  12.305  1.00  0.00           H  
ATOM    324 2HG  GLU A  20     -23.513  12.712  12.625  1.00  0.00           H  
ATOM    325  N   ILE A  21     -23.217  10.054   8.271  1.00  0.00           N  
ATOM    326  CA  ILE A  21     -23.661   9.146   7.220  1.00  0.00           C  
ATOM    327  C   ILE A  21     -23.339   7.683   7.521  1.00  0.00           C  
ATOM    328  O   ILE A  21     -23.385   6.840   6.628  1.00  0.00           O  
ATOM    329  CB  ILE A  21     -23.088   9.565   5.848  1.00  0.00           C  
ATOM    330  CG1 ILE A  21     -21.533   9.566   5.886  1.00  0.00           C  
ATOM    331  CG2 ILE A  21     -23.665  10.951   5.469  1.00  0.00           C  
ATOM    332  CD1 ILE A  21     -20.870   9.704   4.526  1.00  0.00           C  
ATOM    333  H   ILE A  21     -22.241  10.092   8.534  1.00  0.00           H  
ATOM    334  HA  ILE A  21     -24.743   9.227   7.142  1.00  0.00           H  
ATOM    335  HB  ILE A  21     -23.389   8.843   5.096  1.00  0.00           H  
ATOM    336 1HG1 ILE A  21     -21.197  10.390   6.511  1.00  0.00           H  
ATOM    337 2HG1 ILE A  21     -21.189   8.630   6.322  1.00  0.00           H  
ATOM    338 1HG2 ILE A  21     -23.309  11.261   4.496  1.00  0.00           H  
ATOM    339 2HG2 ILE A  21     -24.754  10.885   5.443  1.00  0.00           H  
ATOM    340 3HG2 ILE A  21     -23.370  11.693   6.212  1.00  0.00           H  
ATOM    341 1HD1 ILE A  21     -19.786   9.685   4.652  1.00  0.00           H  
ATOM    342 2HD1 ILE A  21     -21.175   8.871   3.889  1.00  0.00           H  
ATOM    343 3HD1 ILE A  21     -21.153  10.638   4.055  1.00  0.00           H  
ATOM    344  N   SER A  22     -23.053   7.361   8.782  1.00  0.00           N  
ATOM    345  CA  SER A  22     -22.686   5.987   9.143  1.00  0.00           C  
ATOM    346  C   SER A  22     -23.826   4.991   8.946  1.00  0.00           C  
ATOM    347  O   SER A  22     -23.593   3.802   8.727  1.00  0.00           O  
ATOM    348  CB  SER A  22     -22.226   5.944  10.587  1.00  0.00           C  
ATOM    349  OG  SER A  22     -23.286   6.225  11.460  1.00  0.00           O  
ATOM    350  H   SER A  22     -23.068   8.076   9.496  1.00  0.00           H  
ATOM    351  HA  SER A  22     -21.851   5.680   8.510  1.00  0.00           H  
ATOM    352 1HB  SER A  22     -21.820   4.958  10.810  1.00  0.00           H  
ATOM    353 2HB  SER A  22     -21.427   6.668  10.736  1.00  0.00           H  
ATOM    354  HG  SER A  22     -22.919   6.179  12.346  1.00  0.00           H  
ATOM    355  N   LEU A  23     -25.060   5.483   8.979  1.00  0.00           N  
ATOM    356  CA  LEU A  23     -26.242   4.665   8.781  1.00  0.00           C  
ATOM    357  C   LEU A  23     -26.872   4.918   7.413  1.00  0.00           C  
ATOM    358  O   LEU A  23     -28.038   4.587   7.203  1.00  0.00           O  
ATOM    359  CB  LEU A  23     -27.269   4.951   9.883  1.00  0.00           C  
ATOM    360  CG  LEU A  23     -26.807   4.678  11.351  1.00  0.00           C  
ATOM    361  CD1 LEU A  23     -27.923   5.102  12.296  1.00  0.00           C  
ATOM    362  CD2 LEU A  23     -26.458   3.197  11.548  1.00  0.00           C  
ATOM    363  H   LEU A  23     -25.187   6.458   9.208  1.00  0.00           H  
ATOM    364  HA  LEU A  23     -25.954   3.618   8.809  1.00  0.00           H  
ATOM    365 1HB  LEU A  23     -27.557   5.998   9.816  1.00  0.00           H  
ATOM    366 2HB  LEU A  23     -28.151   4.342   9.697  1.00  0.00           H  
ATOM    367  HG  LEU A  23     -25.929   5.284  11.573  1.00  0.00           H  
ATOM    368 1HD1 LEU A  23     -27.607   4.937  13.326  1.00  0.00           H  
ATOM    369 2HD1 LEU A  23     -28.141   6.160  12.152  1.00  0.00           H  
ATOM    370 3HD1 LEU A  23     -28.816   4.514  12.092  1.00  0.00           H  
ATOM    371 1HD2 LEU A  23     -26.144   3.038  12.579  1.00  0.00           H  
ATOM    372 2HD2 LEU A  23     -27.333   2.583  11.335  1.00  0.00           H  
ATOM    373 3HD2 LEU A  23     -25.645   2.909  10.887  1.00  0.00           H  
ATOM    374  N   ASN A  24     -26.132   5.555   6.498  1.00  0.00           N  
ATOM    375  CA  ASN A  24     -26.655   5.872   5.172  1.00  0.00           C  
ATOM    376  C   ASN A  24     -26.654   4.620   4.279  1.00  0.00           C  
ATOM    377  O   ASN A  24     -27.552   4.406   3.454  1.00  0.00           O  
ATOM    378  CB  ASN A  24     -25.856   6.994   4.535  1.00  0.00           C  
ATOM    379  CG  ASN A  24     -26.466   7.481   3.250  1.00  0.00           C  
ATOM    380  ND2 ASN A  24     -26.846   8.733   3.222  1.00  0.00           N  
ATOM    381  OD1 ASN A  24     -26.593   6.723   2.282  1.00  0.00           O  
ATOM    382  H   ASN A  24     -25.168   5.828   6.713  1.00  0.00           H  
ATOM    383  HA  ASN A  24     -27.683   6.225   5.265  1.00  0.00           H  
ATOM    384 1HB  ASN A  24     -25.785   7.831   5.231  1.00  0.00           H  
ATOM    385 2HB  ASN A  24     -24.841   6.649   4.334  1.00  0.00           H  
ATOM    386 1HD2 ASN A  24     -27.258   9.112   2.393  1.00  0.00           H  
ATOM    387 2HD2 ASN A  24     -26.724   9.311   4.029  1.00  0.00           H  
ATOM    388  N   SER A  25     -25.627   3.788   4.429  1.00  0.00           N  
ATOM    389  CA  SER A  25     -25.502   2.606   3.600  1.00  0.00           C  
ATOM    390  C   SER A  25     -26.601   1.619   3.924  1.00  0.00           C  
ATOM    391  O   SER A  25     -26.947   1.411   5.086  1.00  0.00           O  
ATOM    392  CB  SER A  25     -24.153   1.936   3.806  1.00  0.00           C  
ATOM    393  OG  SER A  25     -23.095   2.757   3.389  1.00  0.00           O  
ATOM    394  H   SER A  25     -24.916   3.977   5.121  1.00  0.00           H  
ATOM    395  HA  SER A  25     -25.595   2.901   2.554  1.00  0.00           H  
ATOM    396 1HB  SER A  25     -24.033   1.692   4.861  1.00  0.00           H  
ATOM    397 2HB  SER A  25     -24.129   0.998   3.251  1.00  0.00           H  
ATOM    398  HG  SER A  25     -22.293   2.247   3.529  1.00  0.00           H  
ATOM    399  N   GLY A  26     -27.125   0.979   2.888  1.00  0.00           N  
ATOM    400  CA  GLY A  26     -28.144  -0.047   3.043  1.00  0.00           C  
ATOM    401  C   GLY A  26     -29.563   0.491   2.887  1.00  0.00           C  
ATOM    402  O   GLY A  26     -30.504  -0.290   2.738  1.00  0.00           O  
ATOM    403  H   GLY A  26     -26.803   1.211   1.959  1.00  0.00           H  
ATOM    404 1HA  GLY A  26     -27.972  -0.833   2.309  1.00  0.00           H  
ATOM    405 2HA  GLY A  26     -28.041  -0.507   4.025  1.00  0.00           H  
ATOM    406  N   LYS A  27     -29.736   1.812   2.905  1.00  0.00           N  
ATOM    407  CA  LYS A  27     -31.069   2.356   2.748  1.00  0.00           C  
ATOM    408  C   LYS A  27     -31.347   2.638   1.274  1.00  0.00           C  
ATOM    409  O   LYS A  27     -30.410   2.927   0.528  1.00  0.00           O  
ATOM    410  CB  LYS A  27     -31.211   3.628   3.560  1.00  0.00           C  
ATOM    411  CG  LYS A  27     -31.159   3.459   5.058  1.00  0.00           C  
ATOM    412  CD  LYS A  27     -31.362   4.807   5.737  1.00  0.00           C  
ATOM    413  CE  LYS A  27     -31.397   4.706   7.251  1.00  0.00           C  
ATOM    414  NZ  LYS A  27     -31.591   6.049   7.873  1.00  0.00           N1+
ATOM    415  H   LYS A  27     -28.942   2.452   3.035  1.00  0.00           H  
ATOM    416  HA  LYS A  27     -31.767   1.618   3.130  1.00  0.00           H  
ATOM    417 1HB  LYS A  27     -30.386   4.256   3.306  1.00  0.00           H  
ATOM    418 2HB  LYS A  27     -32.126   4.155   3.291  1.00  0.00           H  
ATOM    419 1HG  LYS A  27     -31.926   2.758   5.380  1.00  0.00           H  
ATOM    420 2HG  LYS A  27     -30.176   3.063   5.336  1.00  0.00           H  
ATOM    421 1HD  LYS A  27     -30.521   5.449   5.478  1.00  0.00           H  
ATOM    422 2HD  LYS A  27     -32.279   5.278   5.380  1.00  0.00           H  
ATOM    423 1HE  LYS A  27     -32.214   4.055   7.552  1.00  0.00           H  
ATOM    424 2HE  LYS A  27     -30.463   4.284   7.605  1.00  0.00           H  
ATOM    425 1HZ  LYS A  27     -31.612   5.985   8.875  1.00  0.00           H  
ATOM    426 2HZ  LYS A  27     -30.832   6.674   7.600  1.00  0.00           H  
ATOM    427 3HZ  LYS A  27     -32.474   6.442   7.550  1.00  0.00           H  
ATOM    428  N   PRO A  28     -32.598   2.519   0.807  1.00  0.00           N  
ATOM    429  CA  PRO A  28     -33.040   2.871  -0.528  1.00  0.00           C  
ATOM    430  C   PRO A  28     -33.069   4.378  -0.672  1.00  0.00           C  
ATOM    431  O   PRO A  28     -33.368   5.079   0.303  1.00  0.00           O  
ATOM    432  CB  PRO A  28     -34.427   2.228  -0.609  1.00  0.00           C  
ATOM    433  CG  PRO A  28     -34.917   2.194   0.819  1.00  0.00           C  
ATOM    434  CD  PRO A  28     -33.671   1.962   1.664  1.00  0.00           C  
ATOM    435  HA  PRO A  28     -32.347   2.423  -1.262  1.00  0.00           H  
ATOM    436 1HB  PRO A  28     -35.078   2.824  -1.267  1.00  0.00           H  
ATOM    437 2HB  PRO A  28     -34.354   1.226  -1.058  1.00  0.00           H  
ATOM    438 1HG  PRO A  28     -35.425   3.129   1.059  1.00  0.00           H  
ATOM    439 2HG  PRO A  28     -35.664   1.393   0.945  1.00  0.00           H  
ATOM    440 1HD  PRO A  28     -33.773   2.526   2.601  1.00  0.00           H  
ATOM    441 2HD  PRO A  28     -33.513   0.881   1.833  1.00  0.00           H  
ATOM    442  N   PHE A  29     -32.937   4.876  -1.897  1.00  0.00           N  
ATOM    443  CA  PHE A  29     -32.983   6.315  -2.133  1.00  0.00           C  
ATOM    444  C   PHE A  29     -34.184   7.005  -1.527  1.00  0.00           C  
ATOM    445  O   PHE A  29     -34.046   8.045  -0.893  1.00  0.00           O  
ATOM    446  CB  PHE A  29     -32.965   6.594  -3.637  1.00  0.00           C  
ATOM    447  CG  PHE A  29     -33.053   8.053  -3.984  1.00  0.00           C  
ATOM    448  CD1 PHE A  29     -32.156   8.963  -3.446  1.00  0.00           C  
ATOM    449  CD2 PHE A  29     -34.032   8.518  -4.849  1.00  0.00           C  
ATOM    450  CE1 PHE A  29     -32.236  10.306  -3.765  1.00  0.00           C  
ATOM    451  CE2 PHE A  29     -34.114   9.859  -5.170  1.00  0.00           C  
ATOM    452  CZ  PHE A  29     -33.214  10.754  -4.626  1.00  0.00           C  
ATOM    453  H   PHE A  29     -32.733   4.253  -2.669  1.00  0.00           H  
ATOM    454  HA  PHE A  29     -32.089   6.753  -1.695  1.00  0.00           H  
ATOM    455 1HB  PHE A  29     -32.048   6.196  -4.070  1.00  0.00           H  
ATOM    456 2HB  PHE A  29     -33.800   6.081  -4.112  1.00  0.00           H  
ATOM    457  HD1 PHE A  29     -31.381   8.609  -2.765  1.00  0.00           H  
ATOM    458  HD2 PHE A  29     -34.743   7.811  -5.278  1.00  0.00           H  
ATOM    459  HE1 PHE A  29     -31.525  11.011  -3.334  1.00  0.00           H  
ATOM    460  HE2 PHE A  29     -34.888  10.211  -5.851  1.00  0.00           H  
ATOM    461  HZ  PHE A  29     -33.279  11.812  -4.877  1.00  0.00           H  
ATOM    462  N   ARG A  30     -35.374   6.453  -1.696  1.00  0.00           N  
ATOM    463  CA  ARG A  30     -36.547   7.146  -1.185  1.00  0.00           C  
ATOM    464  C   ARG A  30     -36.494   7.363   0.330  1.00  0.00           C  
ATOM    465  O   ARG A  30     -36.986   8.389   0.818  1.00  0.00           O  
ATOM    466  CB  ARG A  30     -37.820   6.399  -1.540  1.00  0.00           C  
ATOM    467  CG  ARG A  30     -38.198   6.454  -3.018  1.00  0.00           C  
ATOM    468  CD  ARG A  30     -39.602   5.981  -3.261  1.00  0.00           C  
ATOM    469  NE  ARG A  30     -39.787   4.563  -2.926  1.00  0.00           N  
ATOM    470  CZ  ARG A  30     -39.558   3.515  -3.759  1.00  0.00           C  
ATOM    471  NH1 ARG A  30     -39.124   3.710  -4.989  1.00  0.00           N1+
ATOM    472  NH2 ARG A  30     -39.774   2.282  -3.327  1.00  0.00           N  
ATOM    473  H   ARG A  30     -35.459   5.585  -2.200  1.00  0.00           H  
ATOM    474  HA  ARG A  30     -36.587   8.127  -1.663  1.00  0.00           H  
ATOM    475 1HB  ARG A  30     -37.712   5.353  -1.262  1.00  0.00           H  
ATOM    476 2HB  ARG A  30     -38.651   6.808  -0.967  1.00  0.00           H  
ATOM    477 1HG  ARG A  30     -38.117   7.484  -3.369  1.00  0.00           H  
ATOM    478 2HG  ARG A  30     -37.514   5.826  -3.587  1.00  0.00           H  
ATOM    479 1HD  ARG A  30     -40.279   6.562  -2.638  1.00  0.00           H  
ATOM    480 2HD  ARG A  30     -39.868   6.133  -4.305  1.00  0.00           H  
ATOM    481  HE  ARG A  30     -40.125   4.349  -1.996  1.00  0.00           H  
ATOM    482 1HH1 ARG A  30     -38.958   4.644  -5.330  1.00  0.00           H  
ATOM    483 2HH1 ARG A  30     -38.958   2.921  -5.599  1.00  0.00           H  
ATOM    484 1HH2 ARG A  30     -40.107   2.126  -2.385  1.00  0.00           H  
ATOM    485 2HH2 ARG A  30     -39.609   1.494  -3.937  1.00  0.00           H  
ATOM    486  N   GLU A  31     -35.932   6.403   1.076  1.00  0.00           N  
ATOM    487  CA  GLU A  31     -35.863   6.533   2.521  1.00  0.00           C  
ATOM    488  C   GLU A  31     -34.827   7.587   2.854  1.00  0.00           C  
ATOM    489  O   GLU A  31     -35.023   8.411   3.751  1.00  0.00           O  
ATOM    490  CB  GLU A  31     -35.504   5.200   3.181  1.00  0.00           C  
ATOM    491  CG  GLU A  31     -35.479   5.239   4.703  1.00  0.00           C  
ATOM    492  CD  GLU A  31     -36.824   5.540   5.303  1.00  0.00           C  
ATOM    493  OE1 GLU A  31     -37.810   5.348   4.631  1.00  0.00           O  
ATOM    494  OE2 GLU A  31     -36.867   5.963   6.434  1.00  0.00           O1-
ATOM    495  H   GLU A  31     -35.489   5.603   0.634  1.00  0.00           H  
ATOM    496  HA  GLU A  31     -36.833   6.860   2.899  1.00  0.00           H  
ATOM    497 1HB  GLU A  31     -36.223   4.439   2.878  1.00  0.00           H  
ATOM    498 2HB  GLU A  31     -34.521   4.877   2.839  1.00  0.00           H  
ATOM    499 1HG  GLU A  31     -35.136   4.274   5.075  1.00  0.00           H  
ATOM    500 2HG  GLU A  31     -34.765   5.996   5.024  1.00  0.00           H  
ATOM    501  N   LEU A  32     -33.726   7.577   2.105  1.00  0.00           N  
ATOM    502  CA  LEU A  32     -32.659   8.527   2.343  1.00  0.00           C  
ATOM    503  C   LEU A  32     -33.093   9.953   2.041  1.00  0.00           C  
ATOM    504  O   LEU A  32     -32.798  10.868   2.819  1.00  0.00           O  
ATOM    505  CB  LEU A  32     -31.438   8.167   1.487  1.00  0.00           C  
ATOM    506  CG  LEU A  32     -30.709   6.875   1.878  1.00  0.00           C  
ATOM    507  CD1 LEU A  32     -29.780   6.454   0.748  1.00  0.00           C  
ATOM    508  CD2 LEU A  32     -29.935   7.100   3.168  1.00  0.00           C  
ATOM    509  H   LEU A  32     -33.620   6.843   1.394  1.00  0.00           H  
ATOM    510  HA  LEU A  32     -32.393   8.484   3.393  1.00  0.00           H  
ATOM    511 1HB  LEU A  32     -31.758   8.065   0.451  1.00  0.00           H  
ATOM    512 2HB  LEU A  32     -30.719   8.984   1.545  1.00  0.00           H  
ATOM    513  HG  LEU A  32     -31.437   6.077   2.026  1.00  0.00           H  
ATOM    514 1HD1 LEU A  32     -29.262   5.536   1.026  1.00  0.00           H  
ATOM    515 2HD1 LEU A  32     -30.362   6.280  -0.157  1.00  0.00           H  
ATOM    516 3HD1 LEU A  32     -29.049   7.241   0.565  1.00  0.00           H  
ATOM    517 1HD2 LEU A  32     -29.417   6.182   3.447  1.00  0.00           H  
ATOM    518 2HD2 LEU A  32     -29.206   7.897   3.021  1.00  0.00           H  
ATOM    519 3HD2 LEU A  32     -30.625   7.383   3.963  1.00  0.00           H  
ATOM    520  N   GLU A  33     -33.855  10.139   0.959  1.00  0.00           N  
ATOM    521  CA  GLU A  33     -34.319  11.462   0.603  1.00  0.00           C  
ATOM    522  C   GLU A  33     -35.245  11.950   1.702  1.00  0.00           C  
ATOM    523  O   GLU A  33     -35.102  13.079   2.165  1.00  0.00           O  
ATOM    524  CB  GLU A  33     -35.066  11.475  -0.737  1.00  0.00           C  
ATOM    525  CG  GLU A  33     -35.404  12.899  -1.233  1.00  0.00           C  
ATOM    526  CD  GLU A  33     -36.202  12.979  -2.501  1.00  0.00           C  
ATOM    527  OE1 GLU A  33     -36.716  11.974  -2.921  1.00  0.00           O  
ATOM    528  OE2 GLU A  33     -36.326  14.070  -3.045  1.00  0.00           O1-
ATOM    529  H   GLU A  33     -34.061   9.347   0.349  1.00  0.00           H  
ATOM    530  HA  GLU A  33     -33.467  12.135   0.544  1.00  0.00           H  
ATOM    531 1HB  GLU A  33     -34.456  10.977  -1.488  1.00  0.00           H  
ATOM    532 2HB  GLU A  33     -35.993  10.907  -0.644  1.00  0.00           H  
ATOM    533 1HG  GLU A  33     -35.914  13.436  -0.453  1.00  0.00           H  
ATOM    534 2HG  GLU A  33     -34.463  13.386  -1.417  1.00  0.00           H  
ATOM    535  N   SER A  34     -36.157  11.079   2.162  1.00  0.00           N  
ATOM    536  CA  SER A  34     -37.123  11.436   3.192  1.00  0.00           C  
ATOM    537  C   SER A  34     -36.455  11.840   4.500  1.00  0.00           C  
ATOM    538  O   SER A  34     -36.821  12.864   5.097  1.00  0.00           O  
ATOM    539  CB  SER A  34     -38.052  10.267   3.438  1.00  0.00           C  
ATOM    540  OG  SER A  34     -39.000  10.565   4.421  1.00  0.00           O  
ATOM    541  H   SER A  34     -36.233  10.155   1.727  1.00  0.00           H  
ATOM    542  HA  SER A  34     -37.709  12.276   2.836  1.00  0.00           H  
ATOM    543 1HB  SER A  34     -38.552  10.002   2.508  1.00  0.00           H  
ATOM    544 2HB  SER A  34     -37.467   9.400   3.746  1.00  0.00           H  
ATOM    545  HG  SER A  34     -39.518   9.764   4.530  1.00  0.00           H  
ATOM    546  N   GLU A  35     -35.454  11.069   4.952  1.00  0.00           N  
ATOM    547  CA  GLU A  35     -34.787  11.417   6.197  1.00  0.00           C  
ATOM    548  C   GLU A  35     -34.122  12.779   6.091  1.00  0.00           C  
ATOM    549  O   GLU A  35     -34.239  13.608   7.006  1.00  0.00           O  
ATOM    550  CB  GLU A  35     -33.749  10.357   6.592  1.00  0.00           C  
ATOM    551  CG  GLU A  35     -33.030  10.631   7.943  1.00  0.00           C  
ATOM    552  CD  GLU A  35     -32.090   9.507   8.379  1.00  0.00           C  
ATOM    553  OE1 GLU A  35     -32.012   8.509   7.689  1.00  0.00           O  
ATOM    554  OE2 GLU A  35     -31.452   9.637   9.402  1.00  0.00           O1-
ATOM    555  H   GLU A  35     -35.193  10.216   4.445  1.00  0.00           H  
ATOM    556  HA  GLU A  35     -35.538  11.466   6.984  1.00  0.00           H  
ATOM    557 1HB  GLU A  35     -34.235   9.382   6.652  1.00  0.00           H  
ATOM    558 2HB  GLU A  35     -32.987  10.292   5.809  1.00  0.00           H  
ATOM    559 1HG  GLU A  35     -32.449  11.545   7.838  1.00  0.00           H  
ATOM    560 2HG  GLU A  35     -33.779  10.799   8.716  1.00  0.00           H  
ATOM    561  N   LEU A  36     -33.453  13.043   4.966  1.00  0.00           N  
ATOM    562  CA  LEU A  36     -32.777  14.313   4.833  1.00  0.00           C  
ATOM    563  C   LEU A  36     -33.764  15.460   4.669  1.00  0.00           C  
ATOM    564  O   LEU A  36     -33.533  16.534   5.224  1.00  0.00           O  
ATOM    565  CB  LEU A  36     -31.822  14.274   3.633  1.00  0.00           C  
ATOM    566  CG  LEU A  36     -30.695  13.236   3.713  1.00  0.00           C  
ATOM    567  CD1 LEU A  36     -29.934  13.209   2.395  1.00  0.00           C  
ATOM    568  CD2 LEU A  36     -29.771  13.578   4.872  1.00  0.00           C  
ATOM    569  H   LEU A  36     -33.368  12.328   4.231  1.00  0.00           H  
ATOM    570  HA  LEU A  36     -32.233  14.504   5.749  1.00  0.00           H  
ATOM    571 1HB  LEU A  36     -32.401  14.065   2.735  1.00  0.00           H  
ATOM    572 2HB  LEU A  36     -31.361  15.255   3.523  1.00  0.00           H  
ATOM    573  HG  LEU A  36     -31.123  12.245   3.871  1.00  0.00           H  
ATOM    574 1HD1 LEU A  36     -29.133  12.472   2.452  1.00  0.00           H  
ATOM    575 2HD1 LEU A  36     -30.615  12.943   1.586  1.00  0.00           H  
ATOM    576 3HD1 LEU A  36     -29.507  14.193   2.202  1.00  0.00           H  
ATOM    577 1HD2 LEU A  36     -28.971  12.840   4.929  1.00  0.00           H  
ATOM    578 2HD2 LEU A  36     -29.341  14.568   4.715  1.00  0.00           H  
ATOM    579 3HD2 LEU A  36     -30.338  13.572   5.803  1.00  0.00           H  
ATOM    580  N   LEU A  37     -34.893  15.238   3.984  1.00  0.00           N  
ATOM    581  CA  LEU A  37     -35.870  16.306   3.842  1.00  0.00           C  
ATOM    582  C   LEU A  37     -36.405  16.729   5.192  1.00  0.00           C  
ATOM    583  O   LEU A  37     -36.516  17.930   5.454  1.00  0.00           O  
ATOM    584  CB  LEU A  37     -37.029  15.856   2.944  1.00  0.00           C  
ATOM    585  CG  LEU A  37     -36.685  15.661   1.462  1.00  0.00           C  
ATOM    586  CD1 LEU A  37     -37.876  15.043   0.741  1.00  0.00           C  
ATOM    587  CD2 LEU A  37     -36.310  17.001   0.847  1.00  0.00           C  
ATOM    588  H   LEU A  37     -35.039  14.345   3.507  1.00  0.00           H  
ATOM    589  HA  LEU A  37     -35.381  17.159   3.386  1.00  0.00           H  
ATOM    590 1HB  LEU A  37     -37.414  14.910   3.322  1.00  0.00           H  
ATOM    591 2HB  LEU A  37     -37.825  16.598   3.005  1.00  0.00           H  
ATOM    592  HG  LEU A  37     -35.846  14.971   1.370  1.00  0.00           H  
ATOM    593 1HD1 LEU A  37     -37.632  14.904  -0.312  1.00  0.00           H  
ATOM    594 2HD1 LEU A  37     -38.111  14.077   1.188  1.00  0.00           H  
ATOM    595 3HD1 LEU A  37     -38.738  15.703   0.829  1.00  0.00           H  
ATOM    596 1HD2 LEU A  37     -36.064  16.862  -0.207  1.00  0.00           H  
ATOM    597 2HD2 LEU A  37     -37.149  17.691   0.936  1.00  0.00           H  
ATOM    598 3HD2 LEU A  37     -35.445  17.411   1.369  1.00  0.00           H  
ATOM    599  N   SER A  38     -36.678  15.766   6.086  1.00  0.00           N  
ATOM    600  CA  SER A  38     -37.185  16.136   7.398  1.00  0.00           C  
ATOM    601  C   SER A  38     -36.139  16.912   8.186  1.00  0.00           C  
ATOM    602  O   SER A  38     -36.470  17.913   8.834  1.00  0.00           O  
ATOM    603  CB  SER A  38     -37.606  14.903   8.181  1.00  0.00           C  
ATOM    604  OG  SER A  38     -38.730  14.287   7.606  1.00  0.00           O  
ATOM    605  H   SER A  38     -36.605  14.775   5.821  1.00  0.00           H  
ATOM    606  HA  SER A  38     -38.057  16.774   7.261  1.00  0.00           H  
ATOM    607 1HB  SER A  38     -36.773  14.195   8.198  1.00  0.00           H  
ATOM    608 2HB  SER A  38     -37.821  15.181   9.209  1.00  0.00           H  
ATOM    609  HG  SER A  38     -38.915  13.516   8.147  1.00  0.00           H  
ATOM    610  N   ARG A  39     -34.868  16.506   8.089  1.00  0.00           N  
ATOM    611  CA  ARG A  39     -33.826  17.215   8.815  1.00  0.00           C  
ATOM    612  C   ARG A  39     -33.661  18.641   8.298  1.00  0.00           C  
ATOM    613  O   ARG A  39     -33.526  19.578   9.090  1.00  0.00           O  
ATOM    614  CB  ARG A  39     -32.501  16.483   8.692  1.00  0.00           C  
ATOM    615  CG  ARG A  39     -32.432  15.175   9.443  1.00  0.00           C  
ATOM    616  CD  ARG A  39     -31.117  14.497   9.274  1.00  0.00           C  
ATOM    617  NE  ARG A  39     -31.125  13.180   9.890  1.00  0.00           N  
ATOM    618  CZ  ARG A  39     -30.905  12.904  11.193  1.00  0.00           C  
ATOM    619  NH1 ARG A  39     -30.640  13.862  12.066  1.00  0.00           N1+
ATOM    620  NH2 ARG A  39     -30.965  11.645  11.579  1.00  0.00           N  
ATOM    621  H   ARG A  39     -34.647  15.651   7.562  1.00  0.00           H  
ATOM    622  HA  ARG A  39     -34.105  17.258   9.866  1.00  0.00           H  
ATOM    623 1HB  ARG A  39     -32.295  16.279   7.640  1.00  0.00           H  
ATOM    624 2HB  ARG A  39     -31.702  17.119   9.062  1.00  0.00           H  
ATOM    625 1HG  ARG A  39     -32.592  15.367  10.501  1.00  0.00           H  
ATOM    626 2HG  ARG A  39     -33.205  14.504   9.084  1.00  0.00           H  
ATOM    627 1HD  ARG A  39     -30.926  14.366   8.209  1.00  0.00           H  
ATOM    628 2HD  ARG A  39     -30.316  15.092   9.710  1.00  0.00           H  
ATOM    629  HE  ARG A  39     -31.322  12.384   9.283  1.00  0.00           H  
ATOM    630 1HH1 ARG A  39     -30.591  14.824  11.768  1.00  0.00           H  
ATOM    631 2HH1 ARG A  39     -30.480  13.632  13.038  1.00  0.00           H  
ATOM    632 1HH2 ARG A  39     -31.177  10.913  10.876  1.00  0.00           H  
ATOM    633 2HH2 ARG A  39     -30.808  11.395  12.542  1.00  0.00           H  
ATOM    634  N   ARG A  40     -33.717  18.824   6.977  1.00  0.00           N  
ATOM    635  CA  ARG A  40     -33.565  20.157   6.425  1.00  0.00           C  
ATOM    636  C   ARG A  40     -34.761  21.037   6.767  1.00  0.00           C  
ATOM    637  O   ARG A  40     -34.577  22.224   7.056  1.00  0.00           O  
ATOM    638  CB  ARG A  40     -33.298  20.095   4.935  1.00  0.00           C  
ATOM    639  CG  ARG A  40     -31.979  19.365   4.525  1.00  0.00           C  
ATOM    640  CD  ARG A  40     -30.737  20.111   4.953  1.00  0.00           C  
ATOM    641  NE  ARG A  40     -30.359  19.858   6.370  1.00  0.00           N  
ATOM    642  CZ  ARG A  40     -29.743  18.746   6.844  1.00  0.00           C  
ATOM    643  NH1 ARG A  40     -29.383  17.769   6.042  1.00  0.00           N1+
ATOM    644  NH2 ARG A  40     -29.473  18.678   8.141  1.00  0.00           N  
ATOM    645  H   ARG A  40     -33.810  18.014   6.355  1.00  0.00           H  
ATOM    646  HA  ARG A  40     -32.713  20.623   6.899  1.00  0.00           H  
ATOM    647 1HB  ARG A  40     -34.114  19.553   4.468  1.00  0.00           H  
ATOM    648 2HB  ARG A  40     -33.275  21.096   4.515  1.00  0.00           H  
ATOM    649 1HG  ARG A  40     -31.947  18.389   4.989  1.00  0.00           H  
ATOM    650 2HG  ARG A  40     -31.951  19.245   3.440  1.00  0.00           H  
ATOM    651 1HD  ARG A  40     -29.898  19.845   4.334  1.00  0.00           H  
ATOM    652 2HD  ARG A  40     -30.900  21.142   4.822  1.00  0.00           H  
ATOM    653  HE  ARG A  40     -30.573  20.578   7.086  1.00  0.00           H  
ATOM    654 1HH1 ARG A  40     -29.563  17.817   5.039  1.00  0.00           H  
ATOM    655 2HH1 ARG A  40     -28.857  16.971   6.418  1.00  0.00           H  
ATOM    656 1HH2 ARG A  40     -29.784  19.463   8.746  1.00  0.00           H  
ATOM    657 2HH2 ARG A  40     -28.957  17.866   8.523  1.00  0.00           H  
ATOM    658  N   LYS A  41     -35.980  20.484   6.773  1.00  0.00           N  
ATOM    659  CA  LYS A  41     -37.118  21.312   7.138  1.00  0.00           C  
ATOM    660  C   LYS A  41     -36.964  21.775   8.581  1.00  0.00           C  
ATOM    661  O   LYS A  41     -37.228  22.941   8.884  1.00  0.00           O  
ATOM    662  CB  LYS A  41     -38.447  20.570   6.955  1.00  0.00           C  
ATOM    663  CG  LYS A  41     -38.853  20.348   5.495  1.00  0.00           C  
ATOM    664  CD  LYS A  41     -40.168  19.606   5.361  1.00  0.00           C  
ATOM    665  CE  LYS A  41     -40.527  19.398   3.880  1.00  0.00           C  
ATOM    666  NZ  LYS A  41     -41.822  18.674   3.709  1.00  0.00           N1+
ATOM    667  H   LYS A  41     -36.113  19.510   6.479  1.00  0.00           H  
ATOM    668  HA  LYS A  41     -37.126  22.196   6.502  1.00  0.00           H  
ATOM    669 1HB  LYS A  41     -38.369  19.588   7.428  1.00  0.00           H  
ATOM    670 2HB  LYS A  41     -39.241  21.117   7.458  1.00  0.00           H  
ATOM    671 1HG  LYS A  41     -38.927  21.310   4.986  1.00  0.00           H  
ATOM    672 2HG  LYS A  41     -38.096  19.760   5.002  1.00  0.00           H  
ATOM    673 1HD  LYS A  41     -40.081  18.630   5.844  1.00  0.00           H  
ATOM    674 2HD  LYS A  41     -40.963  20.168   5.849  1.00  0.00           H  
ATOM    675 1HE  LYS A  41     -40.596  20.369   3.391  1.00  0.00           H  
ATOM    676 2HE  LYS A  41     -39.736  18.818   3.401  1.00  0.00           H  
ATOM    677 1HZ  LYS A  41     -42.022  18.556   2.718  1.00  0.00           H  
ATOM    678 2HZ  LYS A  41     -41.763  17.769   4.147  1.00  0.00           H  
ATOM    679 3HZ  LYS A  41     -42.563  19.207   4.136  1.00  0.00           H  
ATOM    680  N   LYS A  42     -36.495  20.883   9.470  1.00  0.00           N  
ATOM    681  CA  LYS A  42     -36.302  21.265  10.861  1.00  0.00           C  
ATOM    682  C   LYS A  42     -35.243  22.349  10.994  1.00  0.00           C  
ATOM    683  O   LYS A  42     -35.435  23.280  11.777  1.00  0.00           O  
ATOM    684  CB  LYS A  42     -35.916  20.047  11.701  1.00  0.00           C  
ATOM    685  CG  LYS A  42     -37.042  19.042  11.907  1.00  0.00           C  
ATOM    686  CD  LYS A  42     -36.577  17.853  12.734  1.00  0.00           C  
ATOM    687  CE  LYS A  42     -37.697  16.843  12.932  1.00  0.00           C  
ATOM    688  NZ  LYS A  42     -37.246  15.655  13.706  1.00  0.00           N1+
ATOM    689  H   LYS A  42     -36.324  19.913   9.180  1.00  0.00           H  
ATOM    690  HA  LYS A  42     -37.241  21.671  11.234  1.00  0.00           H  
ATOM    691 1HB  LYS A  42     -35.085  19.526  11.226  1.00  0.00           H  
ATOM    692 2HB  LYS A  42     -35.577  20.376  12.684  1.00  0.00           H  
ATOM    693 1HG  LYS A  42     -37.873  19.527  12.420  1.00  0.00           H  
ATOM    694 2HG  LYS A  42     -37.393  18.686  10.939  1.00  0.00           H  
ATOM    695 1HD  LYS A  42     -35.742  17.363  12.230  1.00  0.00           H  
ATOM    696 2HD  LYS A  42     -36.236  18.199  13.710  1.00  0.00           H  
ATOM    697 1HE  LYS A  42     -38.523  17.315  13.462  1.00  0.00           H  
ATOM    698 2HE  LYS A  42     -38.062  16.510  11.960  1.00  0.00           H  
ATOM    699 1HZ  LYS A  42     -38.017  15.011  13.815  1.00  0.00           H  
ATOM    700 2HZ  LYS A  42     -36.492  15.198  13.214  1.00  0.00           H  
ATOM    701 3HZ  LYS A  42     -36.923  15.950  14.617  1.00  0.00           H  
ATOM    702  N   ASP A  43     -34.155  22.264  10.215  1.00  0.00           N  
ATOM    703  CA  ASP A  43     -33.111  23.276  10.296  1.00  0.00           C  
ATOM    704  C   ASP A  43     -33.646  24.644   9.853  1.00  0.00           C  
ATOM    705  O   ASP A  43     -33.363  25.664  10.497  1.00  0.00           O  
ATOM    706  CB  ASP A  43     -31.928  22.897   9.398  1.00  0.00           C  
ATOM    707  CG  ASP A  43     -31.050  21.732   9.859  1.00  0.00           C  
ATOM    708  OD1 ASP A  43     -31.040  21.385  11.017  1.00  0.00           O  
ATOM    709  OD2 ASP A  43     -30.364  21.171   9.024  1.00  0.00           O1-
ATOM    710  H   ASP A  43     -34.021  21.431   9.631  1.00  0.00           H  
ATOM    711  HA  ASP A  43     -32.774  23.347  11.330  1.00  0.00           H  
ATOM    712 1HB  ASP A  43     -32.288  22.695   8.390  1.00  0.00           H  
ATOM    713 2HB  ASP A  43     -31.278  23.736   9.353  1.00  0.00           H  
ATOM    714  N   LEU A  44     -34.481  24.676   8.796  1.00  0.00           N  
ATOM    715  CA  LEU A  44     -35.014  25.961   8.349  1.00  0.00           C  
ATOM    716  C   LEU A  44     -35.921  26.540   9.427  1.00  0.00           C  
ATOM    717  O   LEU A  44     -35.841  27.734   9.740  1.00  0.00           O  
ATOM    718  CB  LEU A  44     -35.793  25.800   7.038  1.00  0.00           C  
ATOM    719  CG  LEU A  44     -34.952  25.454   5.802  1.00  0.00           C  
ATOM    720  CD1 LEU A  44     -35.874  25.152   4.628  1.00  0.00           C  
ATOM    721  CD2 LEU A  44     -34.018  26.612   5.483  1.00  0.00           C  
ATOM    722  H   LEU A  44     -34.667  23.812   8.273  1.00  0.00           H  
ATOM    723  HA  LEU A  44     -34.189  26.652   8.186  1.00  0.00           H  
ATOM    724 1HB  LEU A  44     -36.532  25.010   7.168  1.00  0.00           H  
ATOM    725 2HB  LEU A  44     -36.320  26.731   6.830  1.00  0.00           H  
ATOM    726  HG  LEU A  44     -34.363  24.558   6.002  1.00  0.00           H  
ATOM    727 1HD1 LEU A  44     -35.276  24.906   3.750  1.00  0.00           H  
ATOM    728 2HD1 LEU A  44     -36.517  24.308   4.878  1.00  0.00           H  
ATOM    729 3HD1 LEU A  44     -36.488  26.026   4.415  1.00  0.00           H  
ATOM    730 1HD2 LEU A  44     -33.420  26.365   4.605  1.00  0.00           H  
ATOM    731 2HD2 LEU A  44     -34.607  27.508   5.281  1.00  0.00           H  
ATOM    732 3HD2 LEU A  44     -33.360  26.794   6.332  1.00  0.00           H  
ATOM    733  N   GLN A  45     -36.724  25.672  10.059  1.00  0.00           N  
ATOM    734  CA  GLN A  45     -37.653  26.101  11.089  1.00  0.00           C  
ATOM    735  C   GLN A  45     -36.931  26.655  12.300  1.00  0.00           C  
ATOM    736  O   GLN A  45     -37.368  27.661  12.850  1.00  0.00           O  
ATOM    737  CB  GLN A  45     -38.541  24.936  11.520  1.00  0.00           C  
ATOM    738  CG  GLN A  45     -39.556  24.487  10.478  1.00  0.00           C  
ATOM    739  CD  GLN A  45     -40.226  23.190  10.877  1.00  0.00           C  
ATOM    740  NE2 GLN A  45     -41.298  22.822  10.186  1.00  0.00           N  
ATOM    741  OE1 GLN A  45     -39.768  22.530  11.817  1.00  0.00           O  
ATOM    742  H   GLN A  45     -36.737  24.692   9.755  1.00  0.00           H  
ATOM    743  HA  GLN A  45     -38.282  26.888  10.678  1.00  0.00           H  
ATOM    744 1HB  GLN A  45     -37.909  24.084  11.758  1.00  0.00           H  
ATOM    745 2HB  GLN A  45     -39.081  25.205  12.425  1.00  0.00           H  
ATOM    746 1HG  GLN A  45     -40.324  25.252  10.398  1.00  0.00           H  
ATOM    747 2HG  GLN A  45     -39.071  24.358   9.520  1.00  0.00           H  
ATOM    748 1HE2 GLN A  45     -41.775  21.974  10.416  1.00  0.00           H  
ATOM    749 2HE2 GLN A  45     -41.633  23.393   9.435  1.00  0.00           H  
ATOM    750  N   GLN A  46     -35.809  26.046  12.693  1.00  0.00           N  
ATOM    751  CA  GLN A  46     -35.058  26.528  13.848  1.00  0.00           C  
ATOM    752  C   GLN A  46     -34.516  27.930  13.595  1.00  0.00           C  
ATOM    753  O   GLN A  46     -34.538  28.787  14.486  1.00  0.00           O  
ATOM    754  CB  GLN A  46     -33.908  25.573  14.181  1.00  0.00           C  
ATOM    755  CG  GLN A  46     -34.355  24.230  14.733  1.00  0.00           C  
ATOM    756  CD  GLN A  46     -33.190  23.288  14.974  1.00  0.00           C  
ATOM    757  NE2 GLN A  46     -33.357  22.375  15.923  1.00  0.00           N  
ATOM    758  OE1 GLN A  46     -32.152  23.380  14.314  1.00  0.00           O  
ATOM    759  H   GLN A  46     -35.527  25.179  12.220  1.00  0.00           H  
ATOM    760  HA  GLN A  46     -35.725  26.566  14.705  1.00  0.00           H  
ATOM    761 1HB  GLN A  46     -33.317  25.389  13.284  1.00  0.00           H  
ATOM    762 2HB  GLN A  46     -33.251  26.038  14.916  1.00  0.00           H  
ATOM    763 1HG  GLN A  46     -34.867  24.391  15.681  1.00  0.00           H  
ATOM    764 2HG  GLN A  46     -35.031  23.762  14.018  1.00  0.00           H  
ATOM    765 1HE2 GLN A  46     -32.623  21.725  16.128  1.00  0.00           H  
ATOM    766 2HE2 GLN A  46     -34.215  22.335  16.435  1.00  0.00           H  
ATOM    767  N   ILE A  47     -34.056  28.189  12.373  1.00  0.00           N  
ATOM    768  CA  ILE A  47     -33.531  29.512  12.090  1.00  0.00           C  
ATOM    769  C   ILE A  47     -34.656  30.523  12.118  1.00  0.00           C  
ATOM    770  O   ILE A  47     -34.488  31.611  12.680  1.00  0.00           O  
ATOM    771  CB  ILE A  47     -32.824  29.554  10.723  1.00  0.00           C  
ATOM    772  CG1 ILE A  47     -31.557  28.696  10.749  1.00  0.00           C  
ATOM    773  CG2 ILE A  47     -32.492  30.988  10.340  1.00  0.00           C  
ATOM    774  CD1 ILE A  47     -30.948  28.463   9.386  1.00  0.00           C  
ATOM    775  H   ILE A  47     -34.008  27.430  11.682  1.00  0.00           H  
ATOM    776  HA  ILE A  47     -32.808  29.771  12.854  1.00  0.00           H  
ATOM    777  HB  ILE A  47     -33.478  29.128   9.962  1.00  0.00           H  
ATOM    778 1HG1 ILE A  47     -30.808  29.173  11.381  1.00  0.00           H  
ATOM    779 2HG1 ILE A  47     -31.784  27.725  11.191  1.00  0.00           H  
ATOM    780 1HG2 ILE A  47     -31.992  31.000   9.372  1.00  0.00           H  
ATOM    781 2HG2 ILE A  47     -33.410  31.571  10.282  1.00  0.00           H  
ATOM    782 3HG2 ILE A  47     -31.834  31.422  11.093  1.00  0.00           H  
ATOM    783 1HD1 ILE A  47     -30.055  27.846   9.486  1.00  0.00           H  
ATOM    784 2HD1 ILE A  47     -31.671  27.953   8.747  1.00  0.00           H  
ATOM    785 3HD1 ILE A  47     -30.680  29.419   8.939  1.00  0.00           H  
ATOM    786  N   TYR A  48     -35.795  30.194  11.510  1.00  0.00           N  
ATOM    787  CA  TYR A  48     -36.895  31.140  11.464  1.00  0.00           C  
ATOM    788  C   TYR A  48     -37.554  31.333  12.840  1.00  0.00           C  
ATOM    789  O   TYR A  48     -38.095  32.405  13.136  1.00  0.00           O  
ATOM    790  CB  TYR A  48     -37.933  30.681  10.437  1.00  0.00           C  
ATOM    791  CG  TYR A  48     -37.478  30.827   9.002  1.00  0.00           C  
ATOM    792  CD1 TYR A  48     -37.427  29.716   8.173  1.00  0.00           C  
ATOM    793  CD2 TYR A  48     -37.111  32.073   8.514  1.00  0.00           C  
ATOM    794  CE1 TYR A  48     -37.012  29.850   6.863  1.00  0.00           C  
ATOM    795  CE2 TYR A  48     -36.695  32.207   7.204  1.00  0.00           C  
ATOM    796  CZ  TYR A  48     -36.645  31.101   6.380  1.00  0.00           C  
ATOM    797  OH  TYR A  48     -36.231  31.234   5.074  1.00  0.00           O  
ATOM    798  H   TYR A  48     -35.879  29.286  11.037  1.00  0.00           H  
ATOM    799  HA  TYR A  48     -36.490  32.092  11.148  1.00  0.00           H  
ATOM    800 1HB  TYR A  48     -38.178  29.632  10.611  1.00  0.00           H  
ATOM    801 2HB  TYR A  48     -38.849  31.257  10.563  1.00  0.00           H  
ATOM    802  HD1 TYR A  48     -37.716  28.737   8.556  1.00  0.00           H  
ATOM    803  HD2 TYR A  48     -37.149  32.946   9.166  1.00  0.00           H  
ATOM    804  HE1 TYR A  48     -36.972  28.977   6.212  1.00  0.00           H  
ATOM    805  HE2 TYR A  48     -36.406  33.186   6.821  1.00  0.00           H  
ATOM    806  HH  TYR A  48     -36.016  32.154   4.900  1.00  0.00           H  
ATOM    807  N   ALA A  49     -37.558  30.280  13.656  1.00  0.00           N  
ATOM    808  CA  ALA A  49     -38.128  30.308  14.993  1.00  0.00           C  
ATOM    809  C   ALA A  49     -37.312  31.153  15.973  1.00  0.00           C  
ATOM    810  O   ALA A  49     -37.877  31.760  16.884  1.00  0.00           O  
ATOM    811  CB  ALA A  49     -38.239  28.896  15.535  1.00  0.00           C  
ATOM    812  H   ALA A  49     -37.173  29.398  13.321  1.00  0.00           H  
ATOM    813  HA  ALA A  49     -39.123  30.742  14.923  1.00  0.00           H  
ATOM    814 1HB  ALA A  49     -38.696  28.920  16.522  1.00  0.00           H  
ATOM    815 2HB  ALA A  49     -38.849  28.295  14.864  1.00  0.00           H  
ATOM    816 3HB  ALA A  49     -37.240  28.465  15.606  1.00  0.00           H  
ATOM    817  N   GLU A  50     -35.984  31.185  15.796  1.00  0.00           N  
ATOM    818  CA  GLU A  50     -35.106  31.900  16.718  1.00  0.00           C  
ATOM    819  C   GLU A  50     -34.410  33.138  16.134  1.00  0.00           C  
ATOM    820  O   GLU A  50     -34.967  34.236  16.157  1.00  0.00           O  
ATOM    821  CB  GLU A  50     -34.043  30.935  17.247  1.00  0.00           C  
ATOM    822  CG  GLU A  50     -34.584  29.842  18.158  1.00  0.00           C  
ATOM    823  CD  GLU A  50     -33.521  28.883  18.617  1.00  0.00           C  
ATOM    824  OE1 GLU A  50     -32.410  28.992  18.156  1.00  0.00           O  
ATOM    825  OE2 GLU A  50     -33.820  28.040  19.430  1.00  0.00           O1-
ATOM    826  H   GLU A  50     -35.563  30.638  15.039  1.00  0.00           H  
ATOM    827  HA  GLU A  50     -35.716  32.239  17.554  1.00  0.00           H  
ATOM    828 1HB  GLU A  50     -33.540  30.453  16.409  1.00  0.00           H  
ATOM    829 2HB  GLU A  50     -33.290  31.492  17.805  1.00  0.00           H  
ATOM    830 1HG  GLU A  50     -35.042  30.305  19.032  1.00  0.00           H  
ATOM    831 2HG  GLU A  50     -35.358  29.290  17.626  1.00  0.00           H  
ATOM    832  N   GLU A  51     -33.170  32.980  15.651  1.00  0.00           N  
ATOM    833  CA  GLU A  51     -32.363  34.116  15.182  1.00  0.00           C  
ATOM    834  C   GLU A  51     -32.900  34.870  13.969  1.00  0.00           C  
ATOM    835  O   GLU A  51     -32.761  36.087  13.889  1.00  0.00           O  
ATOM    836  CB  GLU A  51     -30.951  33.639  14.828  1.00  0.00           C  
ATOM    837  CG  GLU A  51     -30.074  33.228  16.009  1.00  0.00           C  
ATOM    838  CD  GLU A  51     -28.723  32.680  15.565  1.00  0.00           C  
ATOM    839  OE1 GLU A  51     -28.577  32.404  14.394  1.00  0.00           O  
ATOM    840  OE2 GLU A  51     -27.835  32.575  16.381  1.00  0.00           O1-
ATOM    841  H   GLU A  51     -32.768  32.053  15.639  1.00  0.00           H  
ATOM    842  HA  GLU A  51     -32.291  34.830  16.003  1.00  0.00           H  
ATOM    843 1HB  GLU A  51     -31.021  32.785  14.153  1.00  0.00           H  
ATOM    844 2HB  GLU A  51     -30.431  34.435  14.287  1.00  0.00           H  
ATOM    845 1HG  GLU A  51     -29.911  34.100  16.644  1.00  0.00           H  
ATOM    846 2HG  GLU A  51     -30.597  32.476  16.598  1.00  0.00           H  
ATOM    847  N   ARG A  52     -33.459  34.142  13.008  1.00  0.00           N  
ATOM    848  CA  ARG A  52     -33.966  34.689  11.750  1.00  0.00           C  
ATOM    849  C   ARG A  52     -32.950  35.493  10.932  1.00  0.00           C  
ATOM    850  O   ARG A  52     -33.333  36.435  10.235  1.00  0.00           O  
ATOM    851  CB  ARG A  52     -35.164  35.589  12.008  1.00  0.00           C  
ATOM    852  CG  ARG A  52     -36.310  34.905  12.655  1.00  0.00           C  
ATOM    853  CD  ARG A  52     -37.486  35.778  12.827  1.00  0.00           C  
ATOM    854  NE  ARG A  52     -38.078  36.175  11.539  1.00  0.00           N  
ATOM    855  CZ  ARG A  52     -38.892  35.412  10.764  1.00  0.00           C  
ATOM    856  NH1 ARG A  52     -39.206  34.181  11.113  1.00  0.00           N1+
ATOM    857  NH2 ARG A  52     -39.374  35.915   9.635  1.00  0.00           N  
ATOM    858  H   ARG A  52     -33.583  33.140  13.165  1.00  0.00           H  
ATOM    859  HA  ARG A  52     -34.300  33.849  11.141  1.00  0.00           H  
ATOM    860 1HB  ARG A  52     -34.882  36.432  12.630  1.00  0.00           H  
ATOM    861 2HB  ARG A  52     -35.521  35.987  11.061  1.00  0.00           H  
ATOM    862 1HG  ARG A  52     -36.587  34.099  12.029  1.00  0.00           H  
ATOM    863 2HG  ARG A  52     -36.015  34.518  13.633  1.00  0.00           H  
ATOM    864 1HD  ARG A  52     -38.241  35.251  13.411  1.00  0.00           H  
ATOM    865 2HD  ARG A  52     -37.187  36.680  13.357  1.00  0.00           H  
ATOM    866  HE  ARG A  52     -37.877  37.113  11.215  1.00  0.00           H  
ATOM    867 1HH1 ARG A  52     -38.828  33.756  11.977  1.00  0.00           H  
ATOM    868 2HH1 ARG A  52     -39.811  33.628  10.526  1.00  0.00           H  
ATOM    869 1HH2 ARG A  52     -39.138  36.859   9.359  1.00  0.00           H  
ATOM    870 2HH2 ARG A  52     -39.979  35.358   9.049  1.00  0.00           H  
ATOM    871  N   GLU A  53     -31.674  35.109  10.937  1.00  0.00           N  
ATOM    872  CA  GLU A  53     -30.704  35.852  10.147  1.00  0.00           C  
ATOM    873  C   GLU A  53     -30.057  34.980   9.087  1.00  0.00           C  
ATOM    874  O   GLU A  53     -29.650  33.850   9.362  1.00  0.00           O  
ATOM    875  CB  GLU A  53     -29.598  36.443  11.047  1.00  0.00           C  
ATOM    876  CG  GLU A  53     -30.068  37.502  12.078  1.00  0.00           C  
ATOM    877  CD  GLU A  53     -28.933  38.080  12.952  1.00  0.00           C  
ATOM    878  OE1 GLU A  53     -27.962  38.561  12.405  1.00  0.00           O  
ATOM    879  OE2 GLU A  53     -29.060  38.061  14.153  1.00  0.00           O1-
ATOM    880  H   GLU A  53     -31.360  34.335  11.507  1.00  0.00           H  
ATOM    881  HA  GLU A  53     -31.213  36.673   9.644  1.00  0.00           H  
ATOM    882 1HB  GLU A  53     -29.121  35.638  11.603  1.00  0.00           H  
ATOM    883 2HB  GLU A  53     -28.833  36.902  10.418  1.00  0.00           H  
ATOM    884 1HG  GLU A  53     -30.558  38.316  11.544  1.00  0.00           H  
ATOM    885 2HG  GLU A  53     -30.803  37.045  12.723  1.00  0.00           H  
ATOM    886  N   ASN A  54     -29.916  35.558   7.898  1.00  0.00           N  
ATOM    887  CA  ASN A  54     -29.197  34.959   6.784  1.00  0.00           C  
ATOM    888  C   ASN A  54     -27.726  35.062   7.130  1.00  0.00           C  
ATOM    889  O   ASN A  54     -27.302  36.122   7.600  1.00  0.00           O  
ATOM    890  CB  ASN A  54     -29.478  35.659   5.463  1.00  0.00           C  
ATOM    891  CG  ASN A  54     -28.914  34.895   4.237  1.00  0.00           C  
ATOM    892  ND2 ASN A  54     -29.805  34.560   3.323  1.00  0.00           N  
ATOM    893  OD1 ASN A  54     -27.694  34.617   4.110  1.00  0.00           O  
ATOM    894  H   ASN A  54     -30.320  36.477   7.786  1.00  0.00           H  
ATOM    895  HA  ASN A  54     -29.466  33.909   6.705  1.00  0.00           H  
ATOM    896 1HB  ASN A  54     -30.554  35.771   5.336  1.00  0.00           H  
ATOM    897 2HB  ASN A  54     -29.045  36.657   5.482  1.00  0.00           H  
ATOM    898 1HD2 ASN A  54     -29.519  34.062   2.495  1.00  0.00           H  
ATOM    899 2HD2 ASN A  54     -30.769  34.799   3.446  1.00  0.00           H  
ATOM    900  N   TYR A  55     -26.961  34.010   6.878  1.00  0.00           N  
ATOM    901  CA  TYR A  55     -25.540  33.986   7.188  1.00  0.00           C  
ATOM    902  C   TYR A  55     -24.780  35.099   6.511  1.00  0.00           C  
ATOM    903  O   TYR A  55     -23.825  35.627   7.086  1.00  0.00           O  
ATOM    904  CB  TYR A  55     -24.867  32.687   6.735  1.00  0.00           C  
ATOM    905  CG  TYR A  55     -25.067  31.413   7.535  1.00  0.00           C  
ATOM    906  CD1 TYR A  55     -25.527  31.409   8.849  1.00  0.00           C  
ATOM    907  CD2 TYR A  55     -24.721  30.212   6.925  1.00  0.00           C  
ATOM    908  CE1 TYR A  55     -25.655  30.215   9.525  1.00  0.00           C  
ATOM    909  CE2 TYR A  55     -24.846  29.026   7.607  1.00  0.00           C  
ATOM    910  CZ  TYR A  55     -25.312  29.022   8.899  1.00  0.00           C  
ATOM    911  OH  TYR A  55     -25.449  27.834   9.579  1.00  0.00           O  
ATOM    912  H   TYR A  55     -27.405  33.189   6.487  1.00  0.00           H  
ATOM    913  HA  TYR A  55     -25.417  34.124   8.258  1.00  0.00           H  
ATOM    914 1HB  TYR A  55     -25.178  32.481   5.710  1.00  0.00           H  
ATOM    915 2HB  TYR A  55     -23.827  32.871   6.705  1.00  0.00           H  
ATOM    916  HD1 TYR A  55     -25.797  32.326   9.357  1.00  0.00           H  
ATOM    917  HD2 TYR A  55     -24.346  30.209   5.902  1.00  0.00           H  
ATOM    918  HE1 TYR A  55     -26.022  30.209  10.549  1.00  0.00           H  
ATOM    919  HE2 TYR A  55     -24.580  28.086   7.130  1.00  0.00           H  
ATOM    920  HH  TYR A  55     -25.791  28.006  10.459  1.00  0.00           H  
ATOM    921  N   LEU A  56     -25.136  35.438   5.275  1.00  0.00           N  
ATOM    922  CA  LEU A  56     -24.365  36.470   4.613  1.00  0.00           C  
ATOM    923  C   LEU A  56     -24.642  37.813   5.221  1.00  0.00           C  
ATOM    924  O   LEU A  56     -23.710  38.581   5.439  1.00  0.00           O  
ATOM    925  CB  LEU A  56     -24.634  36.497   3.113  1.00  0.00           C  
ATOM    926  CG  LEU A  56     -23.836  37.548   2.276  1.00  0.00           C  
ATOM    927  CD1 LEU A  56     -22.299  37.353   2.403  1.00  0.00           C  
ATOM    928  CD2 LEU A  56     -24.262  37.394   0.852  1.00  0.00           C  
ATOM    929  H   LEU A  56     -25.942  35.002   4.820  1.00  0.00           H  
ATOM    930  HA  LEU A  56     -23.318  36.258   4.780  1.00  0.00           H  
ATOM    931 1HB  LEU A  56     -24.412  35.511   2.703  1.00  0.00           H  
ATOM    932 2HB  LEU A  56     -25.695  36.690   2.961  1.00  0.00           H  
ATOM    933  HG  LEU A  56     -24.075  38.561   2.623  1.00  0.00           H  
ATOM    934 1HD1 LEU A  56     -21.798  38.101   1.788  1.00  0.00           H  
ATOM    935 2HD1 LEU A  56     -21.983  37.477   3.436  1.00  0.00           H  
ATOM    936 3HD1 LEU A  56     -22.023  36.358   2.054  1.00  0.00           H  
ATOM    937 1HD2 LEU A  56     -23.744  38.124   0.232  1.00  0.00           H  
ATOM    938 2HD2 LEU A  56     -24.020  36.382   0.497  1.00  0.00           H  
ATOM    939 3HD2 LEU A  56     -25.324  37.554   0.801  1.00  0.00           H  
ATOM    940  N   GLY A  57     -25.908  38.109   5.504  1.00  0.00           N  
ATOM    941  CA  GLY A  57     -26.228  39.395   6.097  1.00  0.00           C  
ATOM    942  C   GLY A  57     -25.580  39.498   7.474  1.00  0.00           C  
ATOM    943  O   GLY A  57     -25.097  40.567   7.865  1.00  0.00           O  
ATOM    944  H   GLY A  57     -26.636  37.444   5.285  1.00  0.00           H  
ATOM    945 1HA  GLY A  57     -25.867  40.199   5.451  1.00  0.00           H  
ATOM    946 2HA  GLY A  57     -27.308  39.500   6.184  1.00  0.00           H  
ATOM    947  N   LYS A  58     -25.554  38.374   8.202  1.00  0.00           N  
ATOM    948  CA  LYS A  58     -24.976  38.324   9.532  1.00  0.00           C  
ATOM    949  C   LYS A  58     -23.476  38.595   9.445  1.00  0.00           C  
ATOM    950  O   LYS A  58     -22.944  39.365  10.251  1.00  0.00           O  
ATOM    951  CB  LYS A  58     -25.295  36.978  10.184  1.00  0.00           C  
ATOM    952  CG  LYS A  58     -24.868  36.817  11.639  1.00  0.00           C  
ATOM    953  CD  LYS A  58     -25.405  35.488  12.200  1.00  0.00           C  
ATOM    954  CE  LYS A  58     -25.063  35.306  13.680  1.00  0.00           C  
ATOM    955  NZ  LYS A  58     -25.618  34.022  14.226  1.00  0.00           N1+
ATOM    956  H   LYS A  58     -25.994  37.528   7.831  1.00  0.00           H  
ATOM    957  HA  LYS A  58     -25.423  39.110  10.137  1.00  0.00           H  
ATOM    958 1HB  LYS A  58     -26.370  36.806  10.130  1.00  0.00           H  
ATOM    959 2HB  LYS A  58     -24.818  36.187   9.611  1.00  0.00           H  
ATOM    960 1HG  LYS A  58     -23.781  36.839  11.712  1.00  0.00           H  
ATOM    961 2HG  LYS A  58     -25.279  37.645  12.225  1.00  0.00           H  
ATOM    962 1HD  LYS A  58     -26.494  35.475  12.095  1.00  0.00           H  
ATOM    963 2HD  LYS A  58     -24.995  34.657  11.629  1.00  0.00           H  
ATOM    964 1HE  LYS A  58     -23.982  35.305  13.802  1.00  0.00           H  
ATOM    965 2HE  LYS A  58     -25.486  36.139  14.243  1.00  0.00           H  
ATOM    966 1HZ  LYS A  58     -25.389  33.929  15.207  1.00  0.00           H  
ATOM    967 2HZ  LYS A  58     -26.641  34.012  14.128  1.00  0.00           H  
ATOM    968 3HZ  LYS A  58     -25.238  33.236  13.725  1.00  0.00           H  
ATOM    969  N   LEU A  59     -22.804  38.010   8.438  1.00  0.00           N  
ATOM    970  CA  LEU A  59     -21.384  38.237   8.229  1.00  0.00           C  
ATOM    971  C   LEU A  59     -21.123  39.688   7.840  1.00  0.00           C  
ATOM    972  O   LEU A  59     -20.174  40.293   8.340  1.00  0.00           O  
ATOM    973  CB  LEU A  59     -20.834  37.301   7.135  1.00  0.00           C  
ATOM    974  CG  LEU A  59     -19.310  37.438   6.786  1.00  0.00           C  
ATOM    975  CD1 LEU A  59     -18.445  37.159   8.006  1.00  0.00           C  
ATOM    976  CD2 LEU A  59     -18.941  36.480   5.676  1.00  0.00           C  
ATOM    977  H   LEU A  59     -23.284  37.330   7.842  1.00  0.00           H  
ATOM    978  HA  LEU A  59     -20.878  38.029   9.166  1.00  0.00           H  
ATOM    979 1HB  LEU A  59     -21.018  36.279   7.446  1.00  0.00           H  
ATOM    980 2HB  LEU A  59     -21.400  37.480   6.219  1.00  0.00           H  
ATOM    981  HG  LEU A  59     -19.129  38.442   6.452  1.00  0.00           H  
ATOM    982 1HD1 LEU A  59     -17.400  37.267   7.736  1.00  0.00           H  
ATOM    983 2HD1 LEU A  59     -18.675  37.860   8.804  1.00  0.00           H  
ATOM    984 3HD1 LEU A  59     -18.621  36.143   8.355  1.00  0.00           H  
ATOM    985 1HD2 LEU A  59     -17.896  36.608   5.421  1.00  0.00           H  
ATOM    986 2HD2 LEU A  59     -19.105  35.466   6.004  1.00  0.00           H  
ATOM    987 3HD2 LEU A  59     -19.551  36.681   4.807  1.00  0.00           H  
ATOM    988  N   GLU A  60     -21.954  40.270   6.970  1.00  0.00           N  
ATOM    989  CA  GLU A  60     -21.738  41.649   6.560  1.00  0.00           C  
ATOM    990  C   GLU A  60     -21.814  42.565   7.785  1.00  0.00           C  
ATOM    991  O   GLU A  60     -21.002  43.486   7.934  1.00  0.00           O  
ATOM    992  CB  GLU A  60     -22.800  42.071   5.527  1.00  0.00           C  
ATOM    993  CG  GLU A  60     -22.688  41.410   4.137  1.00  0.00           C  
ATOM    994  CD  GLU A  60     -23.877  41.678   3.240  1.00  0.00           C  
ATOM    995  OE1 GLU A  60     -24.850  42.211   3.715  1.00  0.00           O  
ATOM    996  OE2 GLU A  60     -23.807  41.348   2.075  1.00  0.00           O1-
ATOM    997  H   GLU A  60     -22.718  39.727   6.549  1.00  0.00           H  
ATOM    998  HA  GLU A  60     -20.743  41.735   6.121  1.00  0.00           H  
ATOM    999 1HB  GLU A  60     -23.788  41.839   5.922  1.00  0.00           H  
ATOM   1000 2HB  GLU A  60     -22.752  43.150   5.386  1.00  0.00           H  
ATOM   1001 1HG  GLU A  60     -21.818  41.795   3.647  1.00  0.00           H  
ATOM   1002 2HG  GLU A  60     -22.551  40.346   4.249  1.00  0.00           H  
ATOM   1003  N   ARG A  61     -22.774  42.304   8.680  1.00  0.00           N  
ATOM   1004  CA  ARG A  61     -22.923  43.093   9.895  1.00  0.00           C  
ATOM   1005  C   ARG A  61     -21.775  42.895  10.891  1.00  0.00           C  
ATOM   1006  O   ARG A  61     -21.293  43.878  11.470  1.00  0.00           O  
ATOM   1007  CB  ARG A  61     -24.264  42.794  10.535  1.00  0.00           C  
ATOM   1008  CG  ARG A  61     -25.435  43.401   9.764  1.00  0.00           C  
ATOM   1009  CD  ARG A  61     -26.724  43.330  10.496  1.00  0.00           C  
ATOM   1010  NE  ARG A  61     -27.183  41.949  10.637  1.00  0.00           N  
ATOM   1011  CZ  ARG A  61     -27.896  41.278   9.704  1.00  0.00           C  
ATOM   1012  NH1 ARG A  61     -28.222  41.856   8.559  1.00  0.00           N1+
ATOM   1013  NH2 ARG A  61     -28.260  40.035   9.932  1.00  0.00           N  
ATOM   1014  H   ARG A  61     -23.452  41.560   8.473  1.00  0.00           H  
ATOM   1015  HA  ARG A  61     -22.935  44.142   9.605  1.00  0.00           H  
ATOM   1016 1HB  ARG A  61     -24.414  41.713  10.567  1.00  0.00           H  
ATOM   1017 2HB  ARG A  61     -24.285  43.166  11.554  1.00  0.00           H  
ATOM   1018 1HG  ARG A  61     -25.221  44.450   9.567  1.00  0.00           H  
ATOM   1019 2HG  ARG A  61     -25.542  42.879   8.817  1.00  0.00           H  
ATOM   1020 1HD  ARG A  61     -26.590  43.744  11.494  1.00  0.00           H  
ATOM   1021 2HD  ARG A  61     -27.485  43.906   9.975  1.00  0.00           H  
ATOM   1022  HE  ARG A  61     -26.957  41.459  11.499  1.00  0.00           H  
ATOM   1023 1HH1 ARG A  61     -27.939  42.804   8.371  1.00  0.00           H  
ATOM   1024 2HH1 ARG A  61     -28.752  41.350   7.869  1.00  0.00           H  
ATOM   1025 1HH2 ARG A  61     -28.016  39.571  10.821  1.00  0.00           H  
ATOM   1026 2HH2 ARG A  61     -28.770  39.527   9.240  1.00  0.00           H  
ATOM   1027  N   GLU A  62     -21.286  41.656  11.054  1.00  0.00           N  
ATOM   1028  CA  GLU A  62     -20.188  41.429  11.990  1.00  0.00           C  
ATOM   1029  C   GLU A  62     -18.914  42.077  11.464  1.00  0.00           C  
ATOM   1030  O   GLU A  62     -18.147  42.676  12.227  1.00  0.00           O  
ATOM   1031  CB  GLU A  62     -19.932  39.936  12.218  1.00  0.00           C  
ATOM   1032  CG  GLU A  62     -18.879  39.645  13.319  1.00  0.00           C  
ATOM   1033  CD  GLU A  62     -19.345  40.094  14.697  1.00  0.00           C  
ATOM   1034  OE1 GLU A  62     -20.528  40.023  14.949  1.00  0.00           O  
ATOM   1035  OE2 GLU A  62     -18.534  40.523  15.488  1.00  0.00           O1-
ATOM   1036  H   GLU A  62     -21.737  40.860  10.588  1.00  0.00           H  
ATOM   1037  HA  GLU A  62     -20.441  41.892  12.942  1.00  0.00           H  
ATOM   1038 1HB  GLU A  62     -20.868  39.444  12.489  1.00  0.00           H  
ATOM   1039 2HB  GLU A  62     -19.586  39.483  11.284  1.00  0.00           H  
ATOM   1040 1HG  GLU A  62     -18.684  38.574  13.347  1.00  0.00           H  
ATOM   1041 2HG  GLU A  62     -17.944  40.147  13.070  1.00  0.00           H  
ATOM   1042  N   ILE A  63     -18.699  41.999  10.148  1.00  0.00           N  
ATOM   1043  CA  ILE A  63     -17.517  42.596   9.567  1.00  0.00           C  
ATOM   1044  C   ILE A  63     -17.595  44.107   9.710  1.00  0.00           C  
ATOM   1045  O   ILE A  63     -16.574  44.742  10.001  1.00  0.00           O  
ATOM   1046  CB  ILE A  63     -17.367  42.212   8.084  1.00  0.00           C  
ATOM   1047  CG1 ILE A  63     -17.073  40.715   7.947  1.00  0.00           C  
ATOM   1048  CG2 ILE A  63     -16.268  43.035   7.429  1.00  0.00           C  
ATOM   1049  CD1 ILE A  63     -17.175  40.200   6.529  1.00  0.00           C  
ATOM   1050  H   ILE A  63     -19.347  41.475   9.554  1.00  0.00           H  
ATOM   1051  HA  ILE A  63     -16.648  42.246  10.118  1.00  0.00           H  
ATOM   1052  HB  ILE A  63     -18.306  42.397   7.563  1.00  0.00           H  
ATOM   1053 1HG1 ILE A  63     -16.069  40.507   8.314  1.00  0.00           H  
ATOM   1054 2HG1 ILE A  63     -17.770  40.149   8.565  1.00  0.00           H  
ATOM   1055 1HG2 ILE A  63     -16.175  42.750   6.382  1.00  0.00           H  
ATOM   1056 2HG2 ILE A  63     -16.518  44.093   7.497  1.00  0.00           H  
ATOM   1057 3HG2 ILE A  63     -15.323  42.852   7.940  1.00  0.00           H  
ATOM   1058 1HD1 ILE A  63     -16.954  39.133   6.513  1.00  0.00           H  
ATOM   1059 2HD1 ILE A  63     -18.186  40.367   6.153  1.00  0.00           H  
ATOM   1060 3HD1 ILE A  63     -16.461  40.727   5.898  1.00  0.00           H  
ATOM   1061  N   THR A  64     -18.779  44.689   9.470  1.00  0.00           N  
ATOM   1062  CA  THR A  64     -18.945  46.122   9.586  1.00  0.00           C  
ATOM   1063  C   THR A  64     -18.538  46.557  10.981  1.00  0.00           C  
ATOM   1064  O   THR A  64     -17.718  47.463  11.129  1.00  0.00           O  
ATOM   1065  CB  THR A  64     -20.396  46.551   9.297  1.00  0.00           C  
ATOM   1066  CG2 THR A  64     -20.554  48.054   9.472  1.00  0.00           C  
ATOM   1067  OG1 THR A  64     -20.745  46.191   7.954  1.00  0.00           O  
ATOM   1068  H   THR A  64     -19.579  44.127   9.173  1.00  0.00           H  
ATOM   1069  HA  THR A  64     -18.305  46.615   8.865  1.00  0.00           H  
ATOM   1070  HB  THR A  64     -21.070  46.038   9.982  1.00  0.00           H  
ATOM   1071  HG1 THR A  64     -20.666  45.240   7.847  1.00  0.00           H  
ATOM   1072 1HG2 THR A  64     -21.585  48.339   9.265  1.00  0.00           H  
ATOM   1073 2HG2 THR A  64     -20.300  48.329  10.496  1.00  0.00           H  
ATOM   1074 3HG2 THR A  64     -19.889  48.572   8.782  1.00  0.00           H  
ATOM   1075  N   ARG A  65     -19.026  45.859  12.014  1.00  0.00           N  
ATOM   1076  CA  ARG A  65     -18.678  46.226  13.381  1.00  0.00           C  
ATOM   1077  C   ARG A  65     -17.183  46.092  13.645  1.00  0.00           C  
ATOM   1078  O   ARG A  65     -16.576  46.974  14.259  1.00  0.00           O  
ATOM   1079  CB  ARG A  65     -19.458  45.381  14.374  1.00  0.00           C  
ATOM   1080  CG  ARG A  65     -20.937  45.749  14.502  1.00  0.00           C  
ATOM   1081  CD  ARG A  65     -21.572  45.073  15.672  1.00  0.00           C  
ATOM   1082  NE  ARG A  65     -21.706  43.629  15.451  1.00  0.00           N  
ATOM   1083  CZ  ARG A  65     -22.774  43.025  14.870  1.00  0.00           C  
ATOM   1084  NH1 ARG A  65     -23.821  43.727  14.480  1.00  0.00           N1+
ATOM   1085  NH2 ARG A  65     -22.773  41.719  14.697  1.00  0.00           N  
ATOM   1086  H   ARG A  65     -19.694  45.100  11.835  1.00  0.00           H  
ATOM   1087  HA  ARG A  65     -18.957  47.267  13.534  1.00  0.00           H  
ATOM   1088 1HB  ARG A  65     -19.405  44.333  14.071  1.00  0.00           H  
ATOM   1089 2HB  ARG A  65     -18.999  45.465  15.360  1.00  0.00           H  
ATOM   1090 1HG  ARG A  65     -21.030  46.826  14.635  1.00  0.00           H  
ATOM   1091 2HG  ARG A  65     -21.463  45.448  13.595  1.00  0.00           H  
ATOM   1092 1HD  ARG A  65     -20.944  45.222  16.551  1.00  0.00           H  
ATOM   1093 2HD  ARG A  65     -22.553  45.497  15.864  1.00  0.00           H  
ATOM   1094  HE  ARG A  65     -20.931  43.032  15.738  1.00  0.00           H  
ATOM   1095 1HH1 ARG A  65     -23.841  44.727  14.606  1.00  0.00           H  
ATOM   1096 2HH1 ARG A  65     -24.615  43.259  14.075  1.00  0.00           H  
ATOM   1097 1HH2 ARG A  65     -21.959  41.154  14.989  1.00  0.00           H  
ATOM   1098 2HH2 ARG A  65     -23.548  41.262  14.255  1.00  0.00           H  
ATOM   1099  N   PHE A  66     -16.551  45.036  13.123  1.00  0.00           N  
ATOM   1100  CA  PHE A  66     -15.120  44.873  13.327  1.00  0.00           C  
ATOM   1101  C   PHE A  66     -14.383  46.113  12.822  1.00  0.00           C  
ATOM   1102  O   PHE A  66     -13.586  46.709  13.539  1.00  0.00           O  
ATOM   1103  CB  PHE A  66     -14.612  43.624  12.589  1.00  0.00           C  
ATOM   1104  CG  PHE A  66     -13.118  43.405  12.639  1.00  0.00           C  
ATOM   1105  CD1 PHE A  66     -12.508  42.745  13.693  1.00  0.00           C  
ATOM   1106  CD2 PHE A  66     -12.327  43.878  11.621  1.00  0.00           C  
ATOM   1107  CE1 PHE A  66     -11.141  42.570  13.699  1.00  0.00           C  
ATOM   1108  CE2 PHE A  66     -10.979  43.715  11.620  1.00  0.00           C  
ATOM   1109  CZ  PHE A  66     -10.380  43.066  12.652  1.00  0.00           C  
ATOM   1110  H   PHE A  66     -17.087  44.303  12.643  1.00  0.00           H  
ATOM   1111  HA  PHE A  66     -14.931  44.764  14.394  1.00  0.00           H  
ATOM   1112 1HB  PHE A  66     -15.105  42.742  13.002  1.00  0.00           H  
ATOM   1113 2HB  PHE A  66     -14.903  43.688  11.545  1.00  0.00           H  
ATOM   1114  HD1 PHE A  66     -13.116  42.360  14.514  1.00  0.00           H  
ATOM   1115  HD2 PHE A  66     -12.794  44.394  10.810  1.00  0.00           H  
ATOM   1116  HE1 PHE A  66     -10.664  42.042  14.526  1.00  0.00           H  
ATOM   1117  HE2 PHE A  66     -10.382  44.103  10.796  1.00  0.00           H  
ATOM   1118  HZ  PHE A  66      -9.303  42.938  12.645  1.00  0.00           H  
ATOM   1119  N   PHE A  67     -14.675  46.546  11.596  1.00  0.00           N  
ATOM   1120  CA  PHE A  67     -13.955  47.698  11.064  1.00  0.00           C  
ATOM   1121  C   PHE A  67     -14.357  49.050  11.680  1.00  0.00           C  
ATOM   1122  O   PHE A  67     -13.476  49.878  11.953  1.00  0.00           O  
ATOM   1123  CB  PHE A  67     -14.157  47.762   9.549  1.00  0.00           C  
ATOM   1124  CG  PHE A  67     -13.229  46.867   8.777  1.00  0.00           C  
ATOM   1125  CD1 PHE A  67     -13.569  45.547   8.520  1.00  0.00           C  
ATOM   1126  CD2 PHE A  67     -12.015  47.344   8.305  1.00  0.00           C  
ATOM   1127  CE1 PHE A  67     -12.717  44.724   7.810  1.00  0.00           C  
ATOM   1128  CE2 PHE A  67     -11.162  46.523   7.594  1.00  0.00           C  
ATOM   1129  CZ  PHE A  67     -11.513  45.211   7.346  1.00  0.00           C  
ATOM   1130  H   PHE A  67     -15.365  46.034  11.033  1.00  0.00           H  
ATOM   1131  HA  PHE A  67     -12.903  47.546  11.299  1.00  0.00           H  
ATOM   1132 1HB  PHE A  67     -15.181  47.481   9.306  1.00  0.00           H  
ATOM   1133 2HB  PHE A  67     -14.008  48.784   9.205  1.00  0.00           H  
ATOM   1134  HD1 PHE A  67     -14.521  45.162   8.886  1.00  0.00           H  
ATOM   1135  HD2 PHE A  67     -11.738  48.380   8.501  1.00  0.00           H  
ATOM   1136  HE1 PHE A  67     -12.996  43.688   7.616  1.00  0.00           H  
ATOM   1137  HE2 PHE A  67     -10.211  46.910   7.228  1.00  0.00           H  
ATOM   1138  HZ  PHE A  67     -10.841  44.563   6.787  1.00  0.00           H  
ATOM   1139  N   VAL A  68     -15.638  49.261  11.989  1.00  0.00           N  
ATOM   1140  CA  VAL A  68     -16.063  50.543  12.560  1.00  0.00           C  
ATOM   1141  C   VAL A  68     -15.396  50.779  13.912  1.00  0.00           C  
ATOM   1142  O   VAL A  68     -14.902  51.876  14.196  1.00  0.00           O  
ATOM   1143  CB  VAL A  68     -17.593  50.576  12.732  1.00  0.00           C  
ATOM   1144  CG1 VAL A  68     -18.016  51.818  13.503  1.00  0.00           C  
ATOM   1145  CG2 VAL A  68     -18.269  50.531  11.370  1.00  0.00           C  
ATOM   1146  H   VAL A  68     -16.333  48.542  11.774  1.00  0.00           H  
ATOM   1147  HA  VAL A  68     -15.762  51.338  11.876  1.00  0.00           H  
ATOM   1148  HB  VAL A  68     -17.902  49.712  13.320  1.00  0.00           H  
ATOM   1149 1HG1 VAL A  68     -19.100  51.825  13.615  1.00  0.00           H  
ATOM   1150 2HG1 VAL A  68     -17.549  51.811  14.488  1.00  0.00           H  
ATOM   1151 3HG1 VAL A  68     -17.703  52.708  12.958  1.00  0.00           H  
ATOM   1152 1HG2 VAL A  68     -19.350  50.554  11.499  1.00  0.00           H  
ATOM   1153 2HG2 VAL A  68     -17.955  51.392  10.779  1.00  0.00           H  
ATOM   1154 3HG2 VAL A  68     -17.985  49.614  10.853  1.00  0.00           H  
ATOM   1155  N   ASP A  69     -15.312  49.736  14.724  1.00  0.00           N  
ATOM   1156  CA  ASP A  69     -14.753  49.828  16.063  1.00  0.00           C  
ATOM   1157  C   ASP A  69     -13.230  49.950  16.075  1.00  0.00           C  
ATOM   1158  O   ASP A  69     -12.625  50.124  17.135  1.00  0.00           O  
ATOM   1159  CB  ASP A  69     -15.183  48.616  16.888  1.00  0.00           C  
ATOM   1160  CG  ASP A  69     -16.684  48.630  17.250  1.00  0.00           C  
ATOM   1161  OD1 ASP A  69     -17.295  49.677  17.205  1.00  0.00           O  
ATOM   1162  OD2 ASP A  69     -17.197  47.589  17.587  1.00  0.00           O1-
ATOM   1163  H   ASP A  69     -15.726  48.842  14.432  1.00  0.00           H  
ATOM   1164  HA  ASP A  69     -15.164  50.719  16.535  1.00  0.00           H  
ATOM   1165 1HB  ASP A  69     -14.976  47.706  16.310  1.00  0.00           H  
ATOM   1166 2HB  ASP A  69     -14.593  48.565  17.801  1.00  0.00           H  
ATOM   1167  N   ARG A  70     -12.600  49.834  14.903  1.00  0.00           N  
ATOM   1168  CA  ARG A  70     -11.161  49.941  14.769  1.00  0.00           C  
ATOM   1169  C   ARG A  70     -10.788  51.274  14.132  1.00  0.00           C  
ATOM   1170  O   ARG A  70      -9.617  51.513  13.814  1.00  0.00           O  
ATOM   1171  CB  ARG A  70     -10.627  48.792  13.948  1.00  0.00           C  
ATOM   1172  CG  ARG A  70     -10.770  47.458  14.607  1.00  0.00           C  
ATOM   1173  CD  ARG A  70     -10.449  46.370  13.683  1.00  0.00           C  
ATOM   1174  NE  ARG A  70      -9.025  46.268  13.361  1.00  0.00           N  
ATOM   1175  CZ  ARG A  70      -8.121  45.544  14.070  1.00  0.00           C  
ATOM   1176  NH1 ARG A  70      -8.463  44.870  15.132  1.00  0.00           N1+
ATOM   1177  NH2 ARG A  70      -6.862  45.485  13.718  1.00  0.00           N  
ATOM   1178  H   ARG A  70     -13.130  49.711  14.039  1.00  0.00           H  
ATOM   1179  HA  ARG A  70     -10.715  49.892  15.761  1.00  0.00           H  
ATOM   1180 1HB  ARG A  70     -11.173  48.742  13.012  1.00  0.00           H  
ATOM   1181 2HB  ARG A  70      -9.578  48.952  13.721  1.00  0.00           H  
ATOM   1182 1HG  ARG A  70     -10.077  47.407  15.445  1.00  0.00           H  
ATOM   1183 2HG  ARG A  70     -11.778  47.330  14.981  1.00  0.00           H  
ATOM   1184 1HD  ARG A  70     -10.782  45.447  14.130  1.00  0.00           H  
ATOM   1185 2HD  ARG A  70     -10.996  46.526  12.752  1.00  0.00           H  
ATOM   1186  HE  ARG A  70      -8.697  46.766  12.547  1.00  0.00           H  
ATOM   1187 1HH1 ARG A  70      -9.412  44.878  15.475  1.00  0.00           H  
ATOM   1188 2HH1 ARG A  70      -7.718  44.336  15.615  1.00  0.00           H  
ATOM   1189 1HH2 ARG A  70      -6.517  45.997  12.926  1.00  0.00           H  
ATOM   1190 2HH2 ARG A  70      -6.234  44.893  14.294  1.00  0.00           H  
ATOM   1191  N   GLY A  71     -11.782  52.150  13.948  1.00  0.00           N  
ATOM   1192  CA  GLY A  71     -11.536  53.462  13.375  1.00  0.00           C  
ATOM   1193  C   GLY A  71     -11.666  53.585  11.858  1.00  0.00           C  
ATOM   1194  O   GLY A  71     -11.214  54.587  11.303  1.00  0.00           O  
ATOM   1195  H   GLY A  71     -12.745  51.915  14.210  1.00  0.00           H  
ATOM   1196 1HA  GLY A  71     -12.231  54.163  13.836  1.00  0.00           H  
ATOM   1197 2HA  GLY A  71     -10.542  53.791  13.670  1.00  0.00           H  
ATOM   1198  N   PHE A  72     -12.258  52.603  11.171  1.00  0.00           N  
ATOM   1199  CA  PHE A  72     -12.392  52.728   9.729  1.00  0.00           C  
ATOM   1200  C   PHE A  72     -13.776  53.293   9.408  1.00  0.00           C  
ATOM   1201  O   PHE A  72     -14.784  52.842   9.953  1.00  0.00           O  
ATOM   1202  CB  PHE A  72     -12.196  51.375   9.042  1.00  0.00           C  
ATOM   1203  CG  PHE A  72     -10.847  50.761   9.285  1.00  0.00           C  
ATOM   1204  CD1 PHE A  72     -10.561  50.133  10.488  1.00  0.00           C  
ATOM   1205  CD2 PHE A  72      -9.860  50.811   8.311  1.00  0.00           C  
ATOM   1206  CE1 PHE A  72      -9.320  49.568  10.712  1.00  0.00           C  
ATOM   1207  CE2 PHE A  72      -8.619  50.247   8.532  1.00  0.00           C  
ATOM   1208  CZ  PHE A  72      -8.349  49.625   9.735  1.00  0.00           C  
ATOM   1209  H   PHE A  72     -12.649  51.770  11.616  1.00  0.00           H  
ATOM   1210  HA  PHE A  72     -11.638  53.411   9.355  1.00  0.00           H  
ATOM   1211 1HB  PHE A  72     -12.955  50.676   9.392  1.00  0.00           H  
ATOM   1212 2HB  PHE A  72     -12.329  51.491   7.967  1.00  0.00           H  
ATOM   1213  HD1 PHE A  72     -11.329  50.087  11.260  1.00  0.00           H  
ATOM   1214  HD2 PHE A  72     -10.074  51.303   7.362  1.00  0.00           H  
ATOM   1215  HE1 PHE A  72      -9.109  49.078  11.662  1.00  0.00           H  
ATOM   1216  HE2 PHE A  72      -7.853  50.293   7.759  1.00  0.00           H  
ATOM   1217  HZ  PHE A  72      -7.370  49.181   9.911  1.00  0.00           H  
ATOM   1218  N   LEU A  73     -13.825  54.255   8.495  1.00  0.00           N  
ATOM   1219  CA  LEU A  73     -15.062  54.897   8.063  1.00  0.00           C  
ATOM   1220  C   LEU A  73     -15.872  53.961   7.185  1.00  0.00           C  
ATOM   1221  O   LEU A  73     -15.340  53.345   6.259  1.00  0.00           O  
ATOM   1222  CB  LEU A  73     -14.703  56.197   7.313  1.00  0.00           C  
ATOM   1223  CG  LEU A  73     -15.846  57.164   6.862  1.00  0.00           C  
ATOM   1224  CD1 LEU A  73     -15.306  58.585   6.876  1.00  0.00           C  
ATOM   1225  CD2 LEU A  73     -16.293  56.822   5.429  1.00  0.00           C  
ATOM   1226  H   LEU A  73     -12.941  54.583   8.103  1.00  0.00           H  
ATOM   1227  HA  LEU A  73     -15.649  55.145   8.947  1.00  0.00           H  
ATOM   1228 1HB  LEU A  73     -14.005  56.761   7.932  1.00  0.00           H  
ATOM   1229 2HB  LEU A  73     -14.179  55.908   6.419  1.00  0.00           H  
ATOM   1230  HG  LEU A  73     -16.692  57.096   7.545  1.00  0.00           H  
ATOM   1231 1HD1 LEU A  73     -16.083  59.279   6.557  1.00  0.00           H  
ATOM   1232 2HD1 LEU A  73     -14.984  58.844   7.884  1.00  0.00           H  
ATOM   1233 3HD1 LEU A  73     -14.463  58.648   6.200  1.00  0.00           H  
ATOM   1234 1HD2 LEU A  73     -17.073  57.514   5.115  1.00  0.00           H  
ATOM   1235 2HD2 LEU A  73     -15.448  56.900   4.751  1.00  0.00           H  
ATOM   1236 3HD2 LEU A  73     -16.683  55.830   5.391  1.00  0.00           H  
ATOM   1237  N   GLU A  74     -17.176  53.878   7.446  1.00  0.00           N  
ATOM   1238  CA  GLU A  74     -18.029  52.997   6.657  1.00  0.00           C  
ATOM   1239  C   GLU A  74     -18.551  53.670   5.397  1.00  0.00           C  
ATOM   1240  O   GLU A  74     -19.230  54.698   5.450  1.00  0.00           O  
ATOM   1241  CB  GLU A  74     -19.216  52.520   7.499  1.00  0.00           C  
ATOM   1242  CG  GLU A  74     -20.118  51.525   6.797  1.00  0.00           C  
ATOM   1243  CD  GLU A  74     -21.297  51.122   7.612  1.00  0.00           C  
ATOM   1244  OE1 GLU A  74     -21.437  51.584   8.712  1.00  0.00           O  
ATOM   1245  OE2 GLU A  74     -22.095  50.360   7.106  1.00  0.00           O1-
ATOM   1246  H   GLU A  74     -17.572  54.409   8.209  1.00  0.00           H  
ATOM   1247  HA  GLU A  74     -17.442  52.131   6.345  1.00  0.00           H  
ATOM   1248 1HB  GLU A  74     -18.848  52.058   8.412  1.00  0.00           H  
ATOM   1249 2HB  GLU A  74     -19.822  53.377   7.787  1.00  0.00           H  
ATOM   1250 1HG  GLU A  74     -20.478  51.957   5.863  1.00  0.00           H  
ATOM   1251 2HG  GLU A  74     -19.533  50.641   6.548  1.00  0.00           H  
ATOM   1252  N   ILE A  75     -18.265  53.041   4.269  1.00  0.00           N  
ATOM   1253  CA  ILE A  75     -18.635  53.486   2.942  1.00  0.00           C  
ATOM   1254  C   ILE A  75     -19.703  52.625   2.291  1.00  0.00           C  
ATOM   1255  O   ILE A  75     -19.755  51.416   2.488  1.00  0.00           O  
ATOM   1256  CB  ILE A  75     -17.382  53.546   2.042  1.00  0.00           C  
ATOM   1257  CG1 ILE A  75     -16.454  54.624   2.587  1.00  0.00           C  
ATOM   1258  CG2 ILE A  75     -17.741  53.728   0.561  1.00  0.00           C  
ATOM   1259  CD1 ILE A  75     -15.111  54.629   1.999  1.00  0.00           C  
ATOM   1260  H   ILE A  75     -17.667  52.210   4.320  1.00  0.00           H  
ATOM   1261  HA  ILE A  75     -19.032  54.496   3.028  1.00  0.00           H  
ATOM   1262  HB  ILE A  75     -16.839  52.622   2.152  1.00  0.00           H  
ATOM   1263 1HG1 ILE A  75     -16.912  55.598   2.431  1.00  0.00           H  
ATOM   1264 2HG1 ILE A  75     -16.329  54.460   3.646  1.00  0.00           H  
ATOM   1265 1HG2 ILE A  75     -16.847  53.744  -0.050  1.00  0.00           H  
ATOM   1266 2HG2 ILE A  75     -18.355  52.901   0.219  1.00  0.00           H  
ATOM   1267 3HG2 ILE A  75     -18.283  54.652   0.441  1.00  0.00           H  
ATOM   1268 1HD1 ILE A  75     -14.524  55.419   2.461  1.00  0.00           H  
ATOM   1269 2HD1 ILE A  75     -14.652  53.663   2.186  1.00  0.00           H  
ATOM   1270 3HD1 ILE A  75     -15.155  54.800   0.945  1.00  0.00           H  
ATOM   1271  N   LYS A  76     -20.640  53.288   1.625  1.00  0.00           N  
ATOM   1272  CA  LYS A  76     -21.677  52.637   0.835  1.00  0.00           C  
ATOM   1273  C   LYS A  76     -21.672  53.314  -0.531  1.00  0.00           C  
ATOM   1274  O   LYS A  76     -22.233  54.402  -0.680  1.00  0.00           O  
ATOM   1275  CB  LYS A  76     -23.051  52.741   1.505  1.00  0.00           C  
ATOM   1276  CG  LYS A  76     -23.183  51.980   2.827  1.00  0.00           C  
ATOM   1277  CD  LYS A  76     -24.579  52.171   3.449  1.00  0.00           C  
ATOM   1278  CE  LYS A  76     -24.797  51.273   4.687  1.00  0.00           C  
ATOM   1279  NZ  LYS A  76     -23.893  51.617   5.817  1.00  0.00           N1+
ATOM   1280  H   LYS A  76     -20.577  54.296   1.596  1.00  0.00           H  
ATOM   1281  HA  LYS A  76     -21.419  51.584   0.691  1.00  0.00           H  
ATOM   1282 1HB  LYS A  76     -23.286  53.788   1.692  1.00  0.00           H  
ATOM   1283 2HB  LYS A  76     -23.810  52.355   0.821  1.00  0.00           H  
ATOM   1284 1HG  LYS A  76     -23.000  50.918   2.650  1.00  0.00           H  
ATOM   1285 2HG  LYS A  76     -22.426  52.344   3.522  1.00  0.00           H  
ATOM   1286 1HD  LYS A  76     -24.700  53.213   3.746  1.00  0.00           H  
ATOM   1287 2HD  LYS A  76     -25.339  51.935   2.706  1.00  0.00           H  
ATOM   1288 1HE  LYS A  76     -25.828  51.379   5.019  1.00  0.00           H  
ATOM   1289 2HE  LYS A  76     -24.622  50.235   4.404  1.00  0.00           H  
ATOM   1290 1HZ  LYS A  76     -24.057  50.996   6.610  1.00  0.00           H  
ATOM   1291 2HZ  LYS A  76     -22.919  51.501   5.536  1.00  0.00           H  
ATOM   1292 3HZ  LYS A  76     -24.036  52.565   6.111  1.00  0.00           H  
ATOM   1293  N   SER A  77     -20.964  52.727  -1.497  1.00  0.00           N  
ATOM   1294  CA  SER A  77     -20.787  53.361  -2.794  1.00  0.00           C  
ATOM   1295  C   SER A  77     -21.659  52.643  -3.843  1.00  0.00           C  
ATOM   1296  O   SER A  77     -22.219  51.584  -3.547  1.00  0.00           O  
ATOM   1297  CB  SER A  77     -19.327  53.326  -3.201  1.00  0.00           C  
ATOM   1298  OG  SER A  77     -18.908  52.013  -3.454  1.00  0.00           O  
ATOM   1299  H   SER A  77     -20.537  51.806  -1.340  1.00  0.00           H  
ATOM   1300  HA  SER A  77     -21.105  54.392  -2.694  1.00  0.00           H  
ATOM   1301 1HB  SER A  77     -19.183  53.935  -4.093  1.00  0.00           H  
ATOM   1302 2HB  SER A  77     -18.718  53.758  -2.409  1.00  0.00           H  
ATOM   1303  HG  SER A  77     -18.441  51.728  -2.665  1.00  0.00           H  
ATOM   1304  N   PRO A  78     -21.859  53.200  -5.058  1.00  0.00           N  
ATOM   1305  CA  PRO A  78     -22.623  52.588  -6.132  1.00  0.00           C  
ATOM   1306  C   PRO A  78     -22.051  51.278  -6.663  1.00  0.00           C  
ATOM   1307  O   PRO A  78     -20.837  51.123  -6.824  1.00  0.00           O  
ATOM   1308  CB  PRO A  78     -22.561  53.655  -7.237  1.00  0.00           C  
ATOM   1309  CG  PRO A  78     -22.269  54.949  -6.526  1.00  0.00           C  
ATOM   1310  CD  PRO A  78     -21.365  54.561  -5.389  1.00  0.00           C  
ATOM   1311  HA  PRO A  78     -23.658  52.442  -5.793  1.00  0.00           H  
ATOM   1312 1HB  PRO A  78     -21.782  53.384  -7.972  1.00  0.00           H  
ATOM   1313 2HB  PRO A  78     -23.511  53.678  -7.795  1.00  0.00           H  
ATOM   1314 1HG  PRO A  78     -21.785  55.651  -7.226  1.00  0.00           H  
ATOM   1315 2HG  PRO A  78     -23.204  55.424  -6.197  1.00  0.00           H  
ATOM   1316 1HD  PRO A  78     -20.331  54.520  -5.755  1.00  0.00           H  
ATOM   1317 2HD  PRO A  78     -21.507  55.282  -4.583  1.00  0.00           H  
ATOM   1318  N   ILE A  79     -22.964  50.370  -7.002  1.00  0.00           N  
ATOM   1319  CA  ILE A  79     -22.637  49.099  -7.641  1.00  0.00           C  
ATOM   1320  C   ILE A  79     -22.378  49.365  -9.104  1.00  0.00           C  
ATOM   1321  O   ILE A  79     -21.482  48.777  -9.721  1.00  0.00           O  
ATOM   1322  CB  ILE A  79     -23.755  48.059  -7.480  1.00  0.00           C  
ATOM   1323  CG1 ILE A  79     -23.884  47.689  -5.988  1.00  0.00           C  
ATOM   1324  CG2 ILE A  79     -23.430  46.810  -8.337  1.00  0.00           C  
ATOM   1325  CD1 ILE A  79     -25.120  46.907  -5.624  1.00  0.00           C  
ATOM   1326  H   ILE A  79     -23.932  50.576  -6.798  1.00  0.00           H  
ATOM   1327  HA  ILE A  79     -21.737  48.704  -7.200  1.00  0.00           H  
ATOM   1328  HB  ILE A  79     -24.701  48.485  -7.806  1.00  0.00           H  
ATOM   1329 1HG1 ILE A  79     -23.017  47.089  -5.712  1.00  0.00           H  
ATOM   1330 2HG1 ILE A  79     -23.869  48.603  -5.399  1.00  0.00           H  
ATOM   1331 1HG2 ILE A  79     -24.223  46.091  -8.230  1.00  0.00           H  
ATOM   1332 2HG2 ILE A  79     -23.348  47.073  -9.386  1.00  0.00           H  
ATOM   1333 3HG2 ILE A  79     -22.483  46.371  -8.002  1.00  0.00           H  
ATOM   1334 1HD1 ILE A  79     -25.106  46.704  -4.556  1.00  0.00           H  
ATOM   1335 2HD1 ILE A  79     -26.006  47.494  -5.866  1.00  0.00           H  
ATOM   1336 3HD1 ILE A  79     -25.156  45.968  -6.162  1.00  0.00           H  
ATOM   1337  N   LEU A  80     -23.233  50.212  -9.663  1.00  0.00           N  
ATOM   1338  CA  LEU A  80     -23.133  50.598 -11.047  1.00  0.00           C  
ATOM   1339  C   LEU A  80     -22.184  51.776 -11.091  1.00  0.00           C  
ATOM   1340  O   LEU A  80     -22.426  52.805 -10.453  1.00  0.00           O  
ATOM   1341  CB  LEU A  80     -24.503  50.972 -11.626  1.00  0.00           C  
ATOM   1342  CG  LEU A  80     -24.507  51.407 -13.097  1.00  0.00           C  
ATOM   1343  CD1 LEU A  80     -24.074  50.240 -13.973  1.00  0.00           C  
ATOM   1344  CD2 LEU A  80     -25.898  51.892 -13.479  1.00  0.00           C  
ATOM   1345  H   LEU A  80     -23.940  50.630  -9.085  1.00  0.00           H  
ATOM   1346  HA  LEU A  80     -22.714  49.775 -11.619  1.00  0.00           H  
ATOM   1347 1HB  LEU A  80     -25.166  50.113 -11.533  1.00  0.00           H  
ATOM   1348 2HB  LEU A  80     -24.918  51.790 -11.037  1.00  0.00           H  
ATOM   1349  HG  LEU A  80     -23.789  52.215 -13.239  1.00  0.00           H  
ATOM   1350 1HD1 LEU A  80     -24.077  50.549 -15.019  1.00  0.00           H  
ATOM   1351 2HD1 LEU A  80     -23.069  49.926 -13.691  1.00  0.00           H  
ATOM   1352 3HD1 LEU A  80     -24.765  49.409 -13.839  1.00  0.00           H  
ATOM   1353 1HD2 LEU A  80     -25.900  52.202 -14.524  1.00  0.00           H  
ATOM   1354 2HD2 LEU A  80     -26.616  51.084 -13.338  1.00  0.00           H  
ATOM   1355 3HD2 LEU A  80     -26.174  52.737 -12.849  1.00  0.00           H  
ATOM   1356  N   ILE A  81     -21.105  51.613 -11.825  1.00  0.00           N  
ATOM   1357  CA  ILE A  81     -20.079  52.628 -11.898  1.00  0.00           C  
ATOM   1358  C   ILE A  81     -19.825  52.924 -13.370  1.00  0.00           C  
ATOM   1359  O   ILE A  81     -20.193  52.106 -14.218  1.00  0.00           O  
ATOM   1360  CB  ILE A  81     -18.781  52.175 -11.205  1.00  0.00           C  
ATOM   1361  CG1 ILE A  81     -18.205  50.940 -11.904  1.00  0.00           C  
ATOM   1362  CG2 ILE A  81     -19.035  51.887  -9.733  1.00  0.00           C  
ATOM   1363  CD1 ILE A  81     -16.830  50.546 -11.414  1.00  0.00           C  
ATOM   1364  H   ILE A  81     -21.012  50.729 -12.336  1.00  0.00           H  
ATOM   1365  HA  ILE A  81     -20.448  53.505 -11.385  1.00  0.00           H  
ATOM   1366  HB  ILE A  81     -18.031  52.961 -11.287  1.00  0.00           H  
ATOM   1367 1HG1 ILE A  81     -18.875  50.094 -11.757  1.00  0.00           H  
ATOM   1368 2HG1 ILE A  81     -18.144  51.124 -12.977  1.00  0.00           H  
ATOM   1369 1HG2 ILE A  81     -18.107  51.568  -9.259  1.00  0.00           H  
ATOM   1370 2HG2 ILE A  81     -19.400  52.790  -9.244  1.00  0.00           H  
ATOM   1371 3HG2 ILE A  81     -19.781  51.097  -9.641  1.00  0.00           H  
ATOM   1372 1HD1 ILE A  81     -16.490  49.664 -11.956  1.00  0.00           H  
ATOM   1373 2HD1 ILE A  81     -16.134  51.368 -11.584  1.00  0.00           H  
ATOM   1374 3HD1 ILE A  81     -16.874  50.322 -10.349  1.00  0.00           H  
ATOM   1375  N   PRO A  82     -19.260  54.083 -13.729  1.00  0.00           N  
ATOM   1376  CA  PRO A  82     -18.878  54.427 -15.081  1.00  0.00           C  
ATOM   1377  C   PRO A  82     -17.900  53.401 -15.606  1.00  0.00           C  
ATOM   1378  O   PRO A  82     -16.988  53.002 -14.888  1.00  0.00           O  
ATOM   1379  CB  PRO A  82     -18.234  55.808 -14.929  1.00  0.00           C  
ATOM   1380  CG  PRO A  82     -18.850  56.365 -13.691  1.00  0.00           C  
ATOM   1381  CD  PRO A  82     -19.005  55.174 -12.782  1.00  0.00           C  
ATOM   1382  HA  PRO A  82     -19.768  54.497 -15.727  1.00  0.00           H  
ATOM   1383 1HB  PRO A  82     -17.141  55.707 -14.853  1.00  0.00           H  
ATOM   1384 2HB  PRO A  82     -18.439  56.420 -15.820  1.00  0.00           H  
ATOM   1385 1HG  PRO A  82     -18.202  57.143 -13.261  1.00  0.00           H  
ATOM   1386 2HG  PRO A  82     -19.810  56.845 -13.927  1.00  0.00           H  
ATOM   1387 1HD  PRO A  82     -18.075  55.020 -12.216  1.00  0.00           H  
ATOM   1388 2HD  PRO A  82     -19.852  55.341 -12.100  1.00  0.00           H  
ATOM   1389  N   LEU A  83     -18.004  53.078 -16.890  1.00  0.00           N  
ATOM   1390  CA  LEU A  83     -17.118  52.121 -17.562  1.00  0.00           C  
ATOM   1391  C   LEU A  83     -15.683  52.644 -17.584  1.00  0.00           C  
ATOM   1392  O   LEU A  83     -14.715  51.880 -17.677  1.00  0.00           O  
ATOM   1393  CB  LEU A  83     -17.598  51.860 -18.995  1.00  0.00           C  
ATOM   1394  CG  LEU A  83     -16.883  50.726 -19.740  1.00  0.00           C  
ATOM   1395  CD1 LEU A  83     -17.064  49.422 -18.975  1.00  0.00           C  
ATOM   1396  CD2 LEU A  83     -17.440  50.614 -21.151  1.00  0.00           C  
ATOM   1397  H   LEU A  83     -18.782  53.469 -17.434  1.00  0.00           H  
ATOM   1398  HA  LEU A  83     -17.139  51.200 -16.993  1.00  0.00           H  
ATOM   1399 1HB  LEU A  83     -18.660  51.620 -18.967  1.00  0.00           H  
ATOM   1400 2HB  LEU A  83     -17.468  52.772 -19.577  1.00  0.00           H  
ATOM   1401  HG  LEU A  83     -15.814  50.939 -19.787  1.00  0.00           H  
ATOM   1402 1HD1 LEU A  83     -16.555  48.616 -19.504  1.00  0.00           H  
ATOM   1403 2HD1 LEU A  83     -16.639  49.523 -17.976  1.00  0.00           H  
ATOM   1404 3HD1 LEU A  83     -18.126  49.191 -18.897  1.00  0.00           H  
ATOM   1405 1HD2 LEU A  83     -16.931  49.809 -21.681  1.00  0.00           H  
ATOM   1406 2HD2 LEU A  83     -18.508  50.400 -21.105  1.00  0.00           H  
ATOM   1407 3HD2 LEU A  83     -17.281  51.554 -21.680  1.00  0.00           H  
ATOM   1408  N   GLU A  84     -15.566  53.958 -17.441  1.00  0.00           N  
ATOM   1409  CA  GLU A  84     -14.315  54.691 -17.420  1.00  0.00           C  
ATOM   1410  C   GLU A  84     -13.483  54.254 -16.220  1.00  0.00           C  
ATOM   1411  O   GLU A  84     -12.268  54.447 -16.206  1.00  0.00           O  
ATOM   1412  CB  GLU A  84     -14.591  56.191 -17.327  1.00  0.00           C  
ATOM   1413  CG  GLU A  84     -15.250  56.788 -18.561  1.00  0.00           C  
ATOM   1414  CD  GLU A  84     -15.538  58.259 -18.418  1.00  0.00           C  
ATOM   1415  OE1 GLU A  84     -15.315  58.787 -17.355  1.00  0.00           O  
ATOM   1416  OE2 GLU A  84     -15.985  58.851 -19.370  1.00  0.00           O1-
ATOM   1417  H   GLU A  84     -16.425  54.481 -17.354  1.00  0.00           H  
ATOM   1418  HA  GLU A  84     -13.758  54.475 -18.335  1.00  0.00           H  
ATOM   1419 1HB  GLU A  84     -15.235  56.384 -16.468  1.00  0.00           H  
ATOM   1420 2HB  GLU A  84     -13.654  56.721 -17.156  1.00  0.00           H  
ATOM   1421 1HG  GLU A  84     -14.589  56.637 -19.417  1.00  0.00           H  
ATOM   1422 2HG  GLU A  84     -16.179  56.256 -18.758  1.00  0.00           H  
ATOM   1423  N   TYR A  85     -14.134  53.703 -15.189  1.00  0.00           N  
ATOM   1424  CA  TYR A  85     -13.431  53.246 -14.009  1.00  0.00           C  
ATOM   1425  C   TYR A  85     -12.715  51.942 -14.298  1.00  0.00           C  
ATOM   1426  O   TYR A  85     -11.723  51.643 -13.643  1.00  0.00           O  
ATOM   1427  CB  TYR A  85     -14.398  53.080 -12.834  1.00  0.00           C  
ATOM   1428  CG  TYR A  85     -14.721  54.375 -12.123  1.00  0.00           C  
ATOM   1429  CD1 TYR A  85     -14.320  55.586 -12.669  1.00  0.00           C  
ATOM   1430  CD2 TYR A  85     -15.419  54.352 -10.924  1.00  0.00           C  
ATOM   1431  CE1 TYR A  85     -14.616  56.768 -12.019  1.00  0.00           C  
ATOM   1432  CE2 TYR A  85     -15.714  55.535 -10.274  1.00  0.00           C  
ATOM   1433  CZ  TYR A  85     -15.315  56.739 -10.818  1.00  0.00           C  
ATOM   1434  OH  TYR A  85     -15.610  57.917 -10.170  1.00  0.00           O  
ATOM   1435  H   TYR A  85     -15.146  53.561 -15.227  1.00  0.00           H  
ATOM   1436  HA  TYR A  85     -12.675  53.977 -13.748  1.00  0.00           H  
ATOM   1437 1HB  TYR A  85     -15.332  52.644 -13.190  1.00  0.00           H  
ATOM   1438 2HB  TYR A  85     -13.971  52.390 -12.107  1.00  0.00           H  
ATOM   1439  HD1 TYR A  85     -13.772  55.604 -13.611  1.00  0.00           H  
ATOM   1440  HD2 TYR A  85     -15.733  53.401 -10.494  1.00  0.00           H  
ATOM   1441  HE1 TYR A  85     -14.301  57.719 -12.448  1.00  0.00           H  
ATOM   1442  HE2 TYR A  85     -16.262  55.517  -9.332  1.00  0.00           H  
ATOM   1443  HH  TYR A  85     -15.264  58.655 -10.678  1.00  0.00           H  
ATOM   1444  N   ILE A  86     -13.192  51.148 -15.259  1.00  0.00           N  
ATOM   1445  CA  ILE A  86     -12.540  49.891 -15.550  1.00  0.00           C  
ATOM   1446  C   ILE A  86     -11.223  50.240 -16.192  1.00  0.00           C  
ATOM   1447  O   ILE A  86     -10.173  49.690 -15.841  1.00  0.00           O  
ATOM   1448  CB  ILE A  86     -13.379  48.997 -16.482  1.00  0.00           C  
ATOM   1449  CG1 ILE A  86     -14.704  48.623 -15.812  1.00  0.00           C  
ATOM   1450  CG2 ILE A  86     -12.601  47.748 -16.864  1.00  0.00           C  
ATOM   1451  CD1 ILE A  86     -14.539  47.872 -14.510  1.00  0.00           C  
ATOM   1452  H   ILE A  86     -13.989  51.411 -15.845  1.00  0.00           H  
ATOM   1453  HA  ILE A  86     -12.326  49.364 -14.627  1.00  0.00           H  
ATOM   1454  HB  ILE A  86     -13.629  49.549 -17.387  1.00  0.00           H  
ATOM   1455 1HG1 ILE A  86     -15.279  49.527 -15.613  1.00  0.00           H  
ATOM   1456 2HG1 ILE A  86     -15.293  48.004 -16.489  1.00  0.00           H  
ATOM   1457 1HG2 ILE A  86     -13.209  47.127 -17.521  1.00  0.00           H  
ATOM   1458 2HG2 ILE A  86     -11.685  48.034 -17.379  1.00  0.00           H  
ATOM   1459 3HG2 ILE A  86     -12.351  47.186 -15.964  1.00  0.00           H  
ATOM   1460 1HD1 ILE A  86     -15.521  47.641 -14.096  1.00  0.00           H  
ATOM   1461 2HD1 ILE A  86     -13.995  46.944 -14.692  1.00  0.00           H  
ATOM   1462 3HD1 ILE A  86     -13.983  48.486 -13.804  1.00  0.00           H  
ATOM   1463  N   GLU A  87     -11.279  51.209 -17.104  1.00  0.00           N  
ATOM   1464  CA  GLU A  87     -10.065  51.653 -17.758  1.00  0.00           C  
ATOM   1465  C   GLU A  87      -9.125  52.356 -16.764  1.00  0.00           C  
ATOM   1466  O   GLU A  87      -7.917  52.109 -16.758  1.00  0.00           O  
ATOM   1467  CB  GLU A  87     -10.416  52.601 -18.902  1.00  0.00           C  
ATOM   1468  CG  GLU A  87     -11.142  51.941 -20.069  1.00  0.00           C  
ATOM   1469  CD  GLU A  87     -11.524  52.922 -21.146  1.00  0.00           C  
ATOM   1470  OE1 GLU A  87     -11.350  54.099 -20.937  1.00  0.00           O  
ATOM   1471  OE2 GLU A  87     -11.988  52.494 -22.176  1.00  0.00           O1-
ATOM   1472  H   GLU A  87     -12.195  51.601 -17.346  1.00  0.00           H  
ATOM   1473  HA  GLU A  87      -9.551  50.780 -18.165  1.00  0.00           H  
ATOM   1474 1HB  GLU A  87     -11.055  53.401 -18.522  1.00  0.00           H  
ATOM   1475 2HB  GLU A  87      -9.507  53.062 -19.285  1.00  0.00           H  
ATOM   1476 1HG  GLU A  87     -10.499  51.172 -20.495  1.00  0.00           H  
ATOM   1477 2HG  GLU A  87     -12.043  51.455 -19.689  1.00  0.00           H  
ATOM   1478  N   ARG A  88      -9.689  53.175 -15.861  1.00  0.00           N  
ATOM   1479  CA  ARG A  88      -8.903  53.927 -14.883  1.00  0.00           C  
ATOM   1480  C   ARG A  88      -8.201  52.990 -13.894  1.00  0.00           C  
ATOM   1481  O   ARG A  88      -7.077  53.262 -13.483  1.00  0.00           O  
ATOM   1482  CB  ARG A  88      -9.781  54.937 -14.177  1.00  0.00           C  
ATOM   1483  CG  ARG A  88      -9.064  55.981 -13.368  1.00  0.00           C  
ATOM   1484  CD  ARG A  88     -10.021  57.021 -12.952  1.00  0.00           C  
ATOM   1485  NE  ARG A  88      -9.394  58.080 -12.215  1.00  0.00           N  
ATOM   1486  CZ  ARG A  88     -10.025  59.108 -11.644  1.00  0.00           C  
ATOM   1487  NH1 ARG A  88     -11.340  59.225 -11.687  1.00  0.00           N1+
ATOM   1488  NH2 ARG A  88      -9.277  60.001 -11.049  1.00  0.00           N  
ATOM   1489  H   ARG A  88     -10.692  53.366 -15.917  1.00  0.00           H  
ATOM   1490  HA  ARG A  88      -8.137  54.484 -15.423  1.00  0.00           H  
ATOM   1491 1HB  ARG A  88     -10.401  55.451 -14.901  1.00  0.00           H  
ATOM   1492 2HB  ARG A  88     -10.438  54.407 -13.497  1.00  0.00           H  
ATOM   1493 1HG  ARG A  88      -8.596  55.546 -12.496  1.00  0.00           H  
ATOM   1494 2HG  ARG A  88      -8.297  56.454 -13.982  1.00  0.00           H  
ATOM   1495 1HD  ARG A  88     -10.472  57.453 -13.842  1.00  0.00           H  
ATOM   1496 2HD  ARG A  88     -10.792  56.583 -12.345  1.00  0.00           H  
ATOM   1497  HE  ARG A  88      -8.366  58.087 -12.134  1.00  0.00           H  
ATOM   1498 1HH1 ARG A  88     -11.896  58.527 -12.154  1.00  0.00           H  
ATOM   1499 2HH1 ARG A  88     -11.792  60.014 -11.252  1.00  0.00           H  
ATOM   1500 1HH2 ARG A  88      -8.258  59.837 -11.073  1.00  0.00           H  
ATOM   1501 2HH2 ARG A  88      -9.676  60.812 -10.607  1.00  0.00           H  
ATOM   1502  N   MET A  89      -8.836  51.852 -13.568  1.00  0.00           N  
ATOM   1503  CA  MET A  89      -8.277  50.815 -12.690  1.00  0.00           C  
ATOM   1504  C   MET A  89      -7.171  49.996 -13.353  1.00  0.00           C  
ATOM   1505  O   MET A  89      -6.605  49.098 -12.723  1.00  0.00           O  
ATOM   1506  CB  MET A  89      -9.393  49.887 -12.213  1.00  0.00           C  
ATOM   1507  CG  MET A  89     -10.304  50.490 -11.153  1.00  0.00           C  
ATOM   1508  SD  MET A  89      -9.412  50.971  -9.661  1.00  0.00           S  
ATOM   1509  CE  MET A  89      -8.923  49.369  -9.028  1.00  0.00           C  
ATOM   1510  H   MET A  89      -9.795  51.728 -13.900  1.00  0.00           H  
ATOM   1511  HA  MET A  89      -7.853  51.308 -11.828  1.00  0.00           H  
ATOM   1512 1HB  MET A  89     -10.012  49.598 -13.060  1.00  0.00           H  
ATOM   1513 2HB  MET A  89      -8.957  48.976 -11.800  1.00  0.00           H  
ATOM   1514 1HG  MET A  89     -10.798  51.372 -11.558  1.00  0.00           H  
ATOM   1515 2HG  MET A  89     -11.070  49.766 -10.878  1.00  0.00           H  
ATOM   1516 1HE  MET A  89      -8.360  49.499  -8.103  1.00  0.00           H  
ATOM   1517 2HE  MET A  89      -9.813  48.769  -8.831  1.00  0.00           H  
ATOM   1518 3HE  MET A  89      -8.299  48.861  -9.764  1.00  0.00           H  
ATOM   1519  N   GLY A  90      -6.926  50.218 -14.646  1.00  0.00           N  
ATOM   1520  CA  GLY A  90      -5.910  49.479 -15.363  1.00  0.00           C  
ATOM   1521  C   GLY A  90      -6.396  48.134 -15.880  1.00  0.00           C  
ATOM   1522  O   GLY A  90      -5.585  47.254 -16.207  1.00  0.00           O  
ATOM   1523  H   GLY A  90      -7.413  50.960 -15.155  1.00  0.00           H  
ATOM   1524 1HA  GLY A  90      -5.572  50.085 -16.203  1.00  0.00           H  
ATOM   1525 2HA  GLY A  90      -5.049  49.331 -14.713  1.00  0.00           H  
ATOM   1526  N   ILE A  91      -7.708  47.936 -15.996  1.00  0.00           N  
ATOM   1527  CA  ILE A  91      -8.167  46.642 -16.446  1.00  0.00           C  
ATOM   1528  C   ILE A  91      -8.168  46.659 -17.965  1.00  0.00           C  
ATOM   1529  O   ILE A  91      -9.174  46.928 -18.619  1.00  0.00           O  
ATOM   1530  CB  ILE A  91      -9.566  46.385 -15.866  1.00  0.00           C  
ATOM   1531  CG1 ILE A  91      -9.501  46.470 -14.309  1.00  0.00           C  
ATOM   1532  CG2 ILE A  91     -10.116  45.051 -16.345  1.00  0.00           C  
ATOM   1533  CD1 ILE A  91     -10.858  46.476 -13.601  1.00  0.00           C  
ATOM   1534  H   ILE A  91      -8.403  48.667 -15.810  1.00  0.00           H  
ATOM   1535  HA  ILE A  91      -7.484  45.870 -16.098  1.00  0.00           H  
ATOM   1536  HB  ILE A  91     -10.194  47.174 -16.185  1.00  0.00           H  
ATOM   1537 1HG1 ILE A  91      -8.915  45.639 -13.947  1.00  0.00           H  
ATOM   1538 2HG1 ILE A  91      -8.988  47.388 -14.034  1.00  0.00           H  
ATOM   1539 1HG2 ILE A  91     -11.110  44.886 -15.958  1.00  0.00           H  
ATOM   1540 2HG2 ILE A  91     -10.160  45.051 -17.416  1.00  0.00           H  
ATOM   1541 3HG2 ILE A  91      -9.461  44.261 -16.013  1.00  0.00           H  
ATOM   1542 1HD1 ILE A  91     -10.698  46.553 -12.528  1.00  0.00           H  
ATOM   1543 2HD1 ILE A  91     -11.429  47.331 -13.938  1.00  0.00           H  
ATOM   1544 3HD1 ILE A  91     -11.411  45.574 -13.813  1.00  0.00           H  
ATOM   1545  N   ASP A  92      -6.998  46.360 -18.510  1.00  0.00           N  
ATOM   1546  CA  ASP A  92      -6.727  46.448 -19.937  1.00  0.00           C  
ATOM   1547  C   ASP A  92      -7.001  45.130 -20.657  1.00  0.00           C  
ATOM   1548  O   ASP A  92      -7.260  44.100 -20.043  1.00  0.00           O  
ATOM   1549  CB  ASP A  92      -5.279  46.932 -20.131  1.00  0.00           C  
ATOM   1550  CG  ASP A  92      -5.010  47.684 -21.455  1.00  0.00           C  
ATOM   1551  OD1 ASP A  92      -5.687  47.417 -22.430  1.00  0.00           O  
ATOM   1552  OD2 ASP A  92      -4.150  48.523 -21.465  1.00  0.00           O1-
ATOM   1553  H   ASP A  92      -6.239  46.157 -17.854  1.00  0.00           H  
ATOM   1554  HA  ASP A  92      -7.394  47.201 -20.365  1.00  0.00           H  
ATOM   1555 1HB  ASP A  92      -5.021  47.597 -19.303  1.00  0.00           H  
ATOM   1556 2HB  ASP A  92      -4.603  46.080 -20.074  1.00  0.00           H  
ATOM   1557  N   ASN A  93      -6.795  45.093 -21.954  1.00  0.00           N  
ATOM   1558  CA  ASN A  93      -7.127  43.886 -22.702  1.00  0.00           C  
ATOM   1559  C   ASN A  93      -6.019  42.847 -22.660  1.00  0.00           C  
ATOM   1560  O   ASN A  93      -6.134  41.773 -23.246  1.00  0.00           O  
ATOM   1561  CB  ASN A  93      -7.514  44.236 -24.115  1.00  0.00           C  
ATOM   1562  CG  ASN A  93      -8.847  44.952 -24.167  1.00  0.00           C  
ATOM   1563  ND2 ASN A  93      -8.997  45.779 -25.168  1.00  0.00           N  
ATOM   1564  OD1 ASN A  93      -9.745  44.775 -23.316  1.00  0.00           O  
ATOM   1565  H   ASN A  93      -6.501  45.949 -22.427  1.00  0.00           H  
ATOM   1566  HA  ASN A  93      -7.996  43.428 -22.228  1.00  0.00           H  
ATOM   1567 1HB  ASN A  93      -6.748  44.880 -24.552  1.00  0.00           H  
ATOM   1568 2HB  ASN A  93      -7.571  43.332 -24.718  1.00  0.00           H  
ATOM   1569 1HD2 ASN A  93      -9.848  46.291 -25.267  1.00  0.00           H  
ATOM   1570 2HD2 ASN A  93      -8.260  45.902 -25.832  1.00  0.00           H  
ATOM   1571  N   ASP A  94      -4.960  43.160 -21.925  1.00  0.00           N  
ATOM   1572  CA  ASP A  94      -3.850  42.250 -21.737  1.00  0.00           C  
ATOM   1573  C   ASP A  94      -4.062  41.386 -20.486  1.00  0.00           C  
ATOM   1574  O   ASP A  94      -3.214  40.552 -20.162  1.00  0.00           O  
ATOM   1575  CB  ASP A  94      -2.537  43.029 -21.623  1.00  0.00           C  
ATOM   1576  CG  ASP A  94      -2.489  43.935 -20.400  1.00  0.00           C  
ATOM   1577  OD1 ASP A  94      -3.434  43.932 -19.646  1.00  0.00           O  
ATOM   1578  OD2 ASP A  94      -1.510  44.620 -20.231  1.00  0.00           O1-
ATOM   1579  H   ASP A  94      -4.938  44.070 -21.491  1.00  0.00           H  
ATOM   1580  HA  ASP A  94      -3.794  41.588 -22.601  1.00  0.00           H  
ATOM   1581 1HB  ASP A  94      -1.702  42.330 -21.572  1.00  0.00           H  
ATOM   1582 2HB  ASP A  94      -2.398  43.640 -22.515  1.00  0.00           H  
ATOM   1583  N   THR A  95      -5.187  41.577 -19.775  1.00  0.00           N  
ATOM   1584  CA  THR A  95      -5.468  40.757 -18.592  1.00  0.00           C  
ATOM   1585  C   THR A  95      -6.797  40.032 -18.737  1.00  0.00           C  
ATOM   1586  O   THR A  95      -7.604  40.331 -19.616  1.00  0.00           O  
ATOM   1587  CB  THR A  95      -5.485  41.611 -17.311  1.00  0.00           C  
ATOM   1588  CG2 THR A  95      -6.684  42.546 -17.308  1.00  0.00           C  
ATOM   1589  OG1 THR A  95      -5.549  40.754 -16.163  1.00  0.00           O  
ATOM   1590  H   THR A  95      -5.861  42.293 -20.058  1.00  0.00           H  
ATOM   1591  HA  THR A  95      -4.695  39.995 -18.501  1.00  0.00           H  
ATOM   1592  HB  THR A  95      -4.570  42.202 -17.255  1.00  0.00           H  
ATOM   1593  HG1 THR A  95      -4.782  40.176 -16.153  1.00  0.00           H  
ATOM   1594 1HG2 THR A  95      -6.679  43.142 -16.395  1.00  0.00           H  
ATOM   1595 2HG2 THR A  95      -6.632  43.207 -18.173  1.00  0.00           H  
ATOM   1596 3HG2 THR A  95      -7.602  41.961 -17.353  1.00  0.00           H  
ATOM   1597  N   GLU A  96      -7.053  39.077 -17.851  1.00  0.00           N  
ATOM   1598  CA  GLU A  96      -8.280  38.288 -17.909  1.00  0.00           C  
ATOM   1599  C   GLU A  96      -9.526  39.079 -17.542  1.00  0.00           C  
ATOM   1600  O   GLU A  96     -10.550  38.994 -18.230  1.00  0.00           O  
ATOM   1601  CB  GLU A  96      -8.138  37.084 -16.976  1.00  0.00           C  
ATOM   1602  CG  GLU A  96      -7.059  36.084 -17.419  1.00  0.00           C  
ATOM   1603  CD  GLU A  96      -5.656  36.555 -17.086  1.00  0.00           C  
ATOM   1604  OE1 GLU A  96      -5.534  37.517 -16.347  1.00  0.00           O  
ATOM   1605  OE2 GLU A  96      -4.718  35.979 -17.577  1.00  0.00           O1-
ATOM   1606  H   GLU A  96      -6.354  38.866 -17.131  1.00  0.00           H  
ATOM   1607  HA  GLU A  96      -8.400  37.926 -18.929  1.00  0.00           H  
ATOM   1608 1HB  GLU A  96      -7.900  37.426 -15.970  1.00  0.00           H  
ATOM   1609 2HB  GLU A  96      -9.090  36.555 -16.922  1.00  0.00           H  
ATOM   1610 1HG  GLU A  96      -7.237  35.128 -16.925  1.00  0.00           H  
ATOM   1611 2HG  GLU A  96      -7.144  35.930 -18.493  1.00  0.00           H  
ATOM   1612  N   LEU A  97      -9.398  39.917 -16.518  1.00  0.00           N  
ATOM   1613  CA  LEU A  97     -10.518  40.659 -15.958  1.00  0.00           C  
ATOM   1614  C   LEU A  97     -11.273  41.514 -16.973  1.00  0.00           C  
ATOM   1615  O   LEU A  97     -12.485  41.642 -16.869  1.00  0.00           O  
ATOM   1616  CB  LEU A  97     -10.049  41.479 -14.746  1.00  0.00           C  
ATOM   1617  CG  LEU A  97     -11.142  42.261 -13.931  1.00  0.00           C  
ATOM   1618  CD1 LEU A  97     -12.201  41.318 -13.369  1.00  0.00           C  
ATOM   1619  CD2 LEU A  97     -10.482  42.970 -12.785  1.00  0.00           C  
ATOM   1620  H   LEU A  97      -8.503  39.933 -16.043  1.00  0.00           H  
ATOM   1621  HA  LEU A  97     -11.214  39.919 -15.586  1.00  0.00           H  
ATOM   1622 1HB  LEU A  97      -9.567  40.792 -14.053  1.00  0.00           H  
ATOM   1623 2HB  LEU A  97      -9.302  42.187 -15.077  1.00  0.00           H  
ATOM   1624  HG  LEU A  97     -11.625  42.975 -14.576  1.00  0.00           H  
ATOM   1625 1HD1 LEU A  97     -12.933  41.886 -12.812  1.00  0.00           H  
ATOM   1626 2HD1 LEU A  97     -12.697  40.815 -14.157  1.00  0.00           H  
ATOM   1627 3HD1 LEU A  97     -11.730  40.586 -12.715  1.00  0.00           H  
ATOM   1628 1HD2 LEU A  97     -11.237  43.519 -12.233  1.00  0.00           H  
ATOM   1629 2HD2 LEU A  97     -10.006  42.245 -12.128  1.00  0.00           H  
ATOM   1630 3HD2 LEU A  97      -9.738  43.654 -13.159  1.00  0.00           H  
ATOM   1631  N   SER A  98     -10.618  42.051 -17.994  1.00  0.00           N  
ATOM   1632  CA  SER A  98     -11.321  42.889 -18.970  1.00  0.00           C  
ATOM   1633  C   SER A  98     -12.506  42.174 -19.619  1.00  0.00           C  
ATOM   1634  O   SER A  98     -13.522  42.800 -19.936  1.00  0.00           O  
ATOM   1635  CB  SER A  98     -10.378  43.361 -20.050  1.00  0.00           C  
ATOM   1636  OG  SER A  98     -11.055  44.141 -20.998  1.00  0.00           O  
ATOM   1637  H   SER A  98      -9.618  41.923 -18.092  1.00  0.00           H  
ATOM   1638  HA  SER A  98     -11.715  43.760 -18.455  1.00  0.00           H  
ATOM   1639 1HB  SER A  98      -9.606  43.953 -19.589  1.00  0.00           H  
ATOM   1640 2HB  SER A  98      -9.900  42.507 -20.532  1.00  0.00           H  
ATOM   1641  HG  SER A  98     -10.421  44.337 -21.717  1.00  0.00           H  
ATOM   1642  N   LYS A  99     -12.393  40.862 -19.849  1.00  0.00           N  
ATOM   1643  CA  LYS A  99     -13.447  40.114 -20.516  1.00  0.00           C  
ATOM   1644  C   LYS A  99     -14.476  39.568 -19.528  1.00  0.00           C  
ATOM   1645  O   LYS A  99     -15.432  38.899 -19.923  1.00  0.00           O  
ATOM   1646  CB  LYS A  99     -12.845  38.975 -21.336  1.00  0.00           C  
ATOM   1647  CG  LYS A  99     -11.993  39.444 -22.516  1.00  0.00           C  
ATOM   1648  CD  LYS A  99     -11.432  38.263 -23.303  1.00  0.00           C  
ATOM   1649  CE  LYS A  99     -10.592  38.730 -24.489  1.00  0.00           C  
ATOM   1650  NZ  LYS A  99     -10.009  37.583 -25.247  1.00  0.00           N1+
ATOM   1651  H   LYS A  99     -11.564  40.342 -19.546  1.00  0.00           H  
ATOM   1652  HA  LYS A  99     -13.969  40.788 -21.194  1.00  0.00           H  
ATOM   1653 1HB  LYS A  99     -12.213  38.364 -20.686  1.00  0.00           H  
ATOM   1654 2HB  LYS A  99     -13.641  38.339 -21.718  1.00  0.00           H  
ATOM   1655 1HG  LYS A  99     -12.603  40.061 -23.176  1.00  0.00           H  
ATOM   1656 2HG  LYS A  99     -11.167  40.052 -22.143  1.00  0.00           H  
ATOM   1657 1HD  LYS A  99     -10.809  37.656 -22.643  1.00  0.00           H  
ATOM   1658 2HD  LYS A  99     -12.254  37.647 -23.668  1.00  0.00           H  
ATOM   1659 1HE  LYS A  99     -11.219  39.315 -25.161  1.00  0.00           H  
ATOM   1660 2HE  LYS A  99      -9.780  39.361 -24.124  1.00  0.00           H  
ATOM   1661 1HZ  LYS A  99      -9.462  37.935 -26.020  1.00  0.00           H  
ATOM   1662 2HZ  LYS A  99      -9.415  37.039 -24.635  1.00  0.00           H  
ATOM   1663 3HZ  LYS A  99     -10.753  36.997 -25.600  1.00  0.00           H  
ATOM   1664  N   GLN A 100     -14.258  39.817 -18.234  1.00  0.00           N  
ATOM   1665  CA  GLN A 100     -15.138  39.344 -17.181  1.00  0.00           C  
ATOM   1666  C   GLN A 100     -16.090  40.437 -16.714  1.00  0.00           C  
ATOM   1667  O   GLN A 100     -16.870  40.232 -15.780  1.00  0.00           O  
ATOM   1668  CB  GLN A 100     -14.347  38.884 -15.964  1.00  0.00           C  
ATOM   1669  CG  GLN A 100     -13.430  37.708 -16.148  1.00  0.00           C  
ATOM   1670  CD  GLN A 100     -12.797  37.349 -14.819  1.00  0.00           C  
ATOM   1671  NE2 GLN A 100     -13.497  36.488 -14.140  1.00  0.00           N  
ATOM   1672  OE1 GLN A 100     -11.746  37.834 -14.375  1.00  0.00           O  
ATOM   1673  H   GLN A 100     -13.464  40.395 -17.956  1.00  0.00           H  
ATOM   1674  HA  GLN A 100     -15.722  38.513 -17.566  1.00  0.00           H  
ATOM   1675 1HB  GLN A 100     -13.751  39.700 -15.641  1.00  0.00           H  
ATOM   1676 2HB  GLN A 100     -15.031  38.636 -15.155  1.00  0.00           H  
ATOM   1677 1HG  GLN A 100     -14.005  36.855 -16.504  1.00  0.00           H  
ATOM   1678 2HG  GLN A 100     -12.645  37.968 -16.859  1.00  0.00           H  
ATOM   1679 1HE2 GLN A 100     -13.231  36.172 -13.208  1.00  0.00           H  
ATOM   1680 2HE2 GLN A 100     -14.365  36.119 -14.530  1.00  0.00           H  
ATOM   1681  N   ILE A 101     -16.003  41.611 -17.324  1.00  0.00           N  
ATOM   1682  CA  ILE A 101     -16.804  42.747 -16.897  1.00  0.00           C  
ATOM   1683  C   ILE A 101     -18.193  42.724 -17.506  1.00  0.00           C  
ATOM   1684  O   ILE A 101     -18.355  42.635 -18.723  1.00  0.00           O  
ATOM   1685  CB  ILE A 101     -16.124  44.093 -17.283  1.00  0.00           C  
ATOM   1686  CG1 ILE A 101     -14.679  44.204 -16.677  1.00  0.00           C  
ATOM   1687  CG2 ILE A 101     -16.998  45.325 -16.886  1.00  0.00           C  
ATOM   1688  CD1 ILE A 101     -14.551  44.103 -15.165  1.00  0.00           C  
ATOM   1689  H   ILE A 101     -15.359  41.708 -18.103  1.00  0.00           H  
ATOM   1690  HA  ILE A 101     -16.924  42.704 -15.816  1.00  0.00           H  
ATOM   1691  HB  ILE A 101     -15.996  44.105 -18.368  1.00  0.00           H  
ATOM   1692 1HG1 ILE A 101     -14.072  43.435 -17.123  1.00  0.00           H  
ATOM   1693 2HG1 ILE A 101     -14.276  45.162 -16.972  1.00  0.00           H  
ATOM   1694 1HG2 ILE A 101     -16.501  46.230 -17.210  1.00  0.00           H  
ATOM   1695 2HG2 ILE A 101     -17.971  45.274 -17.365  1.00  0.00           H  
ATOM   1696 3HG2 ILE A 101     -17.138  45.355 -15.805  1.00  0.00           H  
ATOM   1697 1HD1 ILE A 101     -13.510  44.214 -14.896  1.00  0.00           H  
ATOM   1698 2HD1 ILE A 101     -15.129  44.880 -14.687  1.00  0.00           H  
ATOM   1699 3HD1 ILE A 101     -14.904  43.131 -14.825  1.00  0.00           H  
ATOM   1700  N   PHE A 102     -19.195  42.849 -16.646  1.00  0.00           N  
ATOM   1701  CA  PHE A 102     -20.565  42.908 -17.108  1.00  0.00           C  
ATOM   1702  C   PHE A 102     -20.839  44.370 -17.378  1.00  0.00           C  
ATOM   1703  O   PHE A 102     -20.775  45.196 -16.457  1.00  0.00           O  
ATOM   1704  CB  PHE A 102     -21.566  42.440 -16.048  1.00  0.00           C  
ATOM   1705  CG  PHE A 102     -21.558  40.979 -15.672  1.00  0.00           C  
ATOM   1706  CD1 PHE A 102     -20.889  40.543 -14.545  1.00  0.00           C  
ATOM   1707  CD2 PHE A 102     -22.253  40.046 -16.423  1.00  0.00           C  
ATOM   1708  CE1 PHE A 102     -20.933  39.212 -14.169  1.00  0.00           C  
ATOM   1709  CE2 PHE A 102     -22.279  38.714 -16.050  1.00  0.00           C  
ATOM   1710  CZ  PHE A 102     -21.619  38.304 -14.919  1.00  0.00           C  
ATOM   1711  H   PHE A 102     -18.990  42.913 -15.661  1.00  0.00           H  
ATOM   1712  HA  PHE A 102     -20.678  42.333 -18.028  1.00  0.00           H  
ATOM   1713 1HB  PHE A 102     -21.390  43.010 -15.141  1.00  0.00           H  
ATOM   1714 2HB  PHE A 102     -22.573  42.694 -16.383  1.00  0.00           H  
ATOM   1715  HD1 PHE A 102     -20.338  41.263 -13.939  1.00  0.00           H  
ATOM   1716  HD2 PHE A 102     -22.792  40.371 -17.315  1.00  0.00           H  
ATOM   1717  HE1 PHE A 102     -20.430  38.885 -13.271  1.00  0.00           H  
ATOM   1718  HE2 PHE A 102     -22.833  37.988 -16.646  1.00  0.00           H  
ATOM   1719  HZ  PHE A 102     -21.654  37.257 -14.618  1.00  0.00           H  
ATOM   1720  N   ARG A 103     -21.097  44.700 -18.633  1.00  0.00           N  
ATOM   1721  CA  ARG A 103     -21.313  46.086 -19.008  1.00  0.00           C  
ATOM   1722  C   ARG A 103     -22.785  46.430 -18.939  1.00  0.00           C  
ATOM   1723  O   ARG A 103     -23.648  45.559 -19.076  1.00  0.00           O  
ATOM   1724  CB  ARG A 103     -20.796  46.353 -20.414  1.00  0.00           C  
ATOM   1725  CG  ARG A 103     -19.291  46.211 -20.579  1.00  0.00           C  
ATOM   1726  CD  ARG A 103     -18.862  46.491 -21.973  1.00  0.00           C  
ATOM   1727  NE  ARG A 103     -17.426  46.338 -22.140  1.00  0.00           N  
ATOM   1728  CZ  ARG A 103     -16.769  46.507 -23.304  1.00  0.00           C  
ATOM   1729  NH1 ARG A 103     -17.432  46.833 -24.392  1.00  0.00           N1+
ATOM   1730  NH2 ARG A 103     -15.458  46.344 -23.353  1.00  0.00           N  
ATOM   1731  H   ARG A 103     -21.129  43.972 -19.336  1.00  0.00           H  
ATOM   1732  HA  ARG A 103     -20.783  46.721 -18.304  1.00  0.00           H  
ATOM   1733 1HB  ARG A 103     -21.270  45.666 -21.113  1.00  0.00           H  
ATOM   1734 2HB  ARG A 103     -21.066  47.365 -20.714  1.00  0.00           H  
ATOM   1735 1HG  ARG A 103     -18.784  46.913 -19.916  1.00  0.00           H  
ATOM   1736 2HG  ARG A 103     -18.991  45.193 -20.326  1.00  0.00           H  
ATOM   1737 1HD  ARG A 103     -19.360  45.800 -22.652  1.00  0.00           H  
ATOM   1738 2HD  ARG A 103     -19.129  47.514 -22.237  1.00  0.00           H  
ATOM   1739  HE  ARG A 103     -16.882  46.088 -21.325  1.00  0.00           H  
ATOM   1740 1HH1 ARG A 103     -18.434  46.957 -24.355  1.00  0.00           H  
ATOM   1741 2HH1 ARG A 103     -16.940  46.959 -25.264  1.00  0.00           H  
ATOM   1742 1HH2 ARG A 103     -14.949  46.094 -22.517  1.00  0.00           H  
ATOM   1743 2HH2 ARG A 103     -14.966  46.471 -24.225  1.00  0.00           H  
ATOM   1744  N   VAL A 104     -23.052  47.696 -18.684  1.00  0.00           N  
ATOM   1745  CA  VAL A 104     -24.389  48.230 -18.593  1.00  0.00           C  
ATOM   1746  C   VAL A 104     -24.596  49.380 -19.581  1.00  0.00           C  
ATOM   1747  O   VAL A 104     -23.833  50.355 -19.627  1.00  0.00           O  
ATOM   1748  CB  VAL A 104     -24.662  48.723 -17.159  1.00  0.00           C  
ATOM   1749  CG1 VAL A 104     -26.054  49.329 -17.061  1.00  0.00           C  
ATOM   1750  CG2 VAL A 104     -24.505  47.571 -16.178  1.00  0.00           C  
ATOM   1751  H   VAL A 104     -22.267  48.336 -18.584  1.00  0.00           H  
ATOM   1752  HA  VAL A 104     -25.091  47.436 -18.846  1.00  0.00           H  
ATOM   1753  HB  VAL A 104     -23.950  49.510 -16.914  1.00  0.00           H  
ATOM   1754 1HG1 VAL A 104     -26.230  49.673 -16.041  1.00  0.00           H  
ATOM   1755 2HG1 VAL A 104     -26.132  50.174 -17.746  1.00  0.00           H  
ATOM   1756 3HG1 VAL A 104     -26.798  48.578 -17.323  1.00  0.00           H  
ATOM   1757 1HG2 VAL A 104     -24.699  47.927 -15.166  1.00  0.00           H  
ATOM   1758 2HG2 VAL A 104     -25.213  46.781 -16.427  1.00  0.00           H  
ATOM   1759 3HG2 VAL A 104     -23.489  47.180 -16.236  1.00  0.00           H  
ATOM   1760  N   ASP A 105     -25.660  49.273 -20.373  1.00  0.00           N  
ATOM   1761  CA  ASP A 105     -25.961  50.282 -21.375  1.00  0.00           C  
ATOM   1762  C   ASP A 105     -24.714  50.445 -22.265  1.00  0.00           C  
ATOM   1763  O   ASP A 105     -24.102  49.435 -22.623  1.00  0.00           O  
ATOM   1764  CB  ASP A 105     -26.398  51.574 -20.649  1.00  0.00           C  
ATOM   1765  CG  ASP A 105     -27.085  52.584 -21.516  1.00  0.00           C  
ATOM   1766  OD1 ASP A 105     -26.352  53.254 -22.184  1.00  0.00           O  
ATOM   1767  OD2 ASP A 105     -28.283  52.678 -21.522  1.00  0.00           O1-
ATOM   1768  H   ASP A 105     -26.255  48.461 -20.291  1.00  0.00           H  
ATOM   1769  HA  ASP A 105     -26.787  49.936 -21.998  1.00  0.00           H  
ATOM   1770 1HB  ASP A 105     -27.078  51.310 -19.839  1.00  0.00           H  
ATOM   1771 2HB  ASP A 105     -25.533  52.054 -20.191  1.00  0.00           H  
ATOM   1772  N   LYS A 106     -24.299  51.671 -22.592  1.00  0.00           N  
ATOM   1773  CA  LYS A 106     -23.118  51.847 -23.426  1.00  0.00           C  
ATOM   1774  C   LYS A 106     -21.897  52.348 -22.655  1.00  0.00           C  
ATOM   1775  O   LYS A 106     -20.762  52.153 -23.093  1.00  0.00           O  
ATOM   1776  CB  LYS A 106     -23.428  52.809 -24.569  1.00  0.00           C  
ATOM   1777  CG  LYS A 106     -24.455  52.279 -25.564  1.00  0.00           C  
ATOM   1778  CD  LYS A 106     -24.690  53.267 -26.703  1.00  0.00           C  
ATOM   1779  CE  LYS A 106     -25.710  52.734 -27.707  1.00  0.00           C  
ATOM   1780  NZ  LYS A 106     -25.970  53.708 -28.807  1.00  0.00           N1+
ATOM   1781  H   LYS A 106     -24.855  52.479 -22.320  1.00  0.00           H  
ATOM   1782  HA  LYS A 106     -22.855  50.882 -23.855  1.00  0.00           H  
ATOM   1783 1HB  LYS A 106     -23.815  53.742 -24.152  1.00  0.00           H  
ATOM   1784 2HB  LYS A 106     -22.512  53.042 -25.107  1.00  0.00           H  
ATOM   1785 1HG  LYS A 106     -24.108  51.329 -25.968  1.00  0.00           H  
ATOM   1786 2HG  LYS A 106     -25.398  52.107 -25.038  1.00  0.00           H  
ATOM   1787 1HD  LYS A 106     -25.057  54.208 -26.292  1.00  0.00           H  
ATOM   1788 2HD  LYS A 106     -23.750  53.456 -27.219  1.00  0.00           H  
ATOM   1789 1HE  LYS A 106     -25.337  51.807 -28.138  1.00  0.00           H  
ATOM   1790 2HE  LYS A 106     -26.647  52.530 -27.189  1.00  0.00           H  
ATOM   1791 1HZ  LYS A 106     -26.647  53.319 -29.449  1.00  0.00           H  
ATOM   1792 2HZ  LYS A 106     -26.329  54.570 -28.420  1.00  0.00           H  
ATOM   1793 3HZ  LYS A 106     -25.109  53.896 -29.303  1.00  0.00           H  
ATOM   1794  N   ASN A 107     -22.129  53.040 -21.541  1.00  0.00           N  
ATOM   1795  CA  ASN A 107     -21.055  53.661 -20.785  1.00  0.00           C  
ATOM   1796  C   ASN A 107     -20.899  53.296 -19.304  1.00  0.00           C  
ATOM   1797  O   ASN A 107     -20.146  53.985 -18.602  1.00  0.00           O  
ATOM   1798  CB  ASN A 107     -21.191  55.153 -20.957  1.00  0.00           C  
ATOM   1799  CG  ASN A 107     -22.535  55.620 -20.500  1.00  0.00           C  
ATOM   1800  ND2 ASN A 107     -22.655  56.880 -20.174  1.00  0.00           N  
ATOM   1801  OD1 ASN A 107     -23.482  54.811 -20.462  1.00  0.00           O  
ATOM   1802  H   ASN A 107     -23.084  53.166 -21.219  1.00  0.00           H  
ATOM   1803  HA  ASN A 107     -20.118  53.363 -21.256  1.00  0.00           H  
ATOM   1804 1HB  ASN A 107     -20.420  55.666 -20.382  1.00  0.00           H  
ATOM   1805 2HB  ASN A 107     -21.057  55.416 -22.006  1.00  0.00           H  
ATOM   1806 1HD2 ASN A 107     -23.538  57.241 -19.874  1.00  0.00           H  
ATOM   1807 2HD2 ASN A 107     -21.862  57.485 -20.227  1.00  0.00           H  
ATOM   1808  N   PHE A 108     -21.533  52.218 -18.828  1.00  0.00           N  
ATOM   1809  CA  PHE A 108     -21.414  51.805 -17.433  1.00  0.00           C  
ATOM   1810  C   PHE A 108     -21.070  50.336 -17.298  1.00  0.00           C  
ATOM   1811  O   PHE A 108     -20.992  49.599 -18.287  1.00  0.00           O  
ATOM   1812  CB  PHE A 108     -22.697  52.067 -16.655  1.00  0.00           C  
ATOM   1813  CG  PHE A 108     -23.085  53.459 -16.495  1.00  0.00           C  
ATOM   1814  CD1 PHE A 108     -23.866  54.083 -17.422  1.00  0.00           C  
ATOM   1815  CD2 PHE A 108     -22.684  54.153 -15.377  1.00  0.00           C  
ATOM   1816  CE1 PHE A 108     -24.230  55.394 -17.244  1.00  0.00           C  
ATOM   1817  CE2 PHE A 108     -23.034  55.449 -15.186  1.00  0.00           C  
ATOM   1818  CZ  PHE A 108     -23.813  56.082 -16.125  1.00  0.00           C  
ATOM   1819  H   PHE A 108     -22.160  51.652 -19.406  1.00  0.00           H  
ATOM   1820  HA  PHE A 108     -20.623  52.376 -16.962  1.00  0.00           H  
ATOM   1821 1HB  PHE A 108     -23.514  51.557 -17.144  1.00  0.00           H  
ATOM   1822 2HB  PHE A 108     -22.575  51.656 -15.673  1.00  0.00           H  
ATOM   1823  HD1 PHE A 108     -24.194  53.534 -18.309  1.00  0.00           H  
ATOM   1824  HD2 PHE A 108     -22.079  53.650 -14.638  1.00  0.00           H  
ATOM   1825  HE1 PHE A 108     -24.848  55.886 -17.993  1.00  0.00           H  
ATOM   1826  HE2 PHE A 108     -22.702  55.980 -14.294  1.00  0.00           H  
ATOM   1827  HZ  PHE A 108     -24.102  57.122 -15.983  1.00  0.00           H  
ATOM   1828  N   CYS A 109     -20.841  49.919 -16.060  1.00  0.00           N  
ATOM   1829  CA  CYS A 109     -20.584  48.526 -15.726  1.00  0.00           C  
ATOM   1830  C   CYS A 109     -20.894  48.195 -14.277  1.00  0.00           C  
ATOM   1831  O   CYS A 109     -21.057  49.084 -13.434  1.00  0.00           O  
ATOM   1832  CB  CYS A 109     -19.122  48.179 -16.007  1.00  0.00           C  
ATOM   1833  SG  CYS A 109     -17.937  49.084 -14.983  1.00  0.00           S  
ATOM   1834  H   CYS A 109     -20.829  50.614 -15.309  1.00  0.00           H  
ATOM   1835  HA  CYS A 109     -21.210  47.897 -16.353  1.00  0.00           H  
ATOM   1836 1HB  CYS A 109     -18.963  47.112 -15.845  1.00  0.00           H  
ATOM   1837 2HB  CYS A 109     -18.893  48.388 -17.052  1.00  0.00           H  
ATOM   1838  HG  CYS A 109     -18.577  50.248 -15.027  1.00  0.00           H  
ATOM   1839  N   LEU A 110     -20.935  46.904 -13.980  1.00  0.00           N  
ATOM   1840  CA  LEU A 110     -21.089  46.467 -12.602  1.00  0.00           C  
ATOM   1841  C   LEU A 110     -19.695  46.277 -12.036  1.00  0.00           C  
ATOM   1842  O   LEU A 110     -18.905  45.483 -12.548  1.00  0.00           O  
ATOM   1843  CB  LEU A 110     -21.889  45.171 -12.529  1.00  0.00           C  
ATOM   1844  CG  LEU A 110     -23.305  45.195 -13.133  1.00  0.00           C  
ATOM   1845  CD1 LEU A 110     -23.905  43.793 -13.025  1.00  0.00           C  
ATOM   1846  CD2 LEU A 110     -24.179  46.225 -12.395  1.00  0.00           C  
ATOM   1847  H   LEU A 110     -20.833  46.219 -14.737  1.00  0.00           H  
ATOM   1848  HA  LEU A 110     -21.576  47.245 -12.019  1.00  0.00           H  
ATOM   1849 1HB  LEU A 110     -21.325  44.394 -13.038  1.00  0.00           H  
ATOM   1850 2HB  LEU A 110     -21.980  44.905 -11.492  1.00  0.00           H  
ATOM   1851  HG  LEU A 110     -23.246  45.456 -14.191  1.00  0.00           H  
ATOM   1852 1HD1 LEU A 110     -24.901  43.790 -13.465  1.00  0.00           H  
ATOM   1853 2HD1 LEU A 110     -23.276  43.078 -13.553  1.00  0.00           H  
ATOM   1854 3HD1 LEU A 110     -23.975  43.506 -11.981  1.00  0.00           H  
ATOM   1855 1HD2 LEU A 110     -25.178  46.229 -12.830  1.00  0.00           H  
ATOM   1856 2HD2 LEU A 110     -24.246  45.956 -11.343  1.00  0.00           H  
ATOM   1857 3HD2 LEU A 110     -23.755  47.222 -12.490  1.00  0.00           H  
ATOM   1858  N   ARG A 111     -19.385  47.006 -10.975  1.00  0.00           N  
ATOM   1859  CA  ARG A 111     -18.044  46.987 -10.424  1.00  0.00           C  
ATOM   1860  C   ARG A 111     -17.531  45.567 -10.110  1.00  0.00           C  
ATOM   1861  O   ARG A 111     -18.256  44.790  -9.484  1.00  0.00           O  
ATOM   1862  CB  ARG A 111     -18.035  47.815  -9.145  1.00  0.00           C  
ATOM   1863  CG  ARG A 111     -18.855  47.244  -7.984  1.00  0.00           C  
ATOM   1864  CD  ARG A 111     -18.926  48.168  -6.838  1.00  0.00           C  
ATOM   1865  NE  ARG A 111     -19.784  47.622  -5.788  1.00  0.00           N  
ATOM   1866  CZ  ARG A 111     -20.161  48.232  -4.641  1.00  0.00           C  
ATOM   1867  NH1 ARG A 111     -19.769  49.441  -4.313  1.00  0.00           N1+
ATOM   1868  NH2 ARG A 111     -20.934  47.558  -3.839  1.00  0.00           N  
ATOM   1869  H   ARG A 111     -20.090  47.641 -10.579  1.00  0.00           H  
ATOM   1870  HA  ARG A 111     -17.422  47.486 -11.153  1.00  0.00           H  
ATOM   1871 1HB  ARG A 111     -17.019  47.977  -8.814  1.00  0.00           H  
ATOM   1872 2HB  ARG A 111     -18.472  48.787  -9.353  1.00  0.00           H  
ATOM   1873 1HG  ARG A 111     -19.869  47.011  -8.307  1.00  0.00           H  
ATOM   1874 2HG  ARG A 111     -18.378  46.343  -7.606  1.00  0.00           H  
ATOM   1875 1HD  ARG A 111     -17.924  48.308  -6.433  1.00  0.00           H  
ATOM   1876 2HD  ARG A 111     -19.329  49.124  -7.164  1.00  0.00           H  
ATOM   1877  HE  ARG A 111     -20.134  46.660  -5.915  1.00  0.00           H  
ATOM   1878 1HH1 ARG A 111     -19.164  49.966  -4.926  1.00  0.00           H  
ATOM   1879 2HH1 ARG A 111     -20.034  49.814  -3.383  1.00  0.00           H  
ATOM   1880 1HH2 ARG A 111     -21.202  46.610  -4.143  1.00  0.00           H  
ATOM   1881 2HH2 ARG A 111     -21.261  47.976  -2.972  1.00  0.00           H  
ATOM   1882  N   PRO A 112     -16.300  45.189 -10.542  1.00  0.00           N  
ATOM   1883  CA  PRO A 112     -15.611  43.928 -10.274  1.00  0.00           C  
ATOM   1884  C   PRO A 112     -14.969  43.908  -8.893  1.00  0.00           C  
ATOM   1885  O   PRO A 112     -14.420  42.886  -8.465  1.00  0.00           O  
ATOM   1886  CB  PRO A 112     -14.559  43.882 -11.381  1.00  0.00           C  
ATOM   1887  CG  PRO A 112     -14.213  45.332 -11.629  1.00  0.00           C  
ATOM   1888  CD  PRO A 112     -15.528  46.083 -11.451  1.00  0.00           C  
ATOM   1889  HA  PRO A 112     -16.332  43.099 -10.386  1.00  0.00           H  
ATOM   1890 1HB  PRO A 112     -13.692  43.302 -11.040  1.00  0.00           H  
ATOM   1891 2HB  PRO A 112     -14.968  43.371 -12.264  1.00  0.00           H  
ATOM   1892 1HG  PRO A 112     -13.449  45.661 -10.934  1.00  0.00           H  
ATOM   1893 2HG  PRO A 112     -13.784  45.454 -12.631  1.00  0.00           H  
ATOM   1894 1HD  PRO A 112     -15.310  47.056 -10.984  1.00  0.00           H  
ATOM   1895 2HD  PRO A 112     -16.055  46.171 -12.419  1.00  0.00           H  
ATOM   1896  N   MET A 113     -14.934  45.085  -8.267  1.00  0.00           N  
ATOM   1897  CA  MET A 113     -14.288  45.308  -6.990  1.00  0.00           C  
ATOM   1898  C   MET A 113     -14.723  46.652  -6.421  1.00  0.00           C  
ATOM   1899  O   MET A 113     -15.244  47.504  -7.137  1.00  0.00           O  
ATOM   1900  CB  MET A 113     -12.769  45.245  -7.140  1.00  0.00           C  
ATOM   1901  CG  MET A 113     -12.177  46.341  -8.015  1.00  0.00           C  
ATOM   1902  SD  MET A 113     -10.418  46.102  -8.335  1.00  0.00           S  
ATOM   1903  CE  MET A 113     -10.465  44.711  -9.462  1.00  0.00           C  
ATOM   1904  H   MET A 113     -15.392  45.871  -8.694  1.00  0.00           H  
ATOM   1905  HA  MET A 113     -14.621  44.547  -6.288  1.00  0.00           H  
ATOM   1906 1HB  MET A 113     -12.304  45.314  -6.158  1.00  0.00           H  
ATOM   1907 2HB  MET A 113     -12.485  44.284  -7.570  1.00  0.00           H  
ATOM   1908 1HG  MET A 113     -12.701  46.366  -8.971  1.00  0.00           H  
ATOM   1909 2HG  MET A 113     -12.311  47.307  -7.529  1.00  0.00           H  
ATOM   1910 1HE  MET A 113      -9.448  44.444  -9.752  1.00  0.00           H  
ATOM   1911 2HE  MET A 113     -10.939  43.860  -8.971  1.00  0.00           H  
ATOM   1912 3HE  MET A 113     -11.036  44.982 -10.350  1.00  0.00           H  
ATOM   1913  N   LEU A 114     -14.442  46.872  -5.149  1.00  0.00           N  
ATOM   1914  CA  LEU A 114     -14.866  48.129  -4.545  1.00  0.00           C  
ATOM   1915  C   LEU A 114     -13.826  49.241  -4.688  1.00  0.00           C  
ATOM   1916  O   LEU A 114     -14.135  50.427  -4.512  1.00  0.00           O  
ATOM   1917  CB  LEU A 114     -15.174  47.910  -3.059  1.00  0.00           C  
ATOM   1918  CG  LEU A 114     -16.208  46.819  -2.748  1.00  0.00           C  
ATOM   1919  CD1 LEU A 114     -16.198  46.521  -1.254  1.00  0.00           C  
ATOM   1920  CD2 LEU A 114     -17.584  47.278  -3.205  1.00  0.00           C  
ATOM   1921  H   LEU A 114     -13.980  46.173  -4.581  1.00  0.00           H  
ATOM   1922  HA  LEU A 114     -15.777  48.462  -5.035  1.00  0.00           H  
ATOM   1923 1HB  LEU A 114     -14.250  47.645  -2.548  1.00  0.00           H  
ATOM   1924 2HB  LEU A 114     -15.543  48.845  -2.638  1.00  0.00           H  
ATOM   1925  HG  LEU A 114     -15.938  45.902  -3.272  1.00  0.00           H  
ATOM   1926 1HD1 LEU A 114     -16.933  45.746  -1.033  1.00  0.00           H  
ATOM   1927 2HD1 LEU A 114     -15.208  46.177  -0.958  1.00  0.00           H  
ATOM   1928 3HD1 LEU A 114     -16.449  47.426  -0.702  1.00  0.00           H  
ATOM   1929 1HD2 LEU A 114     -18.318  46.503  -2.985  1.00  0.00           H  
ATOM   1930 2HD2 LEU A 114     -17.855  48.195  -2.680  1.00  0.00           H  
ATOM   1931 3HD2 LEU A 114     -17.566  47.467  -4.279  1.00  0.00           H  
ATOM   1932  N   ALA A 115     -12.605  48.845  -5.050  1.00  0.00           N  
ATOM   1933  CA  ALA A 115     -11.447  49.723  -5.116  1.00  0.00           C  
ATOM   1934  C   ALA A 115     -11.646  51.068  -5.867  1.00  0.00           C  
ATOM   1935  O   ALA A 115     -11.282  52.084  -5.292  1.00  0.00           O  
ATOM   1936  CB  ALA A 115     -10.295  48.968  -5.740  1.00  0.00           C  
ATOM   1937  H   ALA A 115     -12.479  47.861  -5.232  1.00  0.00           H  
ATOM   1938  HA  ALA A 115     -11.177  49.963  -4.094  1.00  0.00           H  
ATOM   1939 1HB  ALA A 115      -9.403  49.582  -5.732  1.00  0.00           H  
ATOM   1940 2HB  ALA A 115     -10.107  48.060  -5.167  1.00  0.00           H  
ATOM   1941 3HB  ALA A 115     -10.535  48.711  -6.732  1.00  0.00           H  
ATOM   1942  N   PRO A 116     -12.256  51.198  -7.080  1.00  0.00           N  
ATOM   1943  CA  PRO A 116     -12.379  52.492  -7.727  1.00  0.00           C  
ATOM   1944  C   PRO A 116     -13.234  53.476  -6.934  1.00  0.00           C  
ATOM   1945  O   PRO A 116     -13.038  54.695  -7.025  1.00  0.00           O  
ATOM   1946  CB  PRO A 116     -13.036  52.130  -9.062  1.00  0.00           C  
ATOM   1947  CG  PRO A 116     -13.702  50.822  -8.800  1.00  0.00           C  
ATOM   1948  CD  PRO A 116     -12.797  50.132  -7.815  1.00  0.00           C  
ATOM   1949  HA  PRO A 116     -11.376  52.907  -7.887  1.00  0.00           H  
ATOM   1950 1HB  PRO A 116     -13.745  52.918  -9.359  1.00  0.00           H  
ATOM   1951 2HB  PRO A 116     -12.274  52.070  -9.853  1.00  0.00           H  
ATOM   1952 1HG  PRO A 116     -14.715  50.985  -8.403  1.00  0.00           H  
ATOM   1953 2HG  PRO A 116     -13.815  50.259  -9.738  1.00  0.00           H  
ATOM   1954 1HD  PRO A 116     -13.393  49.468  -7.172  1.00  0.00           H  
ATOM   1955 2HD  PRO A 116     -12.030  49.561  -8.359  1.00  0.00           H  
ATOM   1956  N   ASN A 117     -14.148  52.977  -6.098  1.00  0.00           N  
ATOM   1957  CA  ASN A 117     -14.953  53.929  -5.375  1.00  0.00           C  
ATOM   1958  C   ASN A 117     -14.183  54.309  -4.129  1.00  0.00           C  
ATOM   1959  O   ASN A 117     -14.199  55.464  -3.697  1.00  0.00           O  
ATOM   1960  CB  ASN A 117     -16.310  53.371  -5.066  1.00  0.00           C  
ATOM   1961  CG  ASN A 117     -17.220  53.167  -6.318  1.00  0.00           C  
ATOM   1962  ND2 ASN A 117     -18.211  52.348  -6.105  1.00  0.00           N  
ATOM   1963  OD1 ASN A 117     -17.050  53.739  -7.405  1.00  0.00           O  
ATOM   1964  H   ASN A 117     -14.309  51.978  -5.942  1.00  0.00           H  
ATOM   1965  HA  ASN A 117     -15.080  54.829  -5.977  1.00  0.00           H  
ATOM   1966 1HB  ASN A 117     -16.195  52.409  -4.556  1.00  0.00           H  
ATOM   1967 2HB  ASN A 117     -16.797  54.044  -4.373  1.00  0.00           H  
ATOM   1968 1HD2 ASN A 117     -18.918  52.120  -6.801  1.00  0.00           H  
ATOM   1969 2HD2 ASN A 117     -18.307  51.955  -5.194  1.00  0.00           H  
ATOM   1970  N   LEU A 118     -13.447  53.341  -3.579  1.00  0.00           N  
ATOM   1971  CA  LEU A 118     -12.664  53.597  -2.386  1.00  0.00           C  
ATOM   1972  C   LEU A 118     -11.566  54.597  -2.732  1.00  0.00           C  
ATOM   1973  O   LEU A 118     -11.230  55.443  -1.902  1.00  0.00           O  
ATOM   1974  CB  LEU A 118     -12.055  52.297  -1.845  1.00  0.00           C  
ATOM   1975  CG  LEU A 118     -12.927  51.517  -0.853  1.00  0.00           C  
ATOM   1976  CD1 LEU A 118     -14.249  51.153  -1.515  1.00  0.00           C  
ATOM   1977  CD2 LEU A 118     -12.185  50.270  -0.395  1.00  0.00           C  
ATOM   1978  H   LEU A 118     -13.494  52.395  -3.975  1.00  0.00           H  
ATOM   1979  HA  LEU A 118     -13.306  54.057  -1.645  1.00  0.00           H  
ATOM   1980 1HB  LEU A 118     -11.839  51.638  -2.684  1.00  0.00           H  
ATOM   1981 2HB  LEU A 118     -11.116  52.534  -1.345  1.00  0.00           H  
ATOM   1982  HG  LEU A 118     -13.148  52.145   0.010  1.00  0.00           H  
ATOM   1983 1HD1 LEU A 118     -14.869  50.599  -0.810  1.00  0.00           H  
ATOM   1984 2HD1 LEU A 118     -14.768  52.064  -1.815  1.00  0.00           H  
ATOM   1985 3HD1 LEU A 118     -14.059  50.537  -2.393  1.00  0.00           H  
ATOM   1986 1HD2 LEU A 118     -12.804  49.716   0.311  1.00  0.00           H  
ATOM   1987 2HD2 LEU A 118     -11.964  49.640  -1.257  1.00  0.00           H  
ATOM   1988 3HD2 LEU A 118     -11.252  50.560   0.091  1.00  0.00           H  
ATOM   1989  N   TYR A 119     -11.025  54.530  -3.960  1.00  0.00           N  
ATOM   1990  CA  TYR A 119     -10.024  55.502  -4.381  1.00  0.00           C  
ATOM   1991  C   TYR A 119     -10.591  56.919  -4.396  1.00  0.00           C  
ATOM   1992  O   TYR A 119      -9.943  57.854  -3.906  1.00  0.00           O  
ATOM   1993  CB  TYR A 119      -9.476  55.135  -5.761  1.00  0.00           C  
ATOM   1994  CG  TYR A 119      -8.359  54.116  -5.723  1.00  0.00           C  
ATOM   1995  CD1 TYR A 119      -8.550  52.856  -6.272  1.00  0.00           C  
ATOM   1996  CD2 TYR A 119      -7.143  54.441  -5.140  1.00  0.00           C  
ATOM   1997  CE1 TYR A 119      -7.530  51.925  -6.237  1.00  0.00           C  
ATOM   1998  CE2 TYR A 119      -6.123  53.510  -5.105  1.00  0.00           C  
ATOM   1999  CZ  TYR A 119      -6.313  52.257  -5.651  1.00  0.00           C  
ATOM   2000  OH  TYR A 119      -5.297  51.329  -5.616  1.00  0.00           O  
ATOM   2001  H   TYR A 119     -11.302  53.770  -4.584  1.00  0.00           H  
ATOM   2002  HA  TYR A 119      -9.201  55.475  -3.668  1.00  0.00           H  
ATOM   2003 1HB  TYR A 119     -10.281  54.735  -6.379  1.00  0.00           H  
ATOM   2004 2HB  TYR A 119      -9.101  56.032  -6.253  1.00  0.00           H  
ATOM   2005  HD1 TYR A 119      -9.506  52.601  -6.730  1.00  0.00           H  
ATOM   2006  HD2 TYR A 119      -6.993  55.430  -4.708  1.00  0.00           H  
ATOM   2007  HE1 TYR A 119      -7.681  50.936  -6.667  1.00  0.00           H  
ATOM   2008  HE2 TYR A 119      -5.167  53.765  -4.646  1.00  0.00           H  
ATOM   2009  HH  TYR A 119      -4.531  51.712  -5.182  1.00  0.00           H  
ATOM   2010  N   ASN A 120     -11.826  57.087  -4.887  1.00  0.00           N  
ATOM   2011  CA  ASN A 120     -12.419  58.418  -4.870  1.00  0.00           C  
ATOM   2012  C   ASN A 120     -12.660  58.874  -3.428  1.00  0.00           C  
ATOM   2013  O   ASN A 120     -12.439  60.046  -3.092  1.00  0.00           O  
ATOM   2014  CB  ASN A 120     -13.711  58.432  -5.658  1.00  0.00           C  
ATOM   2015  CG  ASN A 120     -13.537  58.413  -7.176  1.00  0.00           C  
ATOM   2016  ND2 ASN A 120     -14.506  57.823  -7.806  1.00  0.00           N  
ATOM   2017  OD1 ASN A 120     -12.568  58.916  -7.792  1.00  0.00           O  
ATOM   2018  H   ASN A 120     -12.306  56.300  -5.345  1.00  0.00           H  
ATOM   2019  HA  ASN A 120     -11.717  59.116  -5.316  1.00  0.00           H  
ATOM   2020 1HB  ASN A 120     -14.300  57.560  -5.371  1.00  0.00           H  
ATOM   2021 2HB  ASN A 120     -14.285  59.315  -5.383  1.00  0.00           H  
ATOM   2022 1HD2 ASN A 120     -14.493  57.761  -8.808  1.00  0.00           H  
ATOM   2023 2HD2 ASN A 120     -15.267  57.426  -7.293  1.00  0.00           H  
ATOM   2024  N   TYR A 121     -13.039  57.937  -2.551  1.00  0.00           N  
ATOM   2025  CA  TYR A 121     -13.228  58.294  -1.157  1.00  0.00           C  
ATOM   2026  C   TYR A 121     -11.919  58.668  -0.485  1.00  0.00           C  
ATOM   2027  O   TYR A 121     -11.888  59.645   0.249  1.00  0.00           O  
ATOM   2028  CB  TYR A 121     -13.896  57.143  -0.401  1.00  0.00           C  
ATOM   2029  CG  TYR A 121     -15.402  57.111  -0.547  1.00  0.00           C  
ATOM   2030  CD1 TYR A 121     -15.998  56.177  -1.382  1.00  0.00           C  
ATOM   2031  CD2 TYR A 121     -16.186  58.014   0.155  1.00  0.00           C  
ATOM   2032  CE1 TYR A 121     -17.373  56.147  -1.514  1.00  0.00           C  
ATOM   2033  CE2 TYR A 121     -17.560  57.985   0.022  1.00  0.00           C  
ATOM   2034  CZ  TYR A 121     -18.154  57.056  -0.808  1.00  0.00           C  
ATOM   2035  OH  TYR A 121     -19.523  57.026  -0.941  1.00  0.00           O  
ATOM   2036  H   TYR A 121     -13.255  56.993  -2.886  1.00  0.00           H  
ATOM   2037  HA  TYR A 121     -13.867  59.176  -1.121  1.00  0.00           H  
ATOM   2038 1HB  TYR A 121     -13.499  56.192  -0.760  1.00  0.00           H  
ATOM   2039 2HB  TYR A 121     -13.659  57.217   0.659  1.00  0.00           H  
ATOM   2040  HD1 TYR A 121     -15.382  55.466  -1.933  1.00  0.00           H  
ATOM   2041  HD2 TYR A 121     -15.717  58.749   0.810  1.00  0.00           H  
ATOM   2042  HE1 TYR A 121     -17.841  55.414  -2.170  1.00  0.00           H  
ATOM   2043  HE2 TYR A 121     -18.177  58.696   0.573  1.00  0.00           H  
ATOM   2044  HH  TYR A 121     -19.769  56.327  -1.550  1.00  0.00           H  
ATOM   2045  N   LEU A 122     -10.809  57.988  -0.768  1.00  0.00           N  
ATOM   2046  CA  LEU A 122      -9.583  58.414  -0.110  1.00  0.00           C  
ATOM   2047  C   LEU A 122      -9.197  59.825  -0.534  1.00  0.00           C  
ATOM   2048  O   LEU A 122      -8.841  60.661   0.305  1.00  0.00           O  
ATOM   2049  CB  LEU A 122      -8.442  57.442  -0.436  1.00  0.00           C  
ATOM   2050  CG  LEU A 122      -8.287  56.253   0.521  1.00  0.00           C  
ATOM   2051  CD1 LEU A 122      -7.994  56.765   1.925  1.00  0.00           C  
ATOM   2052  CD2 LEU A 122      -9.555  55.414   0.498  1.00  0.00           C  
ATOM   2053  H   LEU A 122     -10.853  57.152  -1.358  1.00  0.00           H  
ATOM   2054  HA  LEU A 122      -9.744  58.409   0.961  1.00  0.00           H  
ATOM   2055 1HB  LEU A 122      -8.600  57.044  -1.437  1.00  0.00           H  
ATOM   2056 2HB  LEU A 122      -7.502  57.995  -0.432  1.00  0.00           H  
ATOM   2057  HG  LEU A 122      -7.441  55.641   0.206  1.00  0.00           H  
ATOM   2058 1HD1 LEU A 122      -7.884  55.920   2.605  1.00  0.00           H  
ATOM   2059 2HD1 LEU A 122      -7.072  57.345   1.916  1.00  0.00           H  
ATOM   2060 3HD1 LEU A 122      -8.817  57.395   2.261  1.00  0.00           H  
ATOM   2061 1HD2 LEU A 122      -9.445  54.568   1.177  1.00  0.00           H  
ATOM   2062 2HD2 LEU A 122     -10.401  56.025   0.813  1.00  0.00           H  
ATOM   2063 3HD2 LEU A 122      -9.730  55.046  -0.514  1.00  0.00           H  
ATOM   2064  N   ARG A 123      -9.351  60.148  -1.820  1.00  0.00           N  
ATOM   2065  CA  ARG A 123      -8.970  61.479  -2.276  1.00  0.00           C  
ATOM   2066  C   ARG A 123      -9.776  62.575  -1.571  1.00  0.00           C  
ATOM   2067  O   ARG A 123      -9.217  63.610  -1.177  1.00  0.00           O  
ATOM   2068  CB  ARG A 123      -9.169  61.603  -3.775  1.00  0.00           C  
ATOM   2069  CG  ARG A 123      -8.700  62.925  -4.389  1.00  0.00           C  
ATOM   2070  CD  ARG A 123      -8.830  62.935  -5.867  1.00  0.00           C  
ATOM   2071  NE  ARG A 123     -10.225  62.799  -6.289  1.00  0.00           N  
ATOM   2072  CZ  ARG A 123     -10.802  61.693  -6.834  1.00  0.00           C  
ATOM   2073  NH1 ARG A 123     -10.148  60.571  -7.064  1.00  0.00           N1+
ATOM   2074  NH2 ARG A 123     -12.073  61.715  -7.150  1.00  0.00           N  
ATOM   2075  H   ARG A 123      -9.671  59.440  -2.493  1.00  0.00           H  
ATOM   2076  HA  ARG A 123      -7.914  61.621  -2.057  1.00  0.00           H  
ATOM   2077 1HB  ARG A 123      -8.648  60.793  -4.284  1.00  0.00           H  
ATOM   2078 2HB  ARG A 123     -10.232  61.485  -3.990  1.00  0.00           H  
ATOM   2079 1HG  ARG A 123      -9.283  63.753  -3.986  1.00  0.00           H  
ATOM   2080 2HG  ARG A 123      -7.644  63.069  -4.150  1.00  0.00           H  
ATOM   2081 1HD  ARG A 123      -8.452  63.882  -6.248  1.00  0.00           H  
ATOM   2082 2HD  ARG A 123      -8.255  62.144  -6.281  1.00  0.00           H  
ATOM   2083  HE  ARG A 123     -10.817  63.605  -6.155  1.00  0.00           H  
ATOM   2084 1HH1 ARG A 123      -9.138  60.472  -6.860  1.00  0.00           H  
ATOM   2085 2HH1 ARG A 123     -10.675  59.792  -7.459  1.00  0.00           H  
ATOM   2086 1HH2 ARG A 123     -12.628  62.547  -7.001  1.00  0.00           H  
ATOM   2087 2HH2 ARG A 123     -12.475  60.865  -7.537  1.00  0.00           H  
ATOM   2088  N   LYS A 124     -11.094  62.358  -1.448  1.00  0.00           N  
ATOM   2089  CA  LYS A 124     -11.996  63.307  -0.802  1.00  0.00           C  
ATOM   2090  C   LYS A 124     -11.857  63.354   0.723  1.00  0.00           C  
ATOM   2091  O   LYS A 124     -11.873  64.425   1.334  1.00  0.00           O  
ATOM   2092  CB  LYS A 124     -13.440  62.946  -1.144  1.00  0.00           C  
ATOM   2093  CG  LYS A 124     -13.831  63.184  -2.594  1.00  0.00           C  
ATOM   2094  CD  LYS A 124     -15.276  62.760  -2.842  1.00  0.00           C  
ATOM   2095  CE  LYS A 124     -15.689  62.978  -4.293  1.00  0.00           C  
ATOM   2096  NZ  LYS A 124     -17.099  62.546  -4.545  1.00  0.00           N1+
ATOM   2097  H   LYS A 124     -11.486  61.497  -1.849  1.00  0.00           H  
ATOM   2098  HA  LYS A 124     -11.772  64.300  -1.188  1.00  0.00           H  
ATOM   2099 1HB  LYS A 124     -13.596  61.884  -0.929  1.00  0.00           H  
ATOM   2100 2HB  LYS A 124     -14.116  63.511  -0.507  1.00  0.00           H  
ATOM   2101 1HG  LYS A 124     -13.715  64.240  -2.834  1.00  0.00           H  
ATOM   2102 2HG  LYS A 124     -13.170  62.607  -3.242  1.00  0.00           H  
ATOM   2103 1HD  LYS A 124     -15.381  61.697  -2.601  1.00  0.00           H  
ATOM   2104 2HD  LYS A 124     -15.940  63.329  -2.193  1.00  0.00           H  
ATOM   2105 1HE  LYS A 124     -15.595  64.035  -4.534  1.00  0.00           H  
ATOM   2106 2HE  LYS A 124     -15.023  62.407  -4.942  1.00  0.00           H  
ATOM   2107 1HZ  LYS A 124     -17.335  62.705  -5.515  1.00  0.00           H  
ATOM   2108 2HZ  LYS A 124     -17.191  61.562  -4.335  1.00  0.00           H  
ATOM   2109 3HZ  LYS A 124     -17.726  63.075  -3.956  1.00  0.00           H  
ATOM   2110  N   LEU A 125     -11.669  62.196   1.343  1.00  0.00           N  
ATOM   2111  CA  LEU A 125     -11.587  62.098   2.788  1.00  0.00           C  
ATOM   2112  C   LEU A 125     -10.274  62.662   3.285  1.00  0.00           C  
ATOM   2113  O   LEU A 125     -10.212  63.209   4.380  1.00  0.00           O  
ATOM   2114  CB  LEU A 125     -11.729  60.637   3.234  1.00  0.00           C  
ATOM   2115  CG  LEU A 125     -13.099  59.995   2.983  1.00  0.00           C  
ATOM   2116  CD1 LEU A 125     -12.992  58.486   3.156  1.00  0.00           C  
ATOM   2117  CD2 LEU A 125     -14.120  60.585   3.944  1.00  0.00           C  
ATOM   2118  H   LEU A 125     -11.642  61.334   0.803  1.00  0.00           H  
ATOM   2119  HA  LEU A 125     -12.378  62.705   3.211  1.00  0.00           H  
ATOM   2120 1HB  LEU A 125     -10.983  60.041   2.711  1.00  0.00           H  
ATOM   2121 2HB  LEU A 125     -11.526  60.579   4.303  1.00  0.00           H  
ATOM   2122  HG  LEU A 125     -13.411  60.192   1.957  1.00  0.00           H  
ATOM   2123 1HD1 LEU A 125     -13.966  58.030   2.977  1.00  0.00           H  
ATOM   2124 2HD1 LEU A 125     -12.270  58.088   2.443  1.00  0.00           H  
ATOM   2125 3HD1 LEU A 125     -12.666  58.258   4.169  1.00  0.00           H  
ATOM   2126 1HD2 LEU A 125     -15.094  60.129   3.765  1.00  0.00           H  
ATOM   2127 2HD2 LEU A 125     -13.810  60.388   4.971  1.00  0.00           H  
ATOM   2128 3HD2 LEU A 125     -14.189  61.662   3.787  1.00  0.00           H  
ATOM   2129  N   ASP A 126      -9.249  62.695   2.437  1.00  0.00           N  
ATOM   2130  CA  ASP A 126      -7.962  63.266   2.823  1.00  0.00           C  
ATOM   2131  C   ASP A 126      -8.079  64.781   3.067  1.00  0.00           C  
ATOM   2132  O   ASP A 126      -7.164  65.393   3.611  1.00  0.00           O  
ATOM   2133  CB  ASP A 126      -6.912  62.990   1.744  1.00  0.00           C  
ATOM   2134  CG  ASP A 126      -5.490  62.988   2.289  1.00  0.00           C  
ATOM   2135  OD1 ASP A 126      -5.266  62.381   3.309  1.00  0.00           O  
ATOM   2136  OD2 ASP A 126      -4.641  63.594   1.679  1.00  0.00           O1-
ATOM   2137  H   ASP A 126      -9.310  62.192   1.546  1.00  0.00           H  
ATOM   2138  HA  ASP A 126      -7.639  62.799   3.747  1.00  0.00           H  
ATOM   2139 1HB  ASP A 126      -7.110  62.023   1.282  1.00  0.00           H  
ATOM   2140 2HB  ASP A 126      -6.985  63.748   0.963  1.00  0.00           H  
ATOM   2141  N   ARG A 127      -9.193  65.412   2.648  1.00  0.00           N  
ATOM   2142  CA  ARG A 127      -9.373  66.837   2.878  1.00  0.00           C  
ATOM   2143  C   ARG A 127     -10.359  67.100   4.030  1.00  0.00           C  
ATOM   2144  O   ARG A 127     -10.642  68.255   4.359  1.00  0.00           O  
ATOM   2145  CB  ARG A 127      -9.904  67.525   1.626  1.00  0.00           C  
ATOM   2146  CG  ARG A 127      -8.854  67.956   0.602  1.00  0.00           C  
ATOM   2147  CD  ARG A 127      -8.367  66.835  -0.264  1.00  0.00           C  
ATOM   2148  NE  ARG A 127      -7.402  67.331  -1.230  1.00  0.00           N  
ATOM   2149  CZ  ARG A 127      -6.764  66.604  -2.176  1.00  0.00           C  
ATOM   2150  NH1 ARG A 127      -6.985  65.313  -2.349  1.00  0.00           N1+
ATOM   2151  NH2 ARG A 127      -5.885  67.212  -2.962  1.00  0.00           N  
ATOM   2152  H   ARG A 127      -9.952  64.901   2.184  1.00  0.00           H  
ATOM   2153  HA  ARG A 127      -8.411  67.273   3.140  1.00  0.00           H  
ATOM   2154 1HB  ARG A 127     -10.596  66.847   1.120  1.00  0.00           H  
ATOM   2155 2HB  ARG A 127     -10.468  68.411   1.907  1.00  0.00           H  
ATOM   2156 1HG  ARG A 127      -9.279  68.720  -0.045  1.00  0.00           H  
ATOM   2157 2HG  ARG A 127      -7.993  68.367   1.127  1.00  0.00           H  
ATOM   2158 1HD  ARG A 127      -7.874  66.083   0.341  1.00  0.00           H  
ATOM   2159 2HD  ARG A 127      -9.205  66.381  -0.800  1.00  0.00           H  
ATOM   2160  HE  ARG A 127      -7.171  68.312  -1.173  1.00  0.00           H  
ATOM   2161 1HH1 ARG A 127      -7.678  64.788  -1.782  1.00  0.00           H  
ATOM   2162 2HH1 ARG A 127      -6.473  64.841  -3.080  1.00  0.00           H  
ATOM   2163 1HH2 ARG A 127      -5.700  68.200  -2.847  1.00  0.00           H  
ATOM   2164 2HH2 ARG A 127      -5.396  66.688  -3.676  1.00  0.00           H  
ATOM   2165  N   ALA A 128     -10.926  66.030   4.593  1.00  0.00           N  
ATOM   2166  CA  ALA A 128     -11.934  66.117   5.650  1.00  0.00           C  
ATOM   2167  C   ALA A 128     -11.462  65.501   6.972  1.00  0.00           C  
ATOM   2168  O   ALA A 128     -11.773  66.000   8.056  1.00  0.00           O  
ATOM   2169  CB  ALA A 128     -13.200  65.416   5.186  1.00  0.00           C  
ATOM   2170  H   ALA A 128     -10.620  65.108   4.300  1.00  0.00           H  
ATOM   2171  HA  ALA A 128     -12.148  67.169   5.828  1.00  0.00           H  
ATOM   2172 1HB  ALA A 128     -13.965  65.503   5.953  1.00  0.00           H  
ATOM   2173 2HB  ALA A 128     -13.549  65.877   4.262  1.00  0.00           H  
ATOM   2174 3HB  ALA A 128     -12.981  64.367   5.004  1.00  0.00           H  
ATOM   2175  N   LEU A 129     -10.736  64.395   6.871  1.00  0.00           N  
ATOM   2176  CA  LEU A 129     -10.279  63.607   7.998  1.00  0.00           C  
ATOM   2177  C   LEU A 129      -8.795  63.855   8.262  1.00  0.00           C  
ATOM   2178  O   LEU A 129      -8.055  64.216   7.346  1.00  0.00           O  
ATOM   2179  CB  LEU A 129     -10.454  62.115   7.678  1.00  0.00           C  
ATOM   2180  CG  LEU A 129     -11.810  61.428   7.871  1.00  0.00           C  
ATOM   2181  CD1 LEU A 129     -12.881  62.094   7.028  1.00  0.00           C  
ATOM   2182  CD2 LEU A 129     -11.632  59.967   7.443  1.00  0.00           C  
ATOM   2183  H   LEU A 129     -10.517  64.044   5.945  1.00  0.00           H  
ATOM   2184  HA  LEU A 129     -10.878  63.886   8.860  1.00  0.00           H  
ATOM   2185 1HB  LEU A 129     -10.258  62.017   6.630  1.00  0.00           H  
ATOM   2186 2HB  LEU A 129      -9.695  61.541   8.219  1.00  0.00           H  
ATOM   2187  HG  LEU A 129     -12.111  61.474   8.917  1.00  0.00           H  
ATOM   2188 1HD1 LEU A 129     -13.825  61.568   7.163  1.00  0.00           H  
ATOM   2189 2HD1 LEU A 129     -13.014  63.120   7.339  1.00  0.00           H  
ATOM   2190 3HD1 LEU A 129     -12.590  62.065   5.982  1.00  0.00           H  
ATOM   2191 1HD2 LEU A 129     -12.563  59.431   7.571  1.00  0.00           H  
ATOM   2192 2HD2 LEU A 129     -11.335  59.920   6.410  1.00  0.00           H  
ATOM   2193 3HD2 LEU A 129     -10.860  59.502   8.060  1.00  0.00           H  
ATOM   2194  N   PRO A 130      -8.326  63.718   9.507  1.00  0.00           N  
ATOM   2195  CA  PRO A 130      -6.928  63.783   9.874  1.00  0.00           C  
ATOM   2196  C   PRO A 130      -6.231  62.532   9.394  1.00  0.00           C  
ATOM   2197  O   PRO A 130      -6.856  61.481   9.350  1.00  0.00           O  
ATOM   2198  CB  PRO A 130      -6.979  63.850  11.401  1.00  0.00           C  
ATOM   2199  CG  PRO A 130      -8.271  63.128  11.764  1.00  0.00           C  
ATOM   2200  CD  PRO A 130      -9.240  63.454  10.635  1.00  0.00           C  
ATOM   2201  HA  PRO A 130      -6.474  64.686   9.437  1.00  0.00           H  
ATOM   2202 1HB  PRO A 130      -6.084  63.349  11.818  1.00  0.00           H  
ATOM   2203 2HB  PRO A 130      -6.951  64.893  11.741  1.00  0.00           H  
ATOM   2204 1HG  PRO A 130      -8.076  62.042  11.843  1.00  0.00           H  
ATOM   2205 2HG  PRO A 130      -8.629  63.460  12.751  1.00  0.00           H  
ATOM   2206 1HD  PRO A 130      -9.865  62.571  10.450  1.00  0.00           H  
ATOM   2207 2HD  PRO A 130      -9.834  64.352  10.878  1.00  0.00           H  
ATOM   2208  N   ASP A 131      -4.944  62.631   9.099  1.00  0.00           N  
ATOM   2209  CA  ASP A 131      -4.111  61.484   8.753  1.00  0.00           C  
ATOM   2210  C   ASP A 131      -3.984  60.605  10.009  1.00  0.00           C  
ATOM   2211  O   ASP A 131      -3.827  61.156  11.103  1.00  0.00           O  
ATOM   2212  CB  ASP A 131      -2.720  61.968   8.281  1.00  0.00           C  
ATOM   2213  CG  ASP A 131      -1.801  60.887   7.585  1.00  0.00           C  
ATOM   2214  OD1 ASP A 131      -1.257  60.009   8.251  1.00  0.00           O  
ATOM   2215  OD2 ASP A 131      -1.633  60.980   6.375  1.00  0.00           O1-
ATOM   2216  H   ASP A 131      -4.511  63.545   9.135  1.00  0.00           H  
ATOM   2217  HA  ASP A 131      -4.595  60.931   7.950  1.00  0.00           H  
ATOM   2218 1HB  ASP A 131      -2.857  62.795   7.582  1.00  0.00           H  
ATOM   2219 2HB  ASP A 131      -2.177  62.368   9.141  1.00  0.00           H  
ATOM   2220  N   PRO A 132      -4.073  59.266   9.904  1.00  0.00           N  
ATOM   2221  CA  PRO A 132      -4.292  58.384   8.757  1.00  0.00           C  
ATOM   2222  C   PRO A 132      -5.734  58.384   8.287  1.00  0.00           C  
ATOM   2223  O   PRO A 132      -6.651  58.539   9.091  1.00  0.00           O  
ATOM   2224  CB  PRO A 132      -3.928  57.013   9.331  1.00  0.00           C  
ATOM   2225  CG  PRO A 132      -4.250  57.123  10.802  1.00  0.00           C  
ATOM   2226  CD  PRO A 132      -3.911  58.553  11.169  1.00  0.00           C  
ATOM   2227  HA  PRO A 132      -3.612  58.648   7.936  1.00  0.00           H  
ATOM   2228 1HB  PRO A 132      -4.505  56.238   8.825  1.00  0.00           H  
ATOM   2229 2HB  PRO A 132      -2.860  56.801   9.132  1.00  0.00           H  
ATOM   2230 1HG  PRO A 132      -5.317  56.890  10.972  1.00  0.00           H  
ATOM   2231 2HG  PRO A 132      -3.669  56.387  11.372  1.00  0.00           H  
ATOM   2232 1HD  PRO A 132      -4.628  58.946  11.905  1.00  0.00           H  
ATOM   2233 2HD  PRO A 132      -2.871  58.638  11.518  1.00  0.00           H  
ATOM   2234  N   ILE A 133      -5.931  58.090   7.015  1.00  0.00           N  
ATOM   2235  CA  ILE A 133      -7.284  57.971   6.493  1.00  0.00           C  
ATOM   2236  C   ILE A 133      -7.630  56.490   6.446  1.00  0.00           C  
ATOM   2237  O   ILE A 133      -7.022  55.726   5.700  1.00  0.00           O  
ATOM   2238  CB  ILE A 133      -7.416  58.599   5.094  1.00  0.00           C  
ATOM   2239  CG1 ILE A 133      -6.813  60.006   5.080  1.00  0.00           C  
ATOM   2240  CG2 ILE A 133      -8.875  58.638   4.664  1.00  0.00           C  
ATOM   2241  CD1 ILE A 133      -7.451  60.953   6.070  1.00  0.00           C  
ATOM   2242  H   ILE A 133      -5.113  57.959   6.414  1.00  0.00           H  
ATOM   2243  HA  ILE A 133      -7.986  58.466   7.161  1.00  0.00           H  
ATOM   2244  HB  ILE A 133      -6.851  58.007   4.374  1.00  0.00           H  
ATOM   2245 1HG1 ILE A 133      -5.748  59.946   5.303  1.00  0.00           H  
ATOM   2246 2HG1 ILE A 133      -6.914  60.436   4.084  1.00  0.00           H  
ATOM   2247 1HG2 ILE A 133      -8.950  59.085   3.673  1.00  0.00           H  
ATOM   2248 2HG2 ILE A 133      -9.273  57.625   4.636  1.00  0.00           H  
ATOM   2249 3HG2 ILE A 133      -9.448  59.233   5.376  1.00  0.00           H  
ATOM   2250 1HD1 ILE A 133      -6.970  61.930   6.001  1.00  0.00           H  
ATOM   2251 2HD1 ILE A 133      -8.513  61.055   5.843  1.00  0.00           H  
ATOM   2252 3HD1 ILE A 133      -7.331  60.561   7.079  1.00  0.00           H  
ATOM   2253  N   LYS A 134      -8.591  56.076   7.260  1.00  0.00           N  
ATOM   2254  CA  LYS A 134      -8.957  54.661   7.379  1.00  0.00           C  
ATOM   2255  C   LYS A 134     -10.379  54.446   6.909  1.00  0.00           C  
ATOM   2256  O   LYS A 134     -11.302  55.068   7.443  1.00  0.00           O  
ATOM   2257  CB  LYS A 134      -8.784  54.228   8.833  1.00  0.00           C  
ATOM   2258  CG  LYS A 134      -7.353  54.262   9.293  1.00  0.00           C  
ATOM   2259  CD  LYS A 134      -7.188  54.025  10.784  1.00  0.00           C  
ATOM   2260  CE  LYS A 134      -7.448  52.586  11.181  1.00  0.00           C  
ATOM   2261  NZ  LYS A 134      -6.983  52.318  12.569  1.00  0.00           N1+
ATOM   2262  H   LYS A 134      -9.059  56.756   7.850  1.00  0.00           H  
ATOM   2263  HA  LYS A 134      -8.301  54.063   6.745  1.00  0.00           H  
ATOM   2264 1HB  LYS A 134      -9.367  54.881   9.479  1.00  0.00           H  
ATOM   2265 2HB  LYS A 134      -9.152  53.228   8.962  1.00  0.00           H  
ATOM   2266 1HG  LYS A 134      -6.824  53.482   8.762  1.00  0.00           H  
ATOM   2267 2HG  LYS A 134      -6.904  55.221   9.041  1.00  0.00           H  
ATOM   2268 1HD  LYS A 134      -6.172  54.292  11.076  1.00  0.00           H  
ATOM   2269 2HD  LYS A 134      -7.887  54.663  11.329  1.00  0.00           H  
ATOM   2270 1HE  LYS A 134      -8.518  52.382  11.129  1.00  0.00           H  
ATOM   2271 2HE  LYS A 134      -6.924  51.921  10.493  1.00  0.00           H  
ATOM   2272 1HZ  LYS A 134      -7.163  51.353  12.810  1.00  0.00           H  
ATOM   2273 2HZ  LYS A 134      -5.992  52.493  12.626  1.00  0.00           H  
ATOM   2274 3HZ  LYS A 134      -7.470  52.929  13.215  1.00  0.00           H  
ATOM   2275  N   ILE A 135     -10.545  53.644   5.851  1.00  0.00           N  
ATOM   2276  CA  ILE A 135     -11.875  53.414   5.272  1.00  0.00           C  
ATOM   2277  C   ILE A 135     -12.180  51.944   4.957  1.00  0.00           C  
ATOM   2278  O   ILE A 135     -11.258  51.143   4.741  1.00  0.00           O  
ATOM   2279  CB  ILE A 135     -12.038  54.241   3.983  1.00  0.00           C  
ATOM   2280  CG1 ILE A 135     -10.996  53.821   2.944  1.00  0.00           C  
ATOM   2281  CG2 ILE A 135     -11.924  55.727   4.286  1.00  0.00           C  
ATOM   2282  CD1 ILE A 135     -11.509  52.819   1.935  1.00  0.00           C  
ATOM   2283  H   ILE A 135      -9.715  53.159   5.487  1.00  0.00           H  
ATOM   2284  HA  ILE A 135     -12.627  53.753   5.980  1.00  0.00           H  
ATOM   2285  HB  ILE A 135     -13.016  54.043   3.546  1.00  0.00           H  
ATOM   2286 1HG1 ILE A 135     -10.645  54.700   2.404  1.00  0.00           H  
ATOM   2287 2HG1 ILE A 135     -10.134  53.383   3.449  1.00  0.00           H  
ATOM   2288 1HG2 ILE A 135     -12.041  56.296   3.365  1.00  0.00           H  
ATOM   2289 2HG2 ILE A 135     -12.702  56.015   4.992  1.00  0.00           H  
ATOM   2290 3HG2 ILE A 135     -10.945  55.935   4.720  1.00  0.00           H  
ATOM   2291 1HD1 ILE A 135     -10.713  52.570   1.232  1.00  0.00           H  
ATOM   2292 2HD1 ILE A 135     -11.833  51.915   2.451  1.00  0.00           H  
ATOM   2293 3HD1 ILE A 135     -12.350  53.248   1.392  1.00  0.00           H  
ATOM   2294  N   PHE A 136     -13.469  51.602   4.844  1.00  0.00           N  
ATOM   2295  CA  PHE A 136     -13.820  50.274   4.332  1.00  0.00           C  
ATOM   2296  C   PHE A 136     -15.212  50.256   3.685  1.00  0.00           C  
ATOM   2297  O   PHE A 136     -16.071  51.088   4.002  1.00  0.00           O  
ATOM   2298  CB  PHE A 136     -13.770  49.243   5.462  1.00  0.00           C  
ATOM   2299  CG  PHE A 136     -14.895  49.370   6.449  1.00  0.00           C  
ATOM   2300  CD1 PHE A 136     -15.936  48.453   6.457  1.00  0.00           C  
ATOM   2301  CD2 PHE A 136     -14.917  50.406   7.370  1.00  0.00           C  
ATOM   2302  CE1 PHE A 136     -16.972  48.568   7.364  1.00  0.00           C  
ATOM   2303  CE2 PHE A 136     -15.951  50.523   8.279  1.00  0.00           C  
ATOM   2304  CZ  PHE A 136     -16.980  49.603   8.275  1.00  0.00           C  
ATOM   2305  H   PHE A 136     -14.195  52.271   5.122  1.00  0.00           H  
ATOM   2306  HA  PHE A 136     -13.100  49.998   3.564  1.00  0.00           H  
ATOM   2307 1HB  PHE A 136     -13.799  48.240   5.040  1.00  0.00           H  
ATOM   2308 2HB  PHE A 136     -12.830  49.343   6.004  1.00  0.00           H  
ATOM   2309  HD1 PHE A 136     -15.930  47.634   5.737  1.00  0.00           H  
ATOM   2310  HD2 PHE A 136     -14.104  51.133   7.373  1.00  0.00           H  
ATOM   2311  HE1 PHE A 136     -17.784  47.841   7.359  1.00  0.00           H  
ATOM   2312  HE2 PHE A 136     -15.955  51.341   8.998  1.00  0.00           H  
ATOM   2313  HZ  PHE A 136     -17.796  49.695   8.989  1.00  0.00           H  
ATOM   2314  N   GLU A 137     -15.447  49.242   2.849  1.00  0.00           N  
ATOM   2315  CA  GLU A 137     -16.761  48.983   2.258  1.00  0.00           C  
ATOM   2316  C   GLU A 137     -17.044  47.493   2.103  1.00  0.00           C  
ATOM   2317  O   GLU A 137     -16.143  46.701   1.818  1.00  0.00           O  
ATOM   2318  CB  GLU A 137     -16.940  49.661   0.898  1.00  0.00           C  
ATOM   2319  CG  GLU A 137     -18.323  49.399   0.298  1.00  0.00           C  
ATOM   2320  CD  GLU A 137     -18.614  50.137  -0.883  1.00  0.00           C  
ATOM   2321  OE1 GLU A 137     -17.753  50.744  -1.425  1.00  0.00           O  
ATOM   2322  OE2 GLU A 137     -19.756  50.151  -1.273  1.00  0.00           O1-
ATOM   2323  H   GLU A 137     -14.656  48.633   2.614  1.00  0.00           H  
ATOM   2324  HA  GLU A 137     -17.521  49.394   2.925  1.00  0.00           H  
ATOM   2325 1HB  GLU A 137     -16.837  50.724   1.010  1.00  0.00           H  
ATOM   2326 2HB  GLU A 137     -16.172  49.328   0.206  1.00  0.00           H  
ATOM   2327 1HG  GLU A 137     -18.396  48.355   0.009  1.00  0.00           H  
ATOM   2328 2HG  GLU A 137     -19.087  49.585   1.035  1.00  0.00           H  
ATOM   2329  N   ILE A 138     -18.302  47.107   2.326  1.00  0.00           N  
ATOM   2330  CA  ILE A 138     -18.746  45.741   2.120  1.00  0.00           C  
ATOM   2331  C   ILE A 138     -19.898  45.768   1.115  1.00  0.00           C  
ATOM   2332  O   ILE A 138     -20.888  46.464   1.346  1.00  0.00           O  
ATOM   2333  CB  ILE A 138     -19.196  45.086   3.439  1.00  0.00           C  
ATOM   2334  CG1 ILE A 138     -18.062  45.121   4.466  1.00  0.00           C  
ATOM   2335  CG2 ILE A 138     -19.651  43.656   3.193  1.00  0.00           C  
ATOM   2336  CD1 ILE A 138     -18.258  46.149   5.557  1.00  0.00           C  
ATOM   2337  H   ILE A 138     -18.986  47.806   2.585  1.00  0.00           H  
ATOM   2338  HA  ILE A 138     -17.932  45.145   1.733  1.00  0.00           H  
ATOM   2339  HB  ILE A 138     -20.023  45.653   3.863  1.00  0.00           H  
ATOM   2340 1HG1 ILE A 138     -17.964  44.142   4.934  1.00  0.00           H  
ATOM   2341 2HG1 ILE A 138     -17.120  45.337   3.962  1.00  0.00           H  
ATOM   2342 1HG2 ILE A 138     -19.965  43.207   4.135  1.00  0.00           H  
ATOM   2343 2HG2 ILE A 138     -20.488  43.655   2.495  1.00  0.00           H  
ATOM   2344 3HG2 ILE A 138     -18.828  43.078   2.773  1.00  0.00           H  
ATOM   2345 1HD1 ILE A 138     -17.414  46.114   6.247  1.00  0.00           H  
ATOM   2346 2HD1 ILE A 138     -18.324  47.143   5.113  1.00  0.00           H  
ATOM   2347 3HD1 ILE A 138     -19.178  45.932   6.100  1.00  0.00           H  
ATOM   2348  N   GLY A 139     -19.822  45.004   0.032  1.00  0.00           N  
ATOM   2349  CA  GLY A 139     -20.963  45.021  -0.876  1.00  0.00           C  
ATOM   2350  C   GLY A 139     -20.783  44.253  -2.188  1.00  0.00           C  
ATOM   2351  O   GLY A 139     -19.682  43.804  -2.506  1.00  0.00           O  
ATOM   2352  H   GLY A 139     -18.980  44.446  -0.130  1.00  0.00           H  
ATOM   2353 1HA  GLY A 139     -21.794  44.605  -0.315  1.00  0.00           H  
ATOM   2354 2HA  GLY A 139     -21.215  46.058  -1.095  1.00  0.00           H  
ATOM   2355  N   PRO A 140     -21.865  44.094  -2.974  1.00  0.00           N  
ATOM   2356  CA  PRO A 140     -21.908  43.370  -4.233  1.00  0.00           C  
ATOM   2357  C   PRO A 140     -20.935  43.860  -5.276  1.00  0.00           C  
ATOM   2358  O   PRO A 140     -20.806  45.074  -5.487  1.00  0.00           O  
ATOM   2359  CB  PRO A 140     -23.354  43.598  -4.688  1.00  0.00           C  
ATOM   2360  CG  PRO A 140     -24.103  43.829  -3.420  1.00  0.00           C  
ATOM   2361  CD  PRO A 140     -23.151  44.616  -2.560  1.00  0.00           C  
ATOM   2362  HA  PRO A 140     -21.756  42.297  -4.036  1.00  0.00           H  
ATOM   2363 1HB  PRO A 140     -23.402  44.455  -5.374  1.00  0.00           H  
ATOM   2364 2HB  PRO A 140     -23.715  42.720  -5.244  1.00  0.00           H  
ATOM   2365 1HG  PRO A 140     -25.038  44.372  -3.625  1.00  0.00           H  
ATOM   2366 2HG  PRO A 140     -24.388  42.868  -2.967  1.00  0.00           H  
ATOM   2367 1HD  PRO A 140     -23.252  45.688  -2.787  1.00  0.00           H  
ATOM   2368 2HD  PRO A 140     -23.369  44.422  -1.499  1.00  0.00           H  
ATOM   2369  N   CYS A 141     -20.288  42.888  -5.910  1.00  0.00           N  
ATOM   2370  CA  CYS A 141     -19.338  43.013  -7.004  1.00  0.00           C  
ATOM   2371  C   CYS A 141     -19.644  41.925  -8.036  1.00  0.00           C  
ATOM   2372  O   CYS A 141     -20.194  40.866  -7.707  1.00  0.00           O  
ATOM   2373  CB  CYS A 141     -17.899  42.875  -6.505  1.00  0.00           C  
ATOM   2374  SG  CYS A 141     -17.414  44.128  -5.295  1.00  0.00           S  
ATOM   2375  H   CYS A 141     -20.466  41.932  -5.585  1.00  0.00           H  
ATOM   2376  HA  CYS A 141     -19.468  43.985  -7.477  1.00  0.00           H  
ATOM   2377 1HB  CYS A 141     -17.765  41.894  -6.048  1.00  0.00           H  
ATOM   2378 2HB  CYS A 141     -17.214  42.939  -7.350  1.00  0.00           H  
ATOM   2379  HG  CYS A 141     -18.565  44.133  -4.631  1.00  0.00           H  
ATOM   2380  N   TYR A 142     -19.357  42.205  -9.302  1.00  0.00           N  
ATOM   2381  CA  TYR A 142     -19.685  41.225 -10.329  1.00  0.00           C  
ATOM   2382  C   TYR A 142     -18.569  40.906 -11.312  1.00  0.00           C  
ATOM   2383  O   TYR A 142     -17.962  41.805 -11.894  1.00  0.00           O  
ATOM   2384  CB  TYR A 142     -20.916  41.701 -11.105  1.00  0.00           C  
ATOM   2385  CG  TYR A 142     -22.160  41.831 -10.255  1.00  0.00           C  
ATOM   2386  CD1 TYR A 142     -22.317  42.926  -9.418  1.00  0.00           C  
ATOM   2387  CD2 TYR A 142     -23.144  40.856 -10.312  1.00  0.00           C  
ATOM   2388  CE1 TYR A 142     -23.453  43.045  -8.641  1.00  0.00           C  
ATOM   2389  CE2 TYR A 142     -24.281  40.975  -9.536  1.00  0.00           C  
ATOM   2390  CZ  TYR A 142     -24.437  42.064  -8.703  1.00  0.00           C  
ATOM   2391  OH  TYR A 142     -25.569  42.183  -7.930  1.00  0.00           O  
ATOM   2392  H   TYR A 142     -18.896  43.090  -9.521  1.00  0.00           H  
ATOM   2393  HA  TYR A 142     -19.952  40.296  -9.837  1.00  0.00           H  
ATOM   2394 1HB  TYR A 142     -20.708  42.672 -11.556  1.00  0.00           H  
ATOM   2395 2HB  TYR A 142     -21.128  41.002 -11.914  1.00  0.00           H  
ATOM   2396  HD1 TYR A 142     -21.543  43.693  -9.373  1.00  0.00           H  
ATOM   2397  HD2 TYR A 142     -23.021  39.995 -10.969  1.00  0.00           H  
ATOM   2398  HE1 TYR A 142     -23.576  43.906  -7.984  1.00  0.00           H  
ATOM   2399  HE2 TYR A 142     -25.054  40.207  -9.580  1.00  0.00           H  
ATOM   2400  HH  TYR A 142     -26.143  41.430  -8.088  1.00  0.00           H  
ATOM   2401  N   ARG A 143     -18.373  39.607 -11.559  1.00  0.00           N  
ATOM   2402  CA  ARG A 143     -17.402  39.136 -12.553  1.00  0.00           C  
ATOM   2403  C   ARG A 143     -17.932  37.895 -13.259  1.00  0.00           C  
ATOM   2404  O   ARG A 143     -18.431  36.993 -12.599  1.00  0.00           O  
ATOM   2405  CB  ARG A 143     -16.076  38.778 -11.898  1.00  0.00           C  
ATOM   2406  CG  ARG A 143     -15.359  39.917 -11.179  1.00  0.00           C  
ATOM   2407  CD  ARG A 143     -14.075  39.473 -10.640  1.00  0.00           C  
ATOM   2408  NE  ARG A 143     -13.470  40.487  -9.800  1.00  0.00           N  
ATOM   2409  CZ  ARG A 143     -12.230  40.455  -9.310  1.00  0.00           C  
ATOM   2410  NH1 ARG A 143     -11.393  39.472  -9.593  1.00  0.00           N1+
ATOM   2411  NH2 ARG A 143     -11.877  41.436  -8.532  1.00  0.00           N  
ATOM   2412  H   ARG A 143     -18.951  38.940 -11.027  1.00  0.00           H  
ATOM   2413  HA  ARG A 143     -17.243  39.918 -13.297  1.00  0.00           H  
ATOM   2414 1HB  ARG A 143     -16.240  37.976 -11.175  1.00  0.00           H  
ATOM   2415 2HB  ARG A 143     -15.397  38.384 -12.657  1.00  0.00           H  
ATOM   2416 1HG  ARG A 143     -15.172  40.719 -11.891  1.00  0.00           H  
ATOM   2417 2HG  ARG A 143     -15.953  40.303 -10.362  1.00  0.00           H  
ATOM   2418 1HD  ARG A 143     -14.227  38.575 -10.040  1.00  0.00           H  
ATOM   2419 2HD  ARG A 143     -13.401  39.252 -11.466  1.00  0.00           H  
ATOM   2420  HE  ARG A 143     -14.041  41.296  -9.505  1.00  0.00           H  
ATOM   2421 1HH1 ARG A 143     -11.678  38.714 -10.199  1.00  0.00           H  
ATOM   2422 2HH1 ARG A 143     -10.461  39.476  -9.204  1.00  0.00           H  
ATOM   2423 1HH2 ARG A 143     -12.588  42.164  -8.344  1.00  0.00           H  
ATOM   2424 2HH2 ARG A 143     -10.955  41.467  -8.136  1.00  0.00           H  
ATOM   2425  N   LYS A 144     -17.782  37.799 -14.567  1.00  0.00           N  
ATOM   2426  CA  LYS A 144     -18.215  36.573 -15.228  1.00  0.00           C  
ATOM   2427  C   LYS A 144     -17.149  35.504 -14.993  1.00  0.00           C  
ATOM   2428  O   LYS A 144     -15.973  35.754 -15.261  1.00  0.00           O  
ATOM   2429  CB  LYS A 144     -18.431  36.807 -16.731  1.00  0.00           C  
ATOM   2430  CG  LYS A 144     -18.963  35.593 -17.516  1.00  0.00           C  
ATOM   2431  CD  LYS A 144     -20.439  35.322 -17.198  1.00  0.00           C  
ATOM   2432  CE  LYS A 144     -20.987  34.138 -17.983  1.00  0.00           C  
ATOM   2433  NZ  LYS A 144     -22.430  33.887 -17.655  1.00  0.00           N1+
ATOM   2434  H   LYS A 144     -17.389  38.588 -15.083  1.00  0.00           H  
ATOM   2435  HA  LYS A 144     -19.145  36.240 -14.773  1.00  0.00           H  
ATOM   2436 1HB  LYS A 144     -19.123  37.638 -16.871  1.00  0.00           H  
ATOM   2437 2HB  LYS A 144     -17.490  37.093 -17.185  1.00  0.00           H  
ATOM   2438 1HG  LYS A 144     -18.861  35.789 -18.584  1.00  0.00           H  
ATOM   2439 2HG  LYS A 144     -18.380  34.703 -17.277  1.00  0.00           H  
ATOM   2440 1HD  LYS A 144     -20.560  35.098 -16.144  1.00  0.00           H  
ATOM   2441 2HD  LYS A 144     -21.031  36.204 -17.431  1.00  0.00           H  
ATOM   2442 1HE  LYS A 144     -20.893  34.326 -19.051  1.00  0.00           H  
ATOM   2443 2HE  LYS A 144     -20.411  33.249 -17.723  1.00  0.00           H  
ATOM   2444 1HZ  LYS A 144     -22.769  33.089 -18.164  1.00  0.00           H  
ATOM   2445 2HZ  LYS A 144     -22.513  33.708 -16.638  1.00  0.00           H  
ATOM   2446 3HZ  LYS A 144     -22.984  34.693 -17.887  1.00  0.00           H  
ATOM   2447  N   GLU A 145     -17.554  34.317 -14.531  1.00  0.00           N  
ATOM   2448  CA  GLU A 145     -16.601  33.245 -14.222  1.00  0.00           C  
ATOM   2449  C   GLU A 145     -16.959  31.916 -14.892  1.00  0.00           C  
ATOM   2450  O   GLU A 145     -18.128  31.606 -15.125  1.00  0.00           O  
ATOM   2451  CB  GLU A 145     -16.533  33.037 -12.693  1.00  0.00           C  
ATOM   2452  CG  GLU A 145     -15.970  34.230 -11.871  1.00  0.00           C  
ATOM   2453  CD  GLU A 145     -14.487  34.394 -12.037  1.00  0.00           C  
ATOM   2454  OE1 GLU A 145     -13.868  33.467 -12.488  1.00  0.00           O  
ATOM   2455  OE2 GLU A 145     -13.965  35.447 -11.726  1.00  0.00           O1-
ATOM   2456  H   GLU A 145     -18.538  34.166 -14.356  1.00  0.00           H  
ATOM   2457  HA  GLU A 145     -15.615  33.546 -14.578  1.00  0.00           H  
ATOM   2458 1HB  GLU A 145     -17.534  32.826 -12.315  1.00  0.00           H  
ATOM   2459 2HB  GLU A 145     -15.918  32.161 -12.473  1.00  0.00           H  
ATOM   2460 1HG  GLU A 145     -16.459  35.146 -12.200  1.00  0.00           H  
ATOM   2461 2HG  GLU A 145     -16.207  34.102 -10.827  1.00  0.00           H  
ATOM   2462  N   SER A 146     -15.934  31.111 -15.191  1.00  0.00           N  
ATOM   2463  CA  SER A 146     -16.138  29.774 -15.752  1.00  0.00           C  
ATOM   2464  C   SER A 146     -16.291  28.681 -14.687  1.00  0.00           C  
ATOM   2465  O   SER A 146     -16.799  27.592 -14.969  1.00  0.00           O  
ATOM   2466  CB  SER A 146     -14.977  29.431 -16.657  1.00  0.00           C  
ATOM   2467  OG  SER A 146     -13.784  29.341 -15.922  1.00  0.00           O  
ATOM   2468  H   SER A 146     -14.984  31.417 -15.021  1.00  0.00           H  
ATOM   2469  HA  SER A 146     -17.051  29.793 -16.347  1.00  0.00           H  
ATOM   2470 1HB  SER A 146     -15.172  28.483 -17.156  1.00  0.00           H  
ATOM   2471 2HB  SER A 146     -14.877  30.192 -17.428  1.00  0.00           H  
ATOM   2472  HG  SER A 146     -13.101  29.096 -16.556  1.00  0.00           H  
ATOM   2473  N   ASP A 147     -15.837  28.966 -13.466  1.00  0.00           N  
ATOM   2474  CA  ASP A 147     -15.892  28.025 -12.354  1.00  0.00           C  
ATOM   2475  C   ASP A 147     -17.257  27.970 -11.673  1.00  0.00           C  
ATOM   2476  O   ASP A 147     -17.983  28.963 -11.629  1.00  0.00           O  
ATOM   2477  CB  ASP A 147     -14.821  28.359 -11.324  1.00  0.00           C  
ATOM   2478  CG  ASP A 147     -14.846  27.409 -10.136  1.00  0.00           C  
ATOM   2479  OD1 ASP A 147     -15.364  26.319 -10.256  1.00  0.00           O  
ATOM   2480  OD2 ASP A 147     -14.427  27.814  -9.075  1.00  0.00           O1-
ATOM   2481  H   ASP A 147     -15.421  29.868 -13.307  1.00  0.00           H  
ATOM   2482  HA  ASP A 147     -15.676  27.032 -12.748  1.00  0.00           H  
ATOM   2483 1HB  ASP A 147     -13.837  28.315 -11.797  1.00  0.00           H  
ATOM   2484 2HB  ASP A 147     -14.969  29.375 -10.982  1.00  0.00           H  
ATOM   2485  N   GLY A 148     -17.596  26.785 -11.158  1.00  0.00           N  
ATOM   2486  CA  GLY A 148     -18.829  26.565 -10.409  1.00  0.00           C  
ATOM   2487  C   GLY A 148     -18.658  26.105  -8.944  1.00  0.00           C  
ATOM   2488  O   GLY A 148     -19.667  25.790  -8.304  1.00  0.00           O  
ATOM   2489  H   GLY A 148     -16.897  26.047 -11.225  1.00  0.00           H  
ATOM   2490 1HA  GLY A 148     -19.408  27.489 -10.421  1.00  0.00           H  
ATOM   2491 2HA  GLY A 148     -19.426  25.826 -10.941  1.00  0.00           H  
ATOM   2492  N   LYS A 149     -17.420  26.039  -8.419  1.00  0.00           N  
ATOM   2493  CA  LYS A 149     -17.212  25.585  -7.038  1.00  0.00           C  
ATOM   2494  C   LYS A 149     -16.686  26.639  -6.052  1.00  0.00           C  
ATOM   2495  O   LYS A 149     -17.108  26.658  -4.887  1.00  0.00           O  
ATOM   2496  CB  LYS A 149     -16.269  24.383  -7.027  1.00  0.00           C  
ATOM   2497  CG  LYS A 149     -16.838  23.132  -7.682  1.00  0.00           C  
ATOM   2498  CD  LYS A 149     -15.852  21.969  -7.621  1.00  0.00           C  
ATOM   2499  CE  LYS A 149     -16.421  20.719  -8.286  1.00  0.00           C  
ATOM   2500  NZ  LYS A 149     -15.447  19.588  -8.272  1.00  0.00           N1+
ATOM   2501  H   LYS A 149     -16.613  26.259  -9.006  1.00  0.00           H  
ATOM   2502  HA  LYS A 149     -18.164  25.264  -6.652  1.00  0.00           H  
ATOM   2503 1HB  LYS A 149     -15.348  24.649  -7.553  1.00  0.00           H  
ATOM   2504 2HB  LYS A 149     -16.001  24.143  -5.998  1.00  0.00           H  
ATOM   2505 1HG  LYS A 149     -17.755  22.851  -7.170  1.00  0.00           H  
ATOM   2506 2HG  LYS A 149     -17.077  23.353  -8.721  1.00  0.00           H  
ATOM   2507 1HD  LYS A 149     -14.928  22.253  -8.128  1.00  0.00           H  
ATOM   2508 2HD  LYS A 149     -15.620  21.745  -6.578  1.00  0.00           H  
ATOM   2509 1HE  LYS A 149     -17.324  20.415  -7.760  1.00  0.00           H  
ATOM   2510 2HE  LYS A 149     -16.677  20.954  -9.320  1.00  0.00           H  
ATOM   2511 1HZ  LYS A 149     -15.861  18.783  -8.724  1.00  0.00           H  
ATOM   2512 2HZ  LYS A 149     -14.610  19.857  -8.769  1.00  0.00           H  
ATOM   2513 3HZ  LYS A 149     -15.212  19.353  -7.320  1.00  0.00           H  
ATOM   2514  N   GLU A 150     -15.745  27.500  -6.473  1.00  0.00           N  
ATOM   2515  CA  GLU A 150     -15.190  28.507  -5.558  1.00  0.00           C  
ATOM   2516  C   GLU A 150     -15.591  29.927  -5.963  1.00  0.00           C  
ATOM   2517  O   GLU A 150     -15.188  30.920  -5.337  1.00  0.00           O  
ATOM   2518  CB  GLU A 150     -13.667  28.381  -5.499  1.00  0.00           C  
ATOM   2519  CG  GLU A 150     -13.172  27.039  -4.962  1.00  0.00           C  
ATOM   2520  CD  GLU A 150     -11.670  26.950  -4.879  1.00  0.00           C  
ATOM   2521  OE1 GLU A 150     -11.019  27.913  -5.216  1.00  0.00           O  
ATOM   2522  OE2 GLU A 150     -11.178  25.921  -4.477  1.00  0.00           O1-
ATOM   2523  H   GLU A 150     -15.375  27.456  -7.437  1.00  0.00           H  
ATOM   2524  HA  GLU A 150     -15.583  28.323  -4.559  1.00  0.00           H  
ATOM   2525 1HB  GLU A 150     -13.257  28.518  -6.500  1.00  0.00           H  
ATOM   2526 2HB  GLU A 150     -13.262  29.172  -4.868  1.00  0.00           H  
ATOM   2527 1HG  GLU A 150     -13.589  26.888  -3.971  1.00  0.00           H  
ATOM   2528 2HG  GLU A 150     -13.545  26.244  -5.609  1.00  0.00           H  
ATOM   2529  N   HIS A 151     -16.409  30.026  -7.006  1.00  0.00           N  
ATOM   2530  CA  HIS A 151     -16.796  31.316  -7.549  1.00  0.00           C  
ATOM   2531  C   HIS A 151     -18.284  31.471  -7.810  1.00  0.00           C  
ATOM   2532  O   HIS A 151     -18.977  30.525  -8.180  1.00  0.00           O  
ATOM   2533  CB  HIS A 151     -16.083  31.558  -8.887  1.00  0.00           C  
ATOM   2534  CG  HIS A 151     -14.570  31.639  -8.811  1.00  0.00           C  
ATOM   2535  CD2 HIS A 151     -13.743  32.706  -8.823  1.00  0.00           C  
ATOM   2536  ND1 HIS A 151     -13.754  30.519  -8.722  1.00  0.00           N  
ATOM   2537  CE1 HIS A 151     -12.494  30.898  -8.673  1.00  0.00           C  
ATOM   2538  NE2 HIS A 151     -12.448  32.222  -8.721  1.00  0.00           N  
ATOM   2539  H   HIS A 151     -16.748  29.174  -7.434  1.00  0.00           H  
ATOM   2540  HA  HIS A 151     -16.503  32.101  -6.854  1.00  0.00           H  
ATOM   2541 1HB  HIS A 151     -16.349  30.760  -9.582  1.00  0.00           H  
ATOM   2542 2HB  HIS A 151     -16.451  32.479  -9.309  1.00  0.00           H  
ATOM   2543  HD1 HIS A 151     -14.023  29.544  -8.905  1.00  0.00           H  
ATOM   2544  HD2 HIS A 151     -13.923  33.780  -8.885  1.00  0.00           H  
ATOM   2545  HE1 HIS A 151     -11.704  30.150  -8.593  1.00  0.00           H  
ATOM   2546  N   LEU A 152     -18.740  32.701  -7.635  1.00  0.00           N  
ATOM   2547  CA  LEU A 152     -20.093  33.132  -7.927  1.00  0.00           C  
ATOM   2548  C   LEU A 152     -19.962  34.326  -8.849  1.00  0.00           C  
ATOM   2549  O   LEU A 152     -19.044  35.121  -8.658  1.00  0.00           O  
ATOM   2550  CB  LEU A 152     -20.790  33.560  -6.633  1.00  0.00           C  
ATOM   2551  CG  LEU A 152     -20.926  32.504  -5.517  1.00  0.00           C  
ATOM   2552  CD1 LEU A 152     -21.418  33.180  -4.263  1.00  0.00           C  
ATOM   2553  CD2 LEU A 152     -21.889  31.427  -5.930  1.00  0.00           C  
ATOM   2554  H   LEU A 152     -18.090  33.399  -7.301  1.00  0.00           H  
ATOM   2555  HA  LEU A 152     -20.640  32.343  -8.440  1.00  0.00           H  
ATOM   2556 1HB  LEU A 152     -20.253  34.403  -6.219  1.00  0.00           H  
ATOM   2557 2HB  LEU A 152     -21.795  33.904  -6.882  1.00  0.00           H  
ATOM   2558  HG  LEU A 152     -19.958  32.063  -5.310  1.00  0.00           H  
ATOM   2559 1HD1 LEU A 152     -21.516  32.449  -3.459  1.00  0.00           H  
ATOM   2560 2HD1 LEU A 152     -20.708  33.952  -3.967  1.00  0.00           H  
ATOM   2561 3HD1 LEU A 152     -22.384  33.643  -4.452  1.00  0.00           H  
ATOM   2562 1HD2 LEU A 152     -21.972  30.718  -5.128  1.00  0.00           H  
ATOM   2563 2HD2 LEU A 152     -22.865  31.863  -6.130  1.00  0.00           H  
ATOM   2564 3HD2 LEU A 152     -21.524  30.922  -6.823  1.00  0.00           H  
ATOM   2565  N   GLU A 153     -20.866  34.490  -9.825  1.00  0.00           N  
ATOM   2566  CA  GLU A 153     -20.777  35.688 -10.672  1.00  0.00           C  
ATOM   2567  C   GLU A 153     -21.057  36.914  -9.825  1.00  0.00           C  
ATOM   2568  O   GLU A 153     -20.427  37.969  -9.961  1.00  0.00           O  
ATOM   2569  CB  GLU A 153     -21.794  35.639 -11.813  1.00  0.00           C  
ATOM   2570  CG  GLU A 153     -21.526  34.585 -12.862  1.00  0.00           C  
ATOM   2571  CD  GLU A 153     -22.569  34.568 -13.946  1.00  0.00           C  
ATOM   2572  OE1 GLU A 153     -23.451  35.383 -13.915  1.00  0.00           O  
ATOM   2573  OE2 GLU A 153     -22.482  33.722 -14.809  1.00  0.00           O1-
ATOM   2574  H   GLU A 153     -21.590  33.802  -9.975  1.00  0.00           H  
ATOM   2575  HA  GLU A 153     -19.771  35.756 -11.078  1.00  0.00           H  
ATOM   2576 1HB  GLU A 153     -22.789  35.464 -11.407  1.00  0.00           H  
ATOM   2577 2HB  GLU A 153     -21.813  36.608 -12.312  1.00  0.00           H  
ATOM   2578 1HG  GLU A 153     -20.553  34.791 -13.308  1.00  0.00           H  
ATOM   2579 2HG  GLU A 153     -21.478  33.609 -12.388  1.00  0.00           H  
ATOM   2580  N   GLU A 154     -22.026  36.748  -8.935  1.00  0.00           N  
ATOM   2581  CA  GLU A 154     -22.456  37.764  -8.004  1.00  0.00           C  
ATOM   2582  C   GLU A 154     -21.926  37.403  -6.645  1.00  0.00           C  
ATOM   2583  O   GLU A 154     -22.304  36.378  -6.074  1.00  0.00           O  
ATOM   2584  CB  GLU A 154     -23.982  37.881  -7.972  1.00  0.00           C  
ATOM   2585  CG  GLU A 154     -24.509  38.958  -7.034  1.00  0.00           C  
ATOM   2586  CD  GLU A 154     -26.009  39.059  -7.045  1.00  0.00           C  
ATOM   2587  OE1 GLU A 154     -26.630  38.329  -7.780  1.00  0.00           O  
ATOM   2588  OE2 GLU A 154     -26.536  39.867  -6.317  1.00  0.00           O1-
ATOM   2589  H   GLU A 154     -22.476  35.845  -8.907  1.00  0.00           H  
ATOM   2590  HA  GLU A 154     -22.029  38.730  -8.293  1.00  0.00           H  
ATOM   2591 1HB  GLU A 154     -24.351  38.100  -8.974  1.00  0.00           H  
ATOM   2592 2HB  GLU A 154     -24.414  36.929  -7.665  1.00  0.00           H  
ATOM   2593 1HG  GLU A 154     -24.179  38.735  -6.019  1.00  0.00           H  
ATOM   2594 2HG  GLU A 154     -24.083  39.917  -7.322  1.00  0.00           H  
ATOM   2595  N   PHE A 155     -21.085  38.264  -6.108  1.00  0.00           N  
ATOM   2596  CA  PHE A 155     -20.436  37.991  -4.842  1.00  0.00           C  
ATOM   2597  C   PHE A 155     -20.283  39.268  -4.049  1.00  0.00           C  
ATOM   2598  O   PHE A 155     -20.396  40.370  -4.591  1.00  0.00           O  
ATOM   2599  CB  PHE A 155     -19.066  37.348  -5.063  1.00  0.00           C  
ATOM   2600  CG  PHE A 155     -18.079  38.246  -5.752  1.00  0.00           C  
ATOM   2601  CD1 PHE A 155     -17.128  38.944  -5.023  1.00  0.00           C  
ATOM   2602  CD2 PHE A 155     -18.099  38.396  -7.131  1.00  0.00           C  
ATOM   2603  CE1 PHE A 155     -16.219  39.771  -5.656  1.00  0.00           C  
ATOM   2604  CE2 PHE A 155     -17.191  39.221  -7.766  1.00  0.00           C  
ATOM   2605  CZ  PHE A 155     -16.250  39.909  -7.027  1.00  0.00           C  
ATOM   2606  H   PHE A 155     -20.831  39.110  -6.634  1.00  0.00           H  
ATOM   2607  HA  PHE A 155     -21.059  37.305  -4.262  1.00  0.00           H  
ATOM   2608 1HB  PHE A 155     -18.644  37.052  -4.103  1.00  0.00           H  
ATOM   2609 2HB  PHE A 155     -19.180  36.445  -5.662  1.00  0.00           H  
ATOM   2610  HD1 PHE A 155     -17.102  38.834  -3.938  1.00  0.00           H  
ATOM   2611  HD2 PHE A 155     -18.843  37.852  -7.714  1.00  0.00           H  
ATOM   2612  HE1 PHE A 155     -15.477  40.314  -5.070  1.00  0.00           H  
ATOM   2613  HE2 PHE A 155     -17.218  39.329  -8.850  1.00  0.00           H  
ATOM   2614  HZ  PHE A 155     -15.535  40.561  -7.526  1.00  0.00           H  
ATOM   2615  N   THR A 156     -20.064  39.132  -2.757  1.00  0.00           N  
ATOM   2616  CA  THR A 156     -19.955  40.295  -1.908  1.00  0.00           C  
ATOM   2617  C   THR A 156     -18.506  40.485  -1.527  1.00  0.00           C  
ATOM   2618  O   THR A 156     -17.826  39.541  -1.108  1.00  0.00           O  
ATOM   2619  CB  THR A 156     -20.808  40.093  -0.648  1.00  0.00           C  
ATOM   2620  CG2 THR A 156     -20.793  41.359   0.190  1.00  0.00           C  
ATOM   2621  OG1 THR A 156     -22.150  39.831  -1.034  1.00  0.00           O  
ATOM   2622  H   THR A 156     -19.970  38.200  -2.343  1.00  0.00           H  
ATOM   2623  HA  THR A 156     -20.292  41.180  -2.445  1.00  0.00           H  
ATOM   2624  HB  THR A 156     -20.440  39.261  -0.086  1.00  0.00           H  
ATOM   2625  HG1 THR A 156     -22.186  38.863  -1.274  1.00  0.00           H  
ATOM   2626 1HG2 THR A 156     -21.421  41.214   1.063  1.00  0.00           H  
ATOM   2627 2HG2 THR A 156     -19.784  41.600   0.507  1.00  0.00           H  
ATOM   2628 3HG2 THR A 156     -21.187  42.165  -0.393  1.00  0.00           H  
ATOM   2629  N   MET A 157     -17.991  41.675  -1.746  1.00  0.00           N  
ATOM   2630  CA  MET A 157     -16.609  41.921  -1.410  1.00  0.00           C  
ATOM   2631  C   MET A 157     -16.469  42.802  -0.195  1.00  0.00           C  
ATOM   2632  O   MET A 157     -17.250  43.720   0.022  1.00  0.00           O  
ATOM   2633  CB  MET A 157     -15.887  42.546  -2.602  1.00  0.00           C  
ATOM   2634  CG  MET A 157     -14.409  42.824  -2.367  1.00  0.00           C  
ATOM   2635  SD  MET A 157     -13.644  43.719  -3.734  1.00  0.00           S  
ATOM   2636  CE  MET A 157     -13.606  42.446  -4.992  1.00  0.00           C  
ATOM   2637  H   MET A 157     -18.575  42.420  -2.131  1.00  0.00           H  
ATOM   2638  HA  MET A 157     -16.130  40.974  -1.181  1.00  0.00           H  
ATOM   2639 1HB  MET A 157     -15.969  41.887  -3.464  1.00  0.00           H  
ATOM   2640 2HB  MET A 157     -16.367  43.490  -2.864  1.00  0.00           H  
ATOM   2641 1HG  MET A 157     -14.290  43.415  -1.459  1.00  0.00           H  
ATOM   2642 2HG  MET A 157     -13.878  41.882  -2.232  1.00  0.00           H  
ATOM   2643 1HE  MET A 157     -13.158  42.847  -5.902  1.00  0.00           H  
ATOM   2644 2HE  MET A 157     -13.014  41.601  -4.637  1.00  0.00           H  
ATOM   2645 3HE  MET A 157     -14.622  42.113  -5.204  1.00  0.00           H  
ATOM   2646  N   LEU A 158     -15.453  42.514   0.588  1.00  0.00           N  
ATOM   2647  CA  LEU A 158     -14.984  43.395   1.640  1.00  0.00           C  
ATOM   2648  C   LEU A 158     -13.703  44.008   1.199  1.00  0.00           C  
ATOM   2649  O   LEU A 158     -12.754  43.304   0.853  1.00  0.00           O  
ATOM   2650  CB  LEU A 158     -14.777  42.635   2.956  1.00  0.00           C  
ATOM   2651  CG  LEU A 158     -14.044  43.406   4.061  1.00  0.00           C  
ATOM   2652  CD1 LEU A 158     -14.956  44.492   4.615  1.00  0.00           C  
ATOM   2653  CD2 LEU A 158     -13.617  42.440   5.156  1.00  0.00           C  
ATOM   2654  H   LEU A 158     -14.946  41.648   0.387  1.00  0.00           H  
ATOM   2655  HA  LEU A 158     -15.716  44.185   1.803  1.00  0.00           H  
ATOM   2656 1HB  LEU A 158     -15.752  42.345   3.346  1.00  0.00           H  
ATOM   2657 2HB  LEU A 158     -14.207  41.730   2.749  1.00  0.00           H  
ATOM   2658  HG  LEU A 158     -13.163  43.893   3.642  1.00  0.00           H  
ATOM   2659 1HD1 LEU A 158     -14.435  45.040   5.400  1.00  0.00           H  
ATOM   2660 2HD1 LEU A 158     -15.231  45.180   3.815  1.00  0.00           H  
ATOM   2661 3HD1 LEU A 158     -15.856  44.036   5.027  1.00  0.00           H  
ATOM   2662 1HD2 LEU A 158     -13.095  42.988   5.941  1.00  0.00           H  
ATOM   2663 2HD2 LEU A 158     -14.497  41.954   5.577  1.00  0.00           H  
ATOM   2664 3HD2 LEU A 158     -12.951  41.686   4.737  1.00  0.00           H  
ATOM   2665  N   SER A 159     -13.641  45.322   1.274  1.00  0.00           N  
ATOM   2666  CA  SER A 159     -12.440  46.034   0.911  1.00  0.00           C  
ATOM   2667  C   SER A 159     -12.110  47.097   1.919  1.00  0.00           C  
ATOM   2668  O   SER A 159     -12.964  47.887   2.336  1.00  0.00           O  
ATOM   2669  CB  SER A 159     -12.597  46.660  -0.461  1.00  0.00           C  
ATOM   2670  OG  SER A 159     -11.460  47.401  -0.809  1.00  0.00           O  
ATOM   2671  H   SER A 159     -14.470  45.842   1.573  1.00  0.00           H  
ATOM   2672  HA  SER A 159     -11.618  45.329   0.882  1.00  0.00           H  
ATOM   2673 1HB  SER A 159     -12.765  45.878  -1.201  1.00  0.00           H  
ATOM   2674 2HB  SER A 159     -13.472  47.309  -0.466  1.00  0.00           H  
ATOM   2675  HG  SER A 159     -11.485  47.491  -1.764  1.00  0.00           H  
ATOM   2676  N   PHE A 160     -10.866  47.098   2.359  1.00  0.00           N  
ATOM   2677  CA  PHE A 160     -10.441  48.089   3.320  1.00  0.00           C  
ATOM   2678  C   PHE A 160      -9.047  48.544   3.059  1.00  0.00           C  
ATOM   2679  O   PHE A 160      -8.257  47.873   2.382  1.00  0.00           O  
ATOM   2680  CB  PHE A 160     -10.533  47.533   4.742  1.00  0.00           C  
ATOM   2681  CG  PHE A 160      -9.471  46.522   5.068  1.00  0.00           C  
ATOM   2682  CD1 PHE A 160      -8.269  46.916   5.636  1.00  0.00           C  
ATOM   2683  CD2 PHE A 160      -9.672  45.175   4.806  1.00  0.00           C  
ATOM   2684  CE1 PHE A 160      -7.291  45.986   5.935  1.00  0.00           C  
ATOM   2685  CE2 PHE A 160      -8.697  44.244   5.106  1.00  0.00           C  
ATOM   2686  CZ  PHE A 160      -7.505  44.650   5.671  1.00  0.00           C  
ATOM   2687  H   PHE A 160     -10.213  46.402   1.972  1.00  0.00           H  
ATOM   2688  HA  PHE A 160     -11.089  48.960   3.243  1.00  0.00           H  
ATOM   2689 1HB  PHE A 160     -10.455  48.351   5.458  1.00  0.00           H  
ATOM   2690 2HB  PHE A 160     -11.505  47.064   4.887  1.00  0.00           H  
ATOM   2691  HD1 PHE A 160      -8.100  47.973   5.846  1.00  0.00           H  
ATOM   2692  HD2 PHE A 160     -10.613  44.854   4.359  1.00  0.00           H  
ATOM   2693  HE1 PHE A 160      -6.351  46.310   6.381  1.00  0.00           H  
ATOM   2694  HE2 PHE A 160      -8.867  43.188   4.896  1.00  0.00           H  
ATOM   2695  HZ  PHE A 160      -6.734  43.917   5.906  1.00  0.00           H  
ATOM   2696  N   CYS A 161      -8.764  49.707   3.606  1.00  0.00           N  
ATOM   2697  CA  CYS A 161      -7.443  50.243   3.515  1.00  0.00           C  
ATOM   2698  C   CYS A 161      -7.188  51.400   4.457  1.00  0.00           C  
ATOM   2699  O   CYS A 161      -8.099  51.945   5.099  1.00  0.00           O  
ATOM   2700  CB  CYS A 161      -7.155  50.709   2.071  1.00  0.00           C  
ATOM   2701  SG  CYS A 161      -8.125  51.991   1.530  1.00  0.00           S  
ATOM   2702  H   CYS A 161      -9.503  50.220   4.103  1.00  0.00           H  
ATOM   2703  HA  CYS A 161      -6.754  49.444   3.774  1.00  0.00           H  
ATOM   2704 1HB  CYS A 161      -6.147  51.060   1.975  1.00  0.00           H  
ATOM   2705 2HB  CYS A 161      -7.273  49.889   1.370  1.00  0.00           H  
ATOM   2706  HG  CYS A 161      -7.798  51.836   0.243  1.00  0.00           H  
ATOM   2707  N   GLN A 162      -5.924  51.781   4.479  1.00  0.00           N  
ATOM   2708  CA  GLN A 162      -5.430  52.940   5.181  1.00  0.00           C  
ATOM   2709  C   GLN A 162      -4.467  53.729   4.326  1.00  0.00           C  
ATOM   2710  O   GLN A 162      -3.647  53.158   3.608  1.00  0.00           O  
ATOM   2711  CB  GLN A 162      -4.777  52.496   6.489  1.00  0.00           C  
ATOM   2712  CG  GLN A 162      -4.229  53.598   7.357  1.00  0.00           C  
ATOM   2713  CD  GLN A 162      -3.793  53.043   8.679  1.00  0.00           C  
ATOM   2714  NE2 GLN A 162      -2.702  53.529   9.238  1.00  0.00           N  
ATOM   2715  OE1 GLN A 162      -4.462  52.139   9.202  1.00  0.00           O  
ATOM   2716  H   GLN A 162      -5.282  51.206   3.929  1.00  0.00           H  
ATOM   2717  HA  GLN A 162      -6.272  53.576   5.417  1.00  0.00           H  
ATOM   2718 1HB  GLN A 162      -5.508  51.938   7.072  1.00  0.00           H  
ATOM   2719 2HB  GLN A 162      -3.959  51.832   6.274  1.00  0.00           H  
ATOM   2720 1HG  GLN A 162      -3.359  54.049   6.889  1.00  0.00           H  
ATOM   2721 2HG  GLN A 162      -4.996  54.348   7.509  1.00  0.00           H  
ATOM   2722 1HE2 GLN A 162      -2.396  53.166  10.116  1.00  0.00           H  
ATOM   2723 2HE2 GLN A 162      -2.148  54.268   8.791  1.00  0.00           H  
ATOM   2724  N   MET A 163      -4.573  55.048   4.403  1.00  0.00           N  
ATOM   2725  CA  MET A 163      -3.676  55.953   3.698  1.00  0.00           C  
ATOM   2726  C   MET A 163      -2.897  56.904   4.599  1.00  0.00           C  
ATOM   2727  O   MET A 163      -3.438  57.497   5.543  1.00  0.00           O  
ATOM   2728  CB  MET A 163      -4.476  56.757   2.675  1.00  0.00           C  
ATOM   2729  CG  MET A 163      -3.644  57.724   1.844  1.00  0.00           C  
ATOM   2730  SD  MET A 163      -4.624  58.599   0.608  1.00  0.00           S  
ATOM   2731  CE  MET A 163      -5.575  59.702   1.649  1.00  0.00           C  
ATOM   2732  H   MET A 163      -5.333  55.431   4.971  1.00  0.00           H  
ATOM   2733  HA  MET A 163      -2.938  55.355   3.171  1.00  0.00           H  
ATOM   2734 1HB  MET A 163      -4.979  56.076   1.991  1.00  0.00           H  
ATOM   2735 2HB  MET A 163      -5.247  57.334   3.188  1.00  0.00           H  
ATOM   2736 1HG  MET A 163      -3.179  58.460   2.500  1.00  0.00           H  
ATOM   2737 2HG  MET A 163      -2.854  57.176   1.332  1.00  0.00           H  
ATOM   2738 1HE  MET A 163      -6.232  60.312   1.029  1.00  0.00           H  
ATOM   2739 2HE  MET A 163      -6.175  59.117   2.348  1.00  0.00           H  
ATOM   2740 3HE  MET A 163      -4.898  60.350   2.207  1.00  0.00           H  
ATOM   2741  N   GLY A 164      -1.627  57.117   4.246  1.00  0.00           N  
ATOM   2742  CA  GLY A 164      -0.769  58.027   4.995  1.00  0.00           C  
ATOM   2743  C   GLY A 164       0.092  57.267   5.985  1.00  0.00           C  
ATOM   2744  O   GLY A 164       0.789  56.315   5.612  1.00  0.00           O  
ATOM   2745  H   GLY A 164      -1.237  56.592   3.455  1.00  0.00           H  
ATOM   2746 1HA  GLY A 164      -0.133  58.580   4.306  1.00  0.00           H  
ATOM   2747 2HA  GLY A 164      -1.379  58.754   5.528  1.00  0.00           H  
ATOM   2748  N   SER A 165       0.156  57.747   7.216  1.00  0.00           N  
ATOM   2749  CA  SER A 165       1.009  57.093   8.187  1.00  0.00           C  
ATOM   2750  C   SER A 165       0.411  55.748   8.588  1.00  0.00           C  
ATOM   2751  O   SER A 165      -0.788  55.508   8.407  1.00  0.00           O  
ATOM   2752  CB  SER A 165       1.193  57.987   9.401  1.00  0.00           C  
ATOM   2753  OG  SER A 165      -0.014  58.156  10.088  1.00  0.00           O  
ATOM   2754  H   SER A 165      -0.404  58.566   7.501  1.00  0.00           H  
ATOM   2755  HA  SER A 165       1.984  56.918   7.731  1.00  0.00           H  
ATOM   2756 1HB  SER A 165       1.932  57.547  10.065  1.00  0.00           H  
ATOM   2757 2HB  SER A 165       1.569  58.959   9.085  1.00  0.00           H  
ATOM   2758  HG  SER A 165      -0.524  58.816   9.553  1.00  0.00           H  
ATOM   2759  N   GLY A 166       1.271  54.848   9.092  1.00  0.00           N  
ATOM   2760  CA  GLY A 166       0.859  53.533   9.599  1.00  0.00           C  
ATOM   2761  C   GLY A 166       0.664  52.495   8.493  1.00  0.00           C  
ATOM   2762  O   GLY A 166       0.316  51.339   8.752  1.00  0.00           O  
ATOM   2763  H   GLY A 166       2.242  55.114   9.175  1.00  0.00           H  
ATOM   2764 1HA  GLY A 166       1.614  53.173  10.299  1.00  0.00           H  
ATOM   2765 2HA  GLY A 166      -0.062  53.643  10.166  1.00  0.00           H  
ATOM   2766  N   CYS A 167       0.951  52.880   7.264  1.00  0.00           N  
ATOM   2767  CA  CYS A 167       0.740  52.019   6.114  1.00  0.00           C  
ATOM   2768  C   CYS A 167       1.891  51.070   5.845  1.00  0.00           C  
ATOM   2769  O   CYS A 167       2.647  51.231   4.885  1.00  0.00           O  
ATOM   2770  CB  CYS A 167       0.469  52.895   4.908  1.00  0.00           C  
ATOM   2771  SG  CYS A 167      -1.003  53.827   5.127  1.00  0.00           S  
ATOM   2772  H   CYS A 167       1.277  53.827   7.123  1.00  0.00           H  
ATOM   2773  HA  CYS A 167      -0.152  51.427   6.305  1.00  0.00           H  
ATOM   2774 1HB  CYS A 167       1.287  53.601   4.760  1.00  0.00           H  
ATOM   2775 2HB  CYS A 167       0.374  52.315   4.011  1.00  0.00           H  
ATOM   2776  HG  CYS A 167      -0.383  54.938   5.607  1.00  0.00           H  
ATOM   2777  N   THR A 168       1.993  50.065   6.705  1.00  0.00           N  
ATOM   2778  CA  THR A 168       3.078  49.090   6.661  1.00  0.00           C  
ATOM   2779  C   THR A 168       2.577  47.660   6.464  1.00  0.00           C  
ATOM   2780  O   THR A 168       1.379  47.374   6.595  1.00  0.00           O  
ATOM   2781  CB  THR A 168       3.891  49.125   7.971  1.00  0.00           C  
ATOM   2782  CG2 THR A 168       4.258  50.575   8.301  1.00  0.00           C  
ATOM   2783  OG1 THR A 168       3.095  48.598   9.057  1.00  0.00           O  
ATOM   2784  H   THR A 168       1.312  50.078   7.468  1.00  0.00           H  
ATOM   2785  HA  THR A 168       3.735  49.339   5.827  1.00  0.00           H  
ATOM   2786  HB  THR A 168       4.797  48.528   7.862  1.00  0.00           H  
ATOM   2787  HG1 THR A 168       3.680  48.485   9.826  1.00  0.00           H  
ATOM   2788 1HG2 THR A 168       4.830  50.601   9.226  1.00  0.00           H  
ATOM   2789 2HG2 THR A 168       4.855  50.988   7.490  1.00  0.00           H  
ATOM   2790 3HG2 THR A 168       3.360  51.168   8.425  1.00  0.00           H  
ATOM   2791  N   ARG A 169       3.520  46.751   6.163  1.00  0.00           N  
ATOM   2792  CA  ARG A 169       3.224  45.327   6.008  1.00  0.00           C  
ATOM   2793  C   ARG A 169       2.763  44.714   7.302  1.00  0.00           C  
ATOM   2794  O   ARG A 169       1.867  43.869   7.305  1.00  0.00           O  
ATOM   2795  CB  ARG A 169       4.443  44.560   5.513  1.00  0.00           C  
ATOM   2796  CG  ARG A 169       4.210  43.057   5.242  1.00  0.00           C  
ATOM   2797  CD  ARG A 169       5.412  42.424   4.626  1.00  0.00           C  
ATOM   2798  NE  ARG A 169       5.236  40.989   4.358  1.00  0.00           N  
ATOM   2799  CZ  ARG A 169       6.111  40.226   3.642  1.00  0.00           C  
ATOM   2800  NH1 ARG A 169       7.212  40.755   3.130  1.00  0.00           N1+
ATOM   2801  NH2 ARG A 169       5.879  38.942   3.433  1.00  0.00           N  
ATOM   2802  H   ARG A 169       4.477  47.065   6.064  1.00  0.00           H  
ATOM   2803  HA  ARG A 169       2.417  45.211   5.291  1.00  0.00           H  
ATOM   2804 1HB  ARG A 169       4.805  45.005   4.585  1.00  0.00           H  
ATOM   2805 2HB  ARG A 169       5.244  44.640   6.251  1.00  0.00           H  
ATOM   2806 1HG  ARG A 169       4.003  42.536   6.179  1.00  0.00           H  
ATOM   2807 2HG  ARG A 169       3.365  42.924   4.562  1.00  0.00           H  
ATOM   2808 1HD  ARG A 169       5.627  42.921   3.690  1.00  0.00           H  
ATOM   2809 2HD  ARG A 169       6.258  42.543   5.302  1.00  0.00           H  
ATOM   2810  HE  ARG A 169       4.390  40.531   4.737  1.00  0.00           H  
ATOM   2811 1HH1 ARG A 169       7.420  41.733   3.248  1.00  0.00           H  
ATOM   2812 2HH1 ARG A 169       7.874  40.161   2.583  1.00  0.00           H  
ATOM   2813 1HH2 ARG A 169       5.048  38.494   3.804  1.00  0.00           H  
ATOM   2814 2HH2 ARG A 169       6.558  38.421   2.856  1.00  0.00           H  
ATOM   2815  N   GLU A 170       3.375  45.122   8.403  1.00  0.00           N  
ATOM   2816  CA  GLU A 170       3.036  44.557   9.684  1.00  0.00           C  
ATOM   2817  C   GLU A 170       1.619  44.947  10.054  1.00  0.00           C  
ATOM   2818  O   GLU A 170       0.854  44.106  10.542  1.00  0.00           O  
ATOM   2819  CB  GLU A 170       4.032  45.046  10.738  1.00  0.00           C  
ATOM   2820  CG  GLU A 170       5.468  44.535  10.519  1.00  0.00           C  
ATOM   2821  CD  GLU A 170       6.199  45.305   9.434  1.00  0.00           C  
ATOM   2822  OE1 GLU A 170       5.654  46.289   8.974  1.00  0.00           O  
ATOM   2823  OE2 GLU A 170       7.271  44.910   9.058  1.00  0.00           O1-
ATOM   2824  H   GLU A 170       4.117  45.822   8.344  1.00  0.00           H  
ATOM   2825  HA  GLU A 170       3.091  43.472   9.617  1.00  0.00           H  
ATOM   2826 1HB  GLU A 170       4.048  46.135  10.747  1.00  0.00           H  
ATOM   2827 2HB  GLU A 170       3.704  44.717  11.724  1.00  0.00           H  
ATOM   2828 1HG  GLU A 170       6.025  44.620  11.452  1.00  0.00           H  
ATOM   2829 2HG  GLU A 170       5.428  43.481  10.244  1.00  0.00           H  
ATOM   2830  N   ASN A 171       1.232  46.198   9.784  1.00  0.00           N  
ATOM   2831  CA  ASN A 171      -0.115  46.591  10.134  1.00  0.00           C  
ATOM   2832  C   ASN A 171      -1.132  45.914   9.230  1.00  0.00           C  
ATOM   2833  O   ASN A 171      -2.181  45.488   9.707  1.00  0.00           O  
ATOM   2834  CB  ASN A 171      -0.255  48.086  10.107  1.00  0.00           C  
ATOM   2835  CG  ASN A 171       0.450  48.719  11.268  1.00  0.00           C  
ATOM   2836  ND2 ASN A 171       0.733  49.969  11.130  1.00  0.00           N  
ATOM   2837  OD1 ASN A 171       0.737  48.085  12.295  1.00  0.00           O  
ATOM   2838  H   ASN A 171       1.892  46.878   9.401  1.00  0.00           H  
ATOM   2839  HA  ASN A 171      -0.317  46.255  11.150  1.00  0.00           H  
ATOM   2840 1HB  ASN A 171       0.175  48.476   9.177  1.00  0.00           H  
ATOM   2841 2HB  ASN A 171      -1.308  48.365  10.124  1.00  0.00           H  
ATOM   2842 1HD2 ASN A 171       1.202  50.463  11.856  1.00  0.00           H  
ATOM   2843 2HD2 ASN A 171       0.476  50.439  10.269  1.00  0.00           H  
ATOM   2844  N   LEU A 172      -0.836  45.784   7.937  1.00  0.00           N  
ATOM   2845  CA  LEU A 172      -1.781  45.120   7.055  1.00  0.00           C  
ATOM   2846  C   LEU A 172      -1.960  43.656   7.436  1.00  0.00           C  
ATOM   2847  O   LEU A 172      -3.096  43.171   7.508  1.00  0.00           O  
ATOM   2848  CB  LEU A 172      -1.306  45.222   5.600  1.00  0.00           C  
ATOM   2849  CG  LEU A 172      -2.217  44.566   4.555  1.00  0.00           C  
ATOM   2850  CD1 LEU A 172      -3.592  45.218   4.597  1.00  0.00           C  
ATOM   2851  CD2 LEU A 172      -1.589  44.703   3.176  1.00  0.00           C  
ATOM   2852  H   LEU A 172       0.029  46.181   7.552  1.00  0.00           H  
ATOM   2853  HA  LEU A 172      -2.738  45.621   7.163  1.00  0.00           H  
ATOM   2854 1HB  LEU A 172      -1.209  46.275   5.340  1.00  0.00           H  
ATOM   2855 2HB  LEU A 172      -0.323  44.758   5.522  1.00  0.00           H  
ATOM   2856  HG  LEU A 172      -2.342  43.509   4.793  1.00  0.00           H  
ATOM   2857 1HD1 LEU A 172      -4.240  44.752   3.855  1.00  0.00           H  
ATOM   2858 2HD1 LEU A 172      -4.026  45.089   5.589  1.00  0.00           H  
ATOM   2859 3HD1 LEU A 172      -3.497  46.281   4.378  1.00  0.00           H  
ATOM   2860 1HD2 LEU A 172      -2.236  44.235   2.433  1.00  0.00           H  
ATOM   2861 2HD2 LEU A 172      -1.465  45.759   2.936  1.00  0.00           H  
ATOM   2862 3HD2 LEU A 172      -0.616  44.212   3.169  1.00  0.00           H  
ATOM   2863  N   GLU A 173      -0.861  42.950   7.725  1.00  0.00           N  
ATOM   2864  CA  GLU A 173      -0.972  41.557   8.103  1.00  0.00           C  
ATOM   2865  C   GLU A 173      -1.668  41.448   9.455  1.00  0.00           C  
ATOM   2866  O   GLU A 173      -2.431  40.499   9.677  1.00  0.00           O  
ATOM   2867  CB  GLU A 173       0.397  40.876   8.079  1.00  0.00           C  
ATOM   2868  CG  GLU A 173       0.948  40.706   6.649  1.00  0.00           C  
ATOM   2869  CD  GLU A 173       2.318  40.088   6.573  1.00  0.00           C  
ATOM   2870  OE1 GLU A 173       2.911  39.850   7.594  1.00  0.00           O  
ATOM   2871  OE2 GLU A 173       2.776  39.864   5.472  1.00  0.00           O1-
ATOM   2872  H   GLU A 173       0.071  43.375   7.648  1.00  0.00           H  
ATOM   2873  HA  GLU A 173      -1.592  41.053   7.364  1.00  0.00           H  
ATOM   2874 1HB  GLU A 173       1.110  41.478   8.649  1.00  0.00           H  
ATOM   2875 2HB  GLU A 173       0.334  39.896   8.547  1.00  0.00           H  
ATOM   2876 1HG  GLU A 173       0.257  40.098   6.083  1.00  0.00           H  
ATOM   2877 2HG  GLU A 173       0.981  41.688   6.176  1.00  0.00           H  
ATOM   2878  N   SER A 174      -1.432  42.422  10.352  1.00  0.00           N  
ATOM   2879  CA  SER A 174      -2.076  42.425  11.656  1.00  0.00           C  
ATOM   2880  C   SER A 174      -3.585  42.647  11.516  1.00  0.00           C  
ATOM   2881  O   SER A 174      -4.358  41.967  12.187  1.00  0.00           O  
ATOM   2882  CB  SER A 174      -1.479  43.501  12.543  1.00  0.00           C  
ATOM   2883  OG  SER A 174      -0.136  43.222  12.841  1.00  0.00           O  
ATOM   2884  H   SER A 174      -0.749  43.153  10.149  1.00  0.00           H  
ATOM   2885  HA  SER A 174      -1.907  41.459  12.127  1.00  0.00           H  
ATOM   2886 1HB  SER A 174      -1.554  44.465  12.051  1.00  0.00           H  
ATOM   2887 2HB  SER A 174      -2.053  43.561  13.466  1.00  0.00           H  
ATOM   2888  HG  SER A 174       0.367  43.455  12.032  1.00  0.00           H  
ATOM   2889  N   ILE A 175      -4.023  43.524  10.587  1.00  0.00           N  
ATOM   2890  CA  ILE A 175      -5.462  43.757  10.408  1.00  0.00           C  
ATOM   2891  C   ILE A 175      -6.092  42.479   9.890  1.00  0.00           C  
ATOM   2892  O   ILE A 175      -7.145  42.072  10.386  1.00  0.00           O  
ATOM   2893  CB  ILE A 175      -5.790  44.870   9.381  1.00  0.00           C  
ATOM   2894  CG1 ILE A 175      -5.327  46.252   9.873  1.00  0.00           C  
ATOM   2895  CG2 ILE A 175      -7.377  44.912   9.237  1.00  0.00           C  
ATOM   2896  CD1 ILE A 175      -5.285  47.316   8.754  1.00  0.00           C  
ATOM   2897  H   ILE A 175      -3.335  44.098  10.091  1.00  0.00           H  
ATOM   2898  HA  ILE A 175      -5.907  44.004  11.365  1.00  0.00           H  
ATOM   2899  HB  ILE A 175      -5.312  44.665   8.420  1.00  0.00           H  
ATOM   2900 1HG1 ILE A 175      -6.012  46.596  10.639  1.00  0.00           H  
ATOM   2901 2HG1 ILE A 175      -4.348  46.166  10.314  1.00  0.00           H  
ATOM   2902 1HG2 ILE A 175      -7.662  45.685   8.556  1.00  0.00           H  
ATOM   2903 2HG2 ILE A 175      -7.770  43.968   8.866  1.00  0.00           H  
ATOM   2904 3HG2 ILE A 175      -7.824  45.121  10.210  1.00  0.00           H  
ATOM   2905 1HD1 ILE A 175      -4.953  48.268   9.170  1.00  0.00           H  
ATOM   2906 2HD1 ILE A 175      -4.580  46.996   7.988  1.00  0.00           H  
ATOM   2907 3HD1 ILE A 175      -6.256  47.440   8.306  1.00  0.00           H  
ATOM   2908  N   ILE A 176      -5.441  41.837   8.911  1.00  0.00           N  
ATOM   2909  CA  ILE A 176      -5.937  40.594   8.337  1.00  0.00           C  
ATOM   2910  C   ILE A 176      -6.008  39.515   9.394  1.00  0.00           C  
ATOM   2911  O   ILE A 176      -7.017  38.806   9.474  1.00  0.00           O  
ATOM   2912  CB  ILE A 176      -5.027  40.130   7.173  1.00  0.00           C  
ATOM   2913  CG1 ILE A 176      -5.211  41.124   5.977  1.00  0.00           C  
ATOM   2914  CG2 ILE A 176      -5.297  38.622   6.808  1.00  0.00           C  
ATOM   2915  CD1 ILE A 176      -4.174  41.008   4.879  1.00  0.00           C  
ATOM   2916  H   ILE A 176      -4.580  42.256   8.539  1.00  0.00           H  
ATOM   2917  HA  ILE A 176      -6.934  40.766   7.946  1.00  0.00           H  
ATOM   2918  HB  ILE A 176      -3.988  40.226   7.482  1.00  0.00           H  
ATOM   2919 1HG1 ILE A 176      -6.191  40.966   5.537  1.00  0.00           H  
ATOM   2920 2HG1 ILE A 176      -5.167  42.143   6.365  1.00  0.00           H  
ATOM   2921 1HG2 ILE A 176      -4.641  38.316   6.004  1.00  0.00           H  
ATOM   2922 2HG2 ILE A 176      -5.108  37.978   7.666  1.00  0.00           H  
ATOM   2923 3HG2 ILE A 176      -6.307  38.495   6.507  1.00  0.00           H  
ATOM   2924 1HD1 ILE A 176      -4.388  41.745   4.122  1.00  0.00           H  
ATOM   2925 2HD1 ILE A 176      -3.183  41.195   5.295  1.00  0.00           H  
ATOM   2926 3HD1 ILE A 176      -4.199  40.025   4.441  1.00  0.00           H  
ATOM   2927  N   THR A 177      -4.973  39.410  10.216  1.00  0.00           N  
ATOM   2928  CA  THR A 177      -4.937  38.431  11.270  1.00  0.00           C  
ATOM   2929  C   THR A 177      -6.032  38.664  12.292  1.00  0.00           C  
ATOM   2930  O   THR A 177      -6.727  37.714  12.660  1.00  0.00           O  
ATOM   2931  CB  THR A 177      -3.556  38.440  11.958  1.00  0.00           C  
ATOM   2932  CG2 THR A 177      -3.523  37.419  13.068  1.00  0.00           C  
ATOM   2933  OG1 THR A 177      -2.538  38.117  10.995  1.00  0.00           O  
ATOM   2934  H   THR A 177      -4.157  40.004  10.083  1.00  0.00           H  
ATOM   2935  HA  THR A 177      -5.121  37.465  10.835  1.00  0.00           H  
ATOM   2936  HB  THR A 177      -3.356  39.430  12.365  1.00  0.00           H  
ATOM   2937  HG1 THR A 177      -2.445  38.869  10.366  1.00  0.00           H  
ATOM   2938 1HG2 THR A 177      -2.542  37.434  13.535  1.00  0.00           H  
ATOM   2939 2HG2 THR A 177      -4.275  37.663  13.810  1.00  0.00           H  
ATOM   2940 3HG2 THR A 177      -3.719  36.430  12.662  1.00  0.00           H  
ATOM   2941  N   ASP A 178      -6.235  39.910  12.734  1.00  0.00           N  
ATOM   2942  CA  ASP A 178      -7.277  40.171  13.714  1.00  0.00           C  
ATOM   2943  C   ASP A 178      -8.636  39.899  13.111  1.00  0.00           C  
ATOM   2944  O   ASP A 178      -9.514  39.359  13.781  1.00  0.00           O  
ATOM   2945  CB  ASP A 178      -7.255  41.615  14.215  1.00  0.00           C  
ATOM   2946  CG  ASP A 178      -6.104  41.993  15.185  1.00  0.00           C  
ATOM   2947  OD1 ASP A 178      -5.432  41.121  15.691  1.00  0.00           O  
ATOM   2948  OD2 ASP A 178      -5.961  43.190  15.450  1.00  0.00           O1-
ATOM   2949  H   ASP A 178      -5.624  40.669  12.426  1.00  0.00           H  
ATOM   2950  HA  ASP A 178      -7.131  39.502  14.561  1.00  0.00           H  
ATOM   2951 1HB  ASP A 178      -7.170  42.271  13.346  1.00  0.00           H  
ATOM   2952 2HB  ASP A 178      -8.198  41.839  14.700  1.00  0.00           H  
ATOM   2953  N   PHE A 179      -8.801  40.246  11.837  1.00  0.00           N  
ATOM   2954  CA  PHE A 179     -10.045  40.062  11.111  1.00  0.00           C  
ATOM   2955  C   PHE A 179     -10.443  38.610  11.025  1.00  0.00           C  
ATOM   2956  O   PHE A 179     -11.568  38.238  11.388  1.00  0.00           O  
ATOM   2957  CB  PHE A 179      -9.925  40.638   9.699  1.00  0.00           C  
ATOM   2958  CG  PHE A 179     -11.149  40.429   8.854  1.00  0.00           C  
ATOM   2959  CD1 PHE A 179     -12.369  40.972   9.229  1.00  0.00           C  
ATOM   2960  CD2 PHE A 179     -11.084  39.689   7.683  1.00  0.00           C  
ATOM   2961  CE1 PHE A 179     -13.496  40.781   8.452  1.00  0.00           C  
ATOM   2962  CE2 PHE A 179     -12.209  39.498   6.904  1.00  0.00           C  
ATOM   2963  CZ  PHE A 179     -13.416  40.044   7.290  1.00  0.00           C  
ATOM   2964  H   PHE A 179      -8.038  40.715  11.343  1.00  0.00           H  
ATOM   2965  HA  PHE A 179     -10.836  40.578  11.640  1.00  0.00           H  
ATOM   2966 1HB  PHE A 179      -9.731  41.708   9.757  1.00  0.00           H  
ATOM   2967 2HB  PHE A 179      -9.078  40.179   9.189  1.00  0.00           H  
ATOM   2968  HD1 PHE A 179     -12.432  41.556  10.147  1.00  0.00           H  
ATOM   2969  HD2 PHE A 179     -10.130  39.257   7.378  1.00  0.00           H  
ATOM   2970  HE1 PHE A 179     -14.449  41.213   8.759  1.00  0.00           H  
ATOM   2971  HE2 PHE A 179     -12.144  38.915   5.985  1.00  0.00           H  
ATOM   2972  HZ  PHE A 179     -14.304  39.892   6.678  1.00  0.00           H  
ATOM   2973  N   LEU A 180      -9.519  37.767  10.604  1.00  0.00           N  
ATOM   2974  CA  LEU A 180      -9.835  36.376  10.470  1.00  0.00           C  
ATOM   2975  C   LEU A 180      -9.872  35.677  11.825  1.00  0.00           C  
ATOM   2976  O   LEU A 180     -10.635  34.718  11.995  1.00  0.00           O  
ATOM   2977  CB  LEU A 180      -8.859  35.761   9.482  1.00  0.00           C  
ATOM   2978  CG  LEU A 180      -8.994  36.306   8.032  1.00  0.00           C  
ATOM   2979  CD1 LEU A 180      -7.916  35.791   7.209  1.00  0.00           C  
ATOM   2980  CD2 LEU A 180     -10.330  35.896   7.410  1.00  0.00           C  
ATOM   2981  H   LEU A 180      -8.593  38.117  10.334  1.00  0.00           H  
ATOM   2982  HA  LEU A 180     -10.836  36.300  10.062  1.00  0.00           H  
ATOM   2983 1HB  LEU A 180      -7.855  35.997   9.825  1.00  0.00           H  
ATOM   2984 2HB  LEU A 180      -8.986  34.691   9.469  1.00  0.00           H  
ATOM   2985  HG  LEU A 180      -8.901  37.369   8.059  1.00  0.00           H  
ATOM   2986 1HD1 LEU A 180      -8.003  36.188   6.228  1.00  0.00           H  
ATOM   2987 2HD1 LEU A 180      -6.958  36.090   7.635  1.00  0.00           H  
ATOM   2988 3HD1 LEU A 180      -7.991  34.721   7.172  1.00  0.00           H  
ATOM   2989 1HD2 LEU A 180     -10.378  36.286   6.415  1.00  0.00           H  
ATOM   2990 2HD2 LEU A 180     -10.390  34.810   7.374  1.00  0.00           H  
ATOM   2991 3HD2 LEU A 180     -11.168  36.283   7.964  1.00  0.00           H  
ATOM   2992  N   ASN A 181      -9.084  36.132  12.813  1.00  0.00           N  
ATOM   2993  CA  ASN A 181      -9.157  35.483  14.115  1.00  0.00           C  
ATOM   2994  C   ASN A 181     -10.486  35.834  14.787  1.00  0.00           C  
ATOM   2995  O   ASN A 181     -11.084  34.996  15.465  1.00  0.00           O  
ATOM   2996  CB  ASN A 181      -7.986  35.853  15.002  1.00  0.00           C  
ATOM   2997  CG  ASN A 181      -6.694  35.181  14.590  1.00  0.00           C  
ATOM   2998  ND2 ASN A 181      -5.612  35.656  15.136  1.00  0.00           N  
ATOM   2999  OD1 ASN A 181      -6.665  34.209  13.821  1.00  0.00           O  
ATOM   3000  H   ASN A 181      -8.412  36.890  12.663  1.00  0.00           H  
ATOM   3001  HA  ASN A 181      -9.142  34.403  13.969  1.00  0.00           H  
ATOM   3002 1HB  ASN A 181      -7.841  36.935  14.966  1.00  0.00           H  
ATOM   3003 2HB  ASN A 181      -8.211  35.586  16.032  1.00  0.00           H  
ATOM   3004 1HD2 ASN A 181      -4.729  35.228  14.936  1.00  0.00           H  
ATOM   3005 2HD2 ASN A 181      -5.663  36.432  15.765  1.00  0.00           H  
ATOM   3006  N   HIS A 182     -10.977  37.057  14.533  1.00  0.00           N  
ATOM   3007  CA  HIS A 182     -12.250  37.551  15.042  1.00  0.00           C  
ATOM   3008  C   HIS A 182     -13.392  36.714  14.479  1.00  0.00           C  
ATOM   3009  O   HIS A 182     -14.278  36.269  15.213  1.00  0.00           O  
ATOM   3010  CB  HIS A 182     -12.463  39.021  14.644  1.00  0.00           C  
ATOM   3011  CG  HIS A 182     -13.712  39.609  15.159  1.00  0.00           C  
ATOM   3012  CD2 HIS A 182     -14.912  39.798  14.569  1.00  0.00           C  
ATOM   3013  ND1 HIS A 182     -13.847  40.052  16.460  1.00  0.00           N  
ATOM   3014  CE1 HIS A 182     -15.076  40.495  16.642  1.00  0.00           C  
ATOM   3015  NE2 HIS A 182     -15.739  40.346  15.514  1.00  0.00           N  
ATOM   3016  H   HIS A 182     -10.405  37.724  14.011  1.00  0.00           H  
ATOM   3017  HA  HIS A 182     -12.273  37.474  16.128  1.00  0.00           H  
ATOM   3018 1HB  HIS A 182     -11.639  39.616  15.023  1.00  0.00           H  
ATOM   3019 2HB  HIS A 182     -12.462  39.118  13.564  1.00  0.00           H  
ATOM   3020  HD2 HIS A 182     -15.177  39.547  13.541  1.00  0.00           H  
ATOM   3021  HE1 HIS A 182     -15.483  40.897  17.567  1.00  0.00           H  
ATOM   3022  HE2 HIS A 182     -16.736  40.584  15.371  1.00  0.00           H  
ATOM   3023  N   LEU A 183     -13.349  36.476  13.159  1.00  0.00           N  
ATOM   3024  CA  LEU A 183     -14.375  35.687  12.501  1.00  0.00           C  
ATOM   3025  C   LEU A 183     -14.221  34.190  12.796  1.00  0.00           C  
ATOM   3026  O   LEU A 183     -15.220  33.458  12.789  1.00  0.00           O  
ATOM   3027  CB  LEU A 183     -14.338  35.915  10.984  1.00  0.00           C  
ATOM   3028  CG  LEU A 183     -14.698  37.350  10.453  1.00  0.00           C  
ATOM   3029  CD1 LEU A 183     -14.486  37.357   8.948  1.00  0.00           C  
ATOM   3030  CD2 LEU A 183     -16.145  37.735  10.808  1.00  0.00           C  
ATOM   3031  H   LEU A 183     -12.610  36.908  12.597  1.00  0.00           H  
ATOM   3032  HA  LEU A 183     -15.340  35.994  12.889  1.00  0.00           H  
ATOM   3033 1HB  LEU A 183     -13.326  35.687  10.639  1.00  0.00           H  
ATOM   3034 2HB  LEU A 183     -15.023  35.210  10.520  1.00  0.00           H  
ATOM   3035  HG  LEU A 183     -14.022  38.085  10.889  1.00  0.00           H  
ATOM   3036 1HD1 LEU A 183     -14.720  38.335   8.567  1.00  0.00           H  
ATOM   3037 2HD1 LEU A 183     -13.450  37.113   8.721  1.00  0.00           H  
ATOM   3038 3HD1 LEU A 183     -15.142  36.627   8.485  1.00  0.00           H  
ATOM   3039 1HD2 LEU A 183     -16.360  38.731  10.415  1.00  0.00           H  
ATOM   3040 2HD2 LEU A 183     -16.831  37.017  10.374  1.00  0.00           H  
ATOM   3041 3HD2 LEU A 183     -16.278  37.752  11.885  1.00  0.00           H  
ATOM   3042  N   GLY A 184     -12.995  33.733  13.095  1.00  0.00           N  
ATOM   3043  CA  GLY A 184     -12.737  32.329  13.385  1.00  0.00           C  
ATOM   3044  C   GLY A 184     -12.419  31.517  12.137  1.00  0.00           C  
ATOM   3045  O   GLY A 184     -12.776  30.339  12.041  1.00  0.00           O  
ATOM   3046  H   GLY A 184     -12.195  34.362  13.046  1.00  0.00           H  
ATOM   3047 1HA  GLY A 184     -11.890  32.276  14.071  1.00  0.00           H  
ATOM   3048 2HA  GLY A 184     -13.586  31.898  13.904  1.00  0.00           H  
ATOM   3049  N   ILE A 185     -11.825  32.178  11.149  1.00  0.00           N  
ATOM   3050  CA  ILE A 185     -11.464  31.555   9.887  1.00  0.00           C  
ATOM   3051  C   ILE A 185      -9.955  31.331   9.771  1.00  0.00           C  
ATOM   3052  O   ILE A 185      -9.190  32.275   9.606  1.00  0.00           O  
ATOM   3053  CB  ILE A 185     -11.986  32.459   8.757  1.00  0.00           C  
ATOM   3054  CG1 ILE A 185     -13.539  32.549   8.918  1.00  0.00           C  
ATOM   3055  CG2 ILE A 185     -11.538  31.977   7.359  1.00  0.00           C  
ATOM   3056  CD1 ILE A 185     -14.200  33.541   8.063  1.00  0.00           C  
ATOM   3057  H   ILE A 185     -11.556  33.151  11.325  1.00  0.00           H  
ATOM   3058  HA  ILE A 185     -11.958  30.587   9.823  1.00  0.00           H  
ATOM   3059  HB  ILE A 185     -11.598  33.462   8.923  1.00  0.00           H  
ATOM   3060 1HG1 ILE A 185     -13.968  31.568   8.707  1.00  0.00           H  
ATOM   3061 2HG1 ILE A 185     -13.777  32.813   9.943  1.00  0.00           H  
ATOM   3062 1HG2 ILE A 185     -11.902  32.643   6.587  1.00  0.00           H  
ATOM   3063 2HG2 ILE A 185     -10.446  31.949   7.305  1.00  0.00           H  
ATOM   3064 3HG2 ILE A 185     -11.925  31.000   7.188  1.00  0.00           H  
ATOM   3065 1HD1 ILE A 185     -15.275  33.529   8.253  1.00  0.00           H  
ATOM   3066 2HD1 ILE A 185     -13.801  34.524   8.283  1.00  0.00           H  
ATOM   3067 3HD1 ILE A 185     -14.024  33.295   7.035  1.00  0.00           H  
ATOM   3068  N   ASP A 186      -9.529  30.071   9.800  1.00  0.00           N  
ATOM   3069  CA  ASP A 186      -8.098  29.756   9.755  1.00  0.00           C  
ATOM   3070  C   ASP A 186      -7.481  30.190   8.435  1.00  0.00           C  
ATOM   3071  O   ASP A 186      -8.080  29.995   7.373  1.00  0.00           O  
ATOM   3072  CB  ASP A 186      -7.868  28.256   9.960  1.00  0.00           C  
ATOM   3073  CG  ASP A 186      -8.143  27.804  11.388  1.00  0.00           C  
ATOM   3074  OD1 ASP A 186      -8.225  28.645  12.251  1.00  0.00           O  
ATOM   3075  OD2 ASP A 186      -8.268  26.622  11.601  1.00  0.00           O1-
ATOM   3076  H   ASP A 186     -10.207  29.331   9.924  1.00  0.00           H  
ATOM   3077  HA  ASP A 186      -7.598  30.296  10.560  1.00  0.00           H  
ATOM   3078 1HB  ASP A 186      -8.513  27.694   9.285  1.00  0.00           H  
ATOM   3079 2HB  ASP A 186      -6.836  28.009   9.708  1.00  0.00           H  
ATOM   3080  N   PHE A 187      -6.265  30.724   8.484  1.00  0.00           N  
ATOM   3081  CA  PHE A 187      -5.607  31.143   7.258  1.00  0.00           C  
ATOM   3082  C   PHE A 187      -4.091  31.136   7.405  1.00  0.00           C  
ATOM   3083  O   PHE A 187      -3.555  31.120   8.517  1.00  0.00           O  
ATOM   3084  CB  PHE A 187      -6.077  32.542   6.855  1.00  0.00           C  
ATOM   3085  CG  PHE A 187      -5.553  33.636   7.741  1.00  0.00           C  
ATOM   3086  CD1 PHE A 187      -4.554  34.489   7.296  1.00  0.00           C  
ATOM   3087  CD2 PHE A 187      -6.057  33.814   9.020  1.00  0.00           C  
ATOM   3088  CE1 PHE A 187      -4.071  35.496   8.110  1.00  0.00           C  
ATOM   3089  CE2 PHE A 187      -5.578  34.820   9.835  1.00  0.00           C  
ATOM   3090  CZ  PHE A 187      -4.583  35.662   9.380  1.00  0.00           C  
ATOM   3091  H   PHE A 187      -5.800  30.863   9.371  1.00  0.00           H  
ATOM   3092  HA  PHE A 187      -5.889  30.460   6.460  1.00  0.00           H  
ATOM   3093 1HB  PHE A 187      -5.762  32.751   5.833  1.00  0.00           H  
ATOM   3094 2HB  PHE A 187      -7.165  32.579   6.875  1.00  0.00           H  
ATOM   3095  HD1 PHE A 187      -4.150  34.359   6.292  1.00  0.00           H  
ATOM   3096  HD2 PHE A 187      -6.843  33.149   9.380  1.00  0.00           H  
ATOM   3097  HE1 PHE A 187      -3.286  36.159   7.748  1.00  0.00           H  
ATOM   3098  HE2 PHE A 187      -5.983  34.950  10.839  1.00  0.00           H  
ATOM   3099  HZ  PHE A 187      -4.202  36.455  10.022  1.00  0.00           H  
ATOM   3100  N   LYS A 188      -3.418  31.185   6.267  1.00  0.00           N  
ATOM   3101  CA  LYS A 188      -1.975  31.345   6.185  1.00  0.00           C  
ATOM   3102  C   LYS A 188      -1.655  32.462   5.194  1.00  0.00           C  
ATOM   3103  O   LYS A 188      -2.414  32.700   4.250  1.00  0.00           O  
ATOM   3104  CB  LYS A 188      -1.301  30.038   5.766  1.00  0.00           C  
ATOM   3105  CG  LYS A 188      -1.678  29.553   4.373  1.00  0.00           C  
ATOM   3106  CD  LYS A 188      -1.000  28.232   4.045  1.00  0.00           C  
ATOM   3107  CE  LYS A 188      -1.324  27.779   2.628  1.00  0.00           C  
ATOM   3108  NZ  LYS A 188      -0.671  26.484   2.295  1.00  0.00           N1+
ATOM   3109  H   LYS A 188      -3.963  31.117   5.409  1.00  0.00           H  
ATOM   3110  HA  LYS A 188      -1.590  31.634   7.164  1.00  0.00           H  
ATOM   3111 1HB  LYS A 188      -0.218  30.161   5.796  1.00  0.00           H  
ATOM   3112 2HB  LYS A 188      -1.560  29.251   6.475  1.00  0.00           H  
ATOM   3113 1HG  LYS A 188      -2.759  29.422   4.313  1.00  0.00           H  
ATOM   3114 2HG  LYS A 188      -1.380  30.298   3.636  1.00  0.00           H  
ATOM   3115 1HD  LYS A 188       0.080  28.342   4.144  1.00  0.00           H  
ATOM   3116 2HD  LYS A 188      -1.336  27.467   4.745  1.00  0.00           H  
ATOM   3117 1HE  LYS A 188      -2.402  27.667   2.520  1.00  0.00           H  
ATOM   3118 2HE  LYS A 188      -0.987  28.535   1.919  1.00  0.00           H  
ATOM   3119 1HZ  LYS A 188      -0.909  26.220   1.349  1.00  0.00           H  
ATOM   3120 2HZ  LYS A 188       0.332  26.582   2.374  1.00  0.00           H  
ATOM   3121 3HZ  LYS A 188      -0.991  25.771   2.934  1.00  0.00           H  
ATOM   3122  N   ILE A 189      -0.529  33.140   5.382  1.00  0.00           N  
ATOM   3123  CA  ILE A 189      -0.116  34.136   4.399  1.00  0.00           C  
ATOM   3124  C   ILE A 189       1.101  33.710   3.618  1.00  0.00           C  
ATOM   3125  O   ILE A 189       2.141  33.342   4.164  1.00  0.00           O  
ATOM   3126  CB  ILE A 189       0.061  35.549   4.990  1.00  0.00           C  
ATOM   3127  CG1 ILE A 189      -1.331  36.032   5.482  1.00  0.00           C  
ATOM   3128  CG2 ILE A 189       0.676  36.487   3.933  1.00  0.00           C  
ATOM   3129  CD1 ILE A 189      -1.351  37.339   6.263  1.00  0.00           C  
ATOM   3130  H   ILE A 189       0.058  32.941   6.183  1.00  0.00           H  
ATOM   3131  HA  ILE A 189      -0.918  34.237   3.673  1.00  0.00           H  
ATOM   3132  HB  ILE A 189       0.715  35.510   5.858  1.00  0.00           H  
ATOM   3133 1HG1 ILE A 189      -1.972  36.135   4.615  1.00  0.00           H  
ATOM   3134 2HG1 ILE A 189      -1.738  35.262   6.108  1.00  0.00           H  
ATOM   3135 1HG2 ILE A 189       0.796  37.488   4.341  1.00  0.00           H  
ATOM   3136 2HG2 ILE A 189       1.656  36.129   3.623  1.00  0.00           H  
ATOM   3137 3HG2 ILE A 189       0.016  36.509   3.070  1.00  0.00           H  
ATOM   3138 1HD1 ILE A 189      -2.374  37.564   6.558  1.00  0.00           H  
ATOM   3139 2HD1 ILE A 189      -0.730  37.247   7.157  1.00  0.00           H  
ATOM   3140 3HD1 ILE A 189      -0.978  38.148   5.650  1.00  0.00           H  
ATOM   3141  N   VAL A 190       0.935  33.771   2.308  1.00  0.00           N  
ATOM   3142  CA  VAL A 190       1.947  33.372   1.362  1.00  0.00           C  
ATOM   3143  C   VAL A 190       2.493  34.576   0.588  1.00  0.00           C  
ATOM   3144  O   VAL A 190       1.744  35.353  -0.010  1.00  0.00           O  
ATOM   3145  CB  VAL A 190       1.347  32.326   0.396  1.00  0.00           C  
ATOM   3146  CG1 VAL A 190       2.381  31.890  -0.643  1.00  0.00           C  
ATOM   3147  CG2 VAL A 190       0.821  31.124   1.215  1.00  0.00           C  
ATOM   3148  H   VAL A 190       0.027  34.112   1.974  1.00  0.00           H  
ATOM   3149  HA  VAL A 190       2.770  32.910   1.910  1.00  0.00           H  
ATOM   3150  HB  VAL A 190       0.523  32.775  -0.141  1.00  0.00           H  
ATOM   3151 1HG1 VAL A 190       1.926  31.167  -1.320  1.00  0.00           H  
ATOM   3152 2HG1 VAL A 190       2.718  32.749  -1.223  1.00  0.00           H  
ATOM   3153 3HG1 VAL A 190       3.234  31.434  -0.143  1.00  0.00           H  
ATOM   3154 1HG2 VAL A 190       0.377  30.396   0.543  1.00  0.00           H  
ATOM   3155 2HG2 VAL A 190       1.645  30.667   1.761  1.00  0.00           H  
ATOM   3156 3HG2 VAL A 190       0.064  31.464   1.921  1.00  0.00           H  
ATOM   3157  N   GLY A 191       3.811  34.743   0.594  1.00  0.00           N  
ATOM   3158  CA  GLY A 191       4.417  35.871  -0.108  1.00  0.00           C  
ATOM   3159  C   GLY A 191       5.940  35.868  -0.029  1.00  0.00           C  
ATOM   3160  O   GLY A 191       6.544  34.934   0.503  1.00  0.00           O  
ATOM   3161  H   GLY A 191       4.388  34.087   1.107  1.00  0.00           H  
ATOM   3162 1HA  GLY A 191       4.108  35.853  -1.153  1.00  0.00           H  
ATOM   3163 2HA  GLY A 191       4.035  36.803   0.313  1.00  0.00           H  
ATOM   3164  N   ASP A 192       6.551  36.909  -0.599  1.00  0.00           N  
ATOM   3165  CA  ASP A 192       8.007  37.060  -0.676  1.00  0.00           C  
ATOM   3166  C   ASP A 192       8.567  37.804   0.549  1.00  0.00           C  
ATOM   3167  O   ASP A 192       7.812  38.210   1.446  1.00  0.00           O  
ATOM   3168  CB  ASP A 192       8.366  37.764  -2.003  1.00  0.00           C  
ATOM   3169  CG  ASP A 192       9.767  37.460  -2.555  1.00  0.00           C  
ATOM   3170  OD1 ASP A 192      10.610  37.061  -1.784  1.00  0.00           O  
ATOM   3171  OD2 ASP A 192       9.971  37.633  -3.728  1.00  0.00           O1-
ATOM   3172  H   ASP A 192       5.974  37.635  -1.008  1.00  0.00           H  
ATOM   3173  HA  ASP A 192       8.456  36.065  -0.695  1.00  0.00           H  
ATOM   3174 1HB  ASP A 192       7.635  37.491  -2.762  1.00  0.00           H  
ATOM   3175 2HB  ASP A 192       8.300  38.826  -1.872  1.00  0.00           H  
ATOM   3176  N   SER A 193       9.885  37.996   0.581  1.00  0.00           N  
ATOM   3177  CA  SER A 193      10.551  38.646   1.703  1.00  0.00           C  
ATOM   3178  C   SER A 193      10.704  40.153   1.520  1.00  0.00           C  
ATOM   3179  O   SER A 193       9.812  40.913   1.896  1.00  0.00           O  
ATOM   3180  CB  SER A 193      11.923  38.032   1.936  1.00  0.00           C  
ATOM   3181  OG  SER A 193      12.802  38.309   0.870  1.00  0.00           O  
ATOM   3182  H   SER A 193      10.443  37.634  -0.195  1.00  0.00           H  
ATOM   3183  HA  SER A 193       9.948  38.476   2.596  1.00  0.00           H  
ATOM   3184 1HB  SER A 193      12.341  38.420   2.865  1.00  0.00           H  
ATOM   3185 2HB  SER A 193      11.818  36.955   2.050  1.00  0.00           H  
ATOM   3186  HG  SER A 193      13.612  37.816   1.065  1.00  0.00           H  
ATOM   3187  N   CYS A 194      11.830  40.593   0.960  1.00  0.00           N  
ATOM   3188  CA  CYS A 194      12.089  42.025   0.804  1.00  0.00           C  
ATOM   3189  C   CYS A 194      11.584  42.640  -0.489  1.00  0.00           C  
ATOM   3190  O   CYS A 194      12.006  42.274  -1.587  1.00  0.00           O  
ATOM   3191  CB  CYS A 194      13.583  42.316   0.888  1.00  0.00           C  
ATOM   3192  SG  CYS A 194      13.980  44.067   0.644  1.00  0.00           S  
ATOM   3193  H   CYS A 194      12.513  39.910   0.650  1.00  0.00           H  
ATOM   3194  HA  CYS A 194      11.599  42.540   1.631  1.00  0.00           H  
ATOM   3195 1HB  CYS A 194      13.961  42.012   1.862  1.00  0.00           H  
ATOM   3196 2HB  CYS A 194      14.109  41.737   0.130  1.00  0.00           H  
ATOM   3197  HG  CYS A 194      13.478  44.145  -0.595  1.00  0.00           H  
ATOM   3198  N   MET A 195      10.712  43.628  -0.333  1.00  0.00           N  
ATOM   3199  CA  MET A 195      10.081  44.377  -1.413  1.00  0.00           C  
ATOM   3200  C   MET A 195      10.045  45.843  -1.002  1.00  0.00           C  
ATOM   3201  O   MET A 195      10.032  46.139   0.191  1.00  0.00           O  
ATOM   3202  CB  MET A 195       8.688  43.813  -1.676  1.00  0.00           C  
ATOM   3203  CG  MET A 195       8.699  42.366  -2.236  1.00  0.00           C  
ATOM   3204  SD  MET A 195       7.138  41.548  -2.122  1.00  0.00           S  
ATOM   3205  CE  MET A 195       7.232  41.062  -0.389  1.00  0.00           C  
ATOM   3206  H   MET A 195      10.441  43.861   0.615  1.00  0.00           H  
ATOM   3207  HA  MET A 195      10.686  44.288  -2.314  1.00  0.00           H  
ATOM   3208 1HB  MET A 195       8.107  43.840  -0.760  1.00  0.00           H  
ATOM   3209 2HB  MET A 195       8.169  44.446  -2.401  1.00  0.00           H  
ATOM   3210 1HG  MET A 195       9.001  42.386  -3.280  1.00  0.00           H  
ATOM   3211 2HG  MET A 195       9.409  41.754  -1.706  1.00  0.00           H  
ATOM   3212 1HE  MET A 195       6.331  40.511  -0.110  1.00  0.00           H  
ATOM   3213 2HE  MET A 195       8.100  40.444  -0.228  1.00  0.00           H  
ATOM   3214 3HE  MET A 195       7.316  41.934   0.248  1.00  0.00           H  
ATOM   3215  N   VAL A 196      10.048  46.763  -1.966  1.00  0.00           N  
ATOM   3216  CA  VAL A 196       9.997  48.185  -1.623  1.00  0.00           C  
ATOM   3217  C   VAL A 196       8.570  48.727  -1.609  1.00  0.00           C  
ATOM   3218  O   VAL A 196       8.200  49.473  -0.701  1.00  0.00           O  
ATOM   3219  CB  VAL A 196      10.865  48.999  -2.598  1.00  0.00           C  
ATOM   3220  CG1 VAL A 196      10.744  50.503  -2.298  1.00  0.00           C  
ATOM   3221  CG2 VAL A 196      12.312  48.536  -2.470  1.00  0.00           C  
ATOM   3222  H   VAL A 196      10.063  46.477  -2.935  1.00  0.00           H  
ATOM   3223  HA  VAL A 196      10.416  48.309  -0.623  1.00  0.00           H  
ATOM   3224  HB  VAL A 196      10.516  48.837  -3.616  1.00  0.00           H  
ATOM   3225 1HG1 VAL A 196      11.362  51.062  -2.999  1.00  0.00           H  
ATOM   3226 2HG1 VAL A 196       9.717  50.839  -2.390  1.00  0.00           H  
ATOM   3227 3HG1 VAL A 196      11.087  50.694  -1.281  1.00  0.00           H  
ATOM   3228 1HG2 VAL A 196      12.938  49.097  -3.163  1.00  0.00           H  
ATOM   3229 2HG2 VAL A 196      12.655  48.705  -1.449  1.00  0.00           H  
ATOM   3230 3HG2 VAL A 196      12.384  47.473  -2.699  1.00  0.00           H  
ATOM   3231  N   TYR A 197       7.813  48.419  -2.641  1.00  0.00           N  
ATOM   3232  CA  TYR A 197       6.417  48.820  -2.758  1.00  0.00           C  
ATOM   3233  C   TYR A 197       5.757  47.785  -3.639  1.00  0.00           C  
ATOM   3234  O   TYR A 197       6.460  47.090  -4.377  1.00  0.00           O  
ATOM   3235  CB  TYR A 197       6.284  50.206  -3.380  1.00  0.00           C  
ATOM   3236  CG  TYR A 197       6.734  50.285  -4.826  1.00  0.00           C  
ATOM   3237  CD1 TYR A 197       5.818  50.070  -5.856  1.00  0.00           C  
ATOM   3238  CD2 TYR A 197       8.051  50.574  -5.132  1.00  0.00           C  
ATOM   3239  CE1 TYR A 197       6.223  50.145  -7.165  1.00  0.00           C  
ATOM   3240  CE2 TYR A 197       8.456  50.648  -6.440  1.00  0.00           C  
ATOM   3241  CZ  TYR A 197       7.548  50.436  -7.457  1.00  0.00           C  
ATOM   3242  OH  TYR A 197       7.957  50.512  -8.768  1.00  0.00           O  
ATOM   3243  H   TYR A 197       8.200  47.838  -3.366  1.00  0.00           H  
ATOM   3244  HA  TYR A 197       5.934  48.805  -1.777  1.00  0.00           H  
ATOM   3245 1HB  TYR A 197       5.250  50.512  -3.328  1.00  0.00           H  
ATOM   3246 2HB  TYR A 197       6.864  50.919  -2.800  1.00  0.00           H  
ATOM   3247  HD1 TYR A 197       4.782  49.840  -5.625  1.00  0.00           H  
ATOM   3248  HD2 TYR A 197       8.760  50.743  -4.346  1.00  0.00           H  
ATOM   3249  HE1 TYR A 197       5.511  49.974  -7.966  1.00  0.00           H  
ATOM   3250  HE2 TYR A 197       9.496  50.877  -6.674  1.00  0.00           H  
ATOM   3251  HH  TYR A 197       8.898  50.698  -8.800  1.00  0.00           H  
ATOM   3252  N   GLY A 198       4.420  47.678  -3.607  1.00  0.00           N  
ATOM   3253  CA  GLY A 198       3.761  46.706  -4.482  1.00  0.00           C  
ATOM   3254  C   GLY A 198       3.953  45.322  -3.872  1.00  0.00           C  
ATOM   3255  O   GLY A 198       4.051  44.286  -4.547  1.00  0.00           O  
ATOM   3256  H   GLY A 198       3.863  48.226  -2.949  1.00  0.00           H  
ATOM   3257 1HA  GLY A 198       2.695  46.935  -4.547  1.00  0.00           H  
ATOM   3258 2HA  GLY A 198       4.183  46.751  -5.484  1.00  0.00           H  
ATOM   3259  N   ASP A 199       4.011  45.317  -2.555  1.00  0.00           N  
ATOM   3260  CA  ASP A 199       4.261  44.134  -1.768  1.00  0.00           C  
ATOM   3261  C   ASP A 199       2.995  43.335  -1.650  1.00  0.00           C  
ATOM   3262  O   ASP A 199       2.187  43.587  -0.757  1.00  0.00           O  
ATOM   3263  CB  ASP A 199       4.720  44.622  -0.392  1.00  0.00           C  
ATOM   3264  CG  ASP A 199       5.094  43.615   0.635  1.00  0.00           C  
ATOM   3265  OD1 ASP A 199       4.744  42.475   0.514  1.00  0.00           O  
ATOM   3266  OD2 ASP A 199       5.761  44.008   1.564  1.00  0.00           O1-
ATOM   3267  H   ASP A 199       3.846  46.203  -2.073  1.00  0.00           H  
ATOM   3268  HA  ASP A 199       5.031  43.536  -2.248  1.00  0.00           H  
ATOM   3269 1HB  ASP A 199       5.559  45.308  -0.521  1.00  0.00           H  
ATOM   3270 2HB  ASP A 199       3.923  45.179   0.005  1.00  0.00           H  
ATOM   3271  N   THR A 200       2.809  42.414  -2.605  1.00  0.00           N  
ATOM   3272  CA  THR A 200       1.570  41.647  -2.711  1.00  0.00           C  
ATOM   3273  C   THR A 200       1.602  40.287  -2.059  1.00  0.00           C  
ATOM   3274  O   THR A 200       2.469  39.462  -2.347  1.00  0.00           O  
ATOM   3275  CB  THR A 200       1.157  41.481  -4.193  1.00  0.00           C  
ATOM   3276  CG2 THR A 200      -0.181  40.721  -4.280  1.00  0.00           C  
ATOM   3277  OG1 THR A 200       0.972  42.775  -4.786  1.00  0.00           O  
ATOM   3278  H   THR A 200       3.536  42.339  -3.315  1.00  0.00           H  
ATOM   3279  HA  THR A 200       0.814  42.166  -2.193  1.00  0.00           H  
ATOM   3280  HB  THR A 200       1.927  40.940  -4.739  1.00  0.00           H  
ATOM   3281  HG1 THR A 200       1.838  43.209  -4.884  1.00  0.00           H  
ATOM   3282 1HG2 THR A 200      -0.472  40.627  -5.323  1.00  0.00           H  
ATOM   3283 2HG2 THR A 200      -0.089  39.724  -3.852  1.00  0.00           H  
ATOM   3284 3HG2 THR A 200      -0.950  41.276  -3.738  1.00  0.00           H  
ATOM   3285  N   LEU A 201       0.612  40.044  -1.191  1.00  0.00           N  
ATOM   3286  CA  LEU A 201       0.487  38.777  -0.488  1.00  0.00           C  
ATOM   3287  C   LEU A 201      -0.849  38.081  -0.771  1.00  0.00           C  
ATOM   3288  O   LEU A 201      -1.889  38.715  -1.012  1.00  0.00           O  
ATOM   3289  CB  LEU A 201       0.676  39.004   1.037  1.00  0.00           C  
ATOM   3290  CG  LEU A 201      -0.392  39.882   1.807  1.00  0.00           C  
ATOM   3291  CD1 LEU A 201      -1.458  38.997   2.443  1.00  0.00           C  
ATOM   3292  CD2 LEU A 201       0.287  40.738   2.859  1.00  0.00           C  
ATOM   3293  H   LEU A 201      -0.070  40.780  -1.017  1.00  0.00           H  
ATOM   3294  HA  LEU A 201       1.282  38.114  -0.827  1.00  0.00           H  
ATOM   3295 1HB  LEU A 201       0.708  38.035   1.503  1.00  0.00           H  
ATOM   3296 2HB  LEU A 201       1.648  39.477   1.186  1.00  0.00           H  
ATOM   3297  HG  LEU A 201      -0.874  40.510   1.116  1.00  0.00           H  
ATOM   3298 1HD1 LEU A 201      -2.182  39.596   2.957  1.00  0.00           H  
ATOM   3299 2HD1 LEU A 201      -1.952  38.408   1.689  1.00  0.00           H  
ATOM   3300 3HD1 LEU A 201      -1.025  38.369   3.145  1.00  0.00           H  
ATOM   3301 1HD2 LEU A 201      -0.459  41.352   3.369  1.00  0.00           H  
ATOM   3302 2HD2 LEU A 201       0.788  40.098   3.588  1.00  0.00           H  
ATOM   3303 3HD2 LEU A 201       1.021  41.385   2.378  1.00  0.00           H  
ATOM   3304  N   ASP A 202      -0.819  36.754  -0.686  1.00  0.00           N  
ATOM   3305  CA  ASP A 202      -2.015  35.929  -0.805  1.00  0.00           C  
ATOM   3306  C   ASP A 202      -2.497  35.454   0.568  1.00  0.00           C  
ATOM   3307  O   ASP A 202      -1.708  34.921   1.360  1.00  0.00           O  
ATOM   3308  CB  ASP A 202      -1.750  34.705  -1.694  1.00  0.00           C  
ATOM   3309  CG  ASP A 202      -1.514  34.990  -3.207  1.00  0.00           C  
ATOM   3310  OD1 ASP A 202      -1.814  36.057  -3.687  1.00  0.00           O  
ATOM   3311  OD2 ASP A 202      -1.039  34.094  -3.862  1.00  0.00           O1-
ATOM   3312  H   ASP A 202       0.086  36.299  -0.525  1.00  0.00           H  
ATOM   3313  HA  ASP A 202      -2.813  36.523  -1.255  1.00  0.00           H  
ATOM   3314 1HB  ASP A 202      -0.879  34.185  -1.319  1.00  0.00           H  
ATOM   3315 2HB  ASP A 202      -2.591  34.025  -1.606  1.00  0.00           H  
ATOM   3316  N   VAL A 203      -3.787  35.639   0.863  1.00  0.00           N  
ATOM   3317  CA  VAL A 203      -4.335  35.148   2.130  1.00  0.00           C  
ATOM   3318  C   VAL A 203      -5.121  33.898   1.788  1.00  0.00           C  
ATOM   3319  O   VAL A 203      -6.159  33.965   1.103  1.00  0.00           O  
ATOM   3320  CB  VAL A 203      -5.247  36.191   2.805  1.00  0.00           C  
ATOM   3321  CG1 VAL A 203      -5.814  35.640   4.105  1.00  0.00           C  
ATOM   3322  CG2 VAL A 203      -4.469  37.474   3.056  1.00  0.00           C  
ATOM   3323  H   VAL A 203      -4.412  36.107   0.196  1.00  0.00           H  
ATOM   3324  HA  VAL A 203      -3.527  34.892   2.818  1.00  0.00           H  
ATOM   3325  HB  VAL A 203      -6.091  36.399   2.148  1.00  0.00           H  
ATOM   3326 1HG1 VAL A 203      -6.456  36.390   4.567  1.00  0.00           H  
ATOM   3327 2HG1 VAL A 203      -6.396  34.743   3.896  1.00  0.00           H  
ATOM   3328 3HG1 VAL A 203      -4.997  35.395   4.783  1.00  0.00           H  
ATOM   3329 1HG2 VAL A 203      -5.120  38.206   3.532  1.00  0.00           H  
ATOM   3330 2HG2 VAL A 203      -3.621  37.264   3.707  1.00  0.00           H  
ATOM   3331 3HG2 VAL A 203      -4.108  37.872   2.107  1.00  0.00           H  
ATOM   3332  N   MET A 204      -4.622  32.765   2.268  1.00  0.00           N  
ATOM   3333  CA  MET A 204      -5.167  31.479   1.875  1.00  0.00           C  
ATOM   3334  C   MET A 204      -5.725  30.613   2.995  1.00  0.00           C  
ATOM   3335  O   MET A 204      -5.200  30.579   4.109  1.00  0.00           O  
ATOM   3336  CB  MET A 204      -4.087  30.699   1.127  1.00  0.00           C  
ATOM   3337  CG  MET A 204      -3.646  31.334  -0.184  1.00  0.00           C  
ATOM   3338  SD  MET A 204      -2.380  30.370  -1.033  1.00  0.00           S  
ATOM   3339  CE  MET A 204      -3.336  28.954  -1.570  1.00  0.00           C  
ATOM   3340  H   MET A 204      -3.796  32.809   2.874  1.00  0.00           H  
ATOM   3341  HA  MET A 204      -5.972  31.653   1.166  1.00  0.00           H  
ATOM   3342 1HB  MET A 204      -3.207  30.598   1.761  1.00  0.00           H  
ATOM   3343 2HB  MET A 204      -4.449  29.694   0.907  1.00  0.00           H  
ATOM   3344 1HG  MET A 204      -4.505  31.434  -0.847  1.00  0.00           H  
ATOM   3345 2HG  MET A 204      -3.248  32.330   0.009  1.00  0.00           H  
ATOM   3346 1HE  MET A 204      -2.690  28.263  -2.112  1.00  0.00           H  
ATOM   3347 2HE  MET A 204      -3.760  28.450  -0.701  1.00  0.00           H  
ATOM   3348 3HE  MET A 204      -4.142  29.287  -2.225  1.00  0.00           H  
ATOM   3349  N   HIS A 205      -6.752  29.843   2.656  1.00  0.00           N  
ATOM   3350  CA  HIS A 205      -7.287  28.803   3.522  1.00  0.00           C  
ATOM   3351  C   HIS A 205      -7.075  27.482   2.808  1.00  0.00           C  
ATOM   3352  O   HIS A 205      -7.830  27.131   1.896  1.00  0.00           O  
ATOM   3353  CB  HIS A 205      -8.772  29.022   3.829  1.00  0.00           C  
ATOM   3354  CG  HIS A 205      -9.395  27.908   4.612  1.00  0.00           C  
ATOM   3355  CD2 HIS A 205     -10.170  26.869   4.222  1.00  0.00           C  
ATOM   3356  ND1 HIS A 205      -9.242  27.781   5.976  1.00  0.00           N  
ATOM   3357  CE1 HIS A 205      -9.898  26.712   6.392  1.00  0.00           C  
ATOM   3358  NE2 HIS A 205     -10.469  26.142   5.347  1.00  0.00           N  
ATOM   3359  H   HIS A 205      -7.156  29.971   1.727  1.00  0.00           H  
ATOM   3360  HA  HIS A 205      -6.757  28.775   4.473  1.00  0.00           H  
ATOM   3361 1HB  HIS A 205      -8.894  29.946   4.395  1.00  0.00           H  
ATOM   3362 2HB  HIS A 205      -9.324  29.133   2.896  1.00  0.00           H  
ATOM   3363  HD1 HIS A 205      -8.783  28.432   6.583  1.00  0.00           H  
ATOM   3364  HD2 HIS A 205     -10.554  26.555   3.251  1.00  0.00           H  
ATOM   3365  HE1 HIS A 205      -9.901  26.438   7.447  1.00  0.00           H  
ATOM   3366  N   GLY A 206      -6.087  26.707   3.220  1.00  0.00           N  
ATOM   3367  CA  GLY A 206      -5.806  25.531   2.418  1.00  0.00           C  
ATOM   3368  C   GLY A 206      -5.399  26.053   1.041  1.00  0.00           C  
ATOM   3369  O   GLY A 206      -4.469  26.853   0.938  1.00  0.00           O  
ATOM   3370  H   GLY A 206      -5.515  26.967   4.012  1.00  0.00           H  
ATOM   3371 1HA  GLY A 206      -4.998  24.949   2.861  1.00  0.00           H  
ATOM   3372 2HA  GLY A 206      -6.689  24.898   2.347  1.00  0.00           H  
ATOM   3373  N   ASP A 207      -6.080  25.594  -0.005  1.00  0.00           N  
ATOM   3374  CA  ASP A 207      -5.777  26.023  -1.369  1.00  0.00           C  
ATOM   3375  C   ASP A 207      -6.761  27.093  -1.875  1.00  0.00           C  
ATOM   3376  O   ASP A 207      -6.744  27.441  -3.060  1.00  0.00           O  
ATOM   3377  CB  ASP A 207      -5.819  24.819  -2.311  1.00  0.00           C  
ATOM   3378  CG  ASP A 207      -4.741  23.771  -2.006  1.00  0.00           C  
ATOM   3379  OD1 ASP A 207      -3.644  24.130  -1.637  1.00  0.00           O  
ATOM   3380  OD2 ASP A 207      -5.046  22.610  -2.132  1.00  0.00           O1-
ATOM   3381  H   ASP A 207      -6.825  24.931   0.152  1.00  0.00           H  
ATOM   3382  HA  ASP A 207      -4.775  26.448  -1.386  1.00  0.00           H  
ATOM   3383 1HB  ASP A 207      -6.799  24.345  -2.249  1.00  0.00           H  
ATOM   3384 2HB  ASP A 207      -5.687  25.160  -3.337  1.00  0.00           H  
ATOM   3385  N   LEU A 208      -7.623  27.599  -0.986  1.00  0.00           N  
ATOM   3386  CA  LEU A 208      -8.644  28.597  -1.320  1.00  0.00           C  
ATOM   3387  C   LEU A 208      -8.181  30.028  -1.052  1.00  0.00           C  
ATOM   3388  O   LEU A 208      -7.709  30.358   0.036  1.00  0.00           O  
ATOM   3389  CB  LEU A 208      -9.907  28.354  -0.468  1.00  0.00           C  
ATOM   3390  CG  LEU A 208     -11.131  29.323  -0.665  1.00  0.00           C  
ATOM   3391  CD1 LEU A 208     -11.752  29.097  -2.050  1.00  0.00           C  
ATOM   3392  CD2 LEU A 208     -12.133  29.088   0.450  1.00  0.00           C  
ATOM   3393  H   LEU A 208      -7.578  27.278  -0.016  1.00  0.00           H  
ATOM   3394  HA  LEU A 208      -8.881  28.495  -2.379  1.00  0.00           H  
ATOM   3395 1HB  LEU A 208     -10.256  27.344  -0.675  1.00  0.00           H  
ATOM   3396 2HB  LEU A 208      -9.621  28.399   0.576  1.00  0.00           H  
ATOM   3397  HG  LEU A 208     -10.798  30.361  -0.611  1.00  0.00           H  
ATOM   3398 1HD1 LEU A 208     -12.596  29.749  -2.193  1.00  0.00           H  
ATOM   3399 2HD1 LEU A 208     -11.027  29.288  -2.836  1.00  0.00           H  
ATOM   3400 3HD1 LEU A 208     -12.091  28.066  -2.127  1.00  0.00           H  
ATOM   3401 1HD2 LEU A 208     -12.982  29.755   0.340  1.00  0.00           H  
ATOM   3402 2HD2 LEU A 208     -12.482  28.058   0.424  1.00  0.00           H  
ATOM   3403 3HD2 LEU A 208     -11.643  29.280   1.400  1.00  0.00           H  
ATOM   3404  N   GLU A 209      -8.369  30.915  -2.014  1.00  0.00           N  
ATOM   3405  CA  GLU A 209      -7.980  32.302  -1.791  1.00  0.00           C  
ATOM   3406  C   GLU A 209      -9.086  33.086  -1.107  1.00  0.00           C  
ATOM   3407  O   GLU A 209     -10.191  33.229  -1.634  1.00  0.00           O  
ATOM   3408  CB  GLU A 209      -7.615  32.948  -3.129  1.00  0.00           C  
ATOM   3409  CG  GLU A 209      -7.196  34.411  -3.071  1.00  0.00           C  
ATOM   3410  CD  GLU A 209      -6.886  34.955  -4.441  1.00  0.00           C  
ATOM   3411  OE1 GLU A 209      -6.759  34.165  -5.348  1.00  0.00           O  
ATOM   3412  OE2 GLU A 209      -6.824  36.148  -4.599  1.00  0.00           O1-
ATOM   3413  H   GLU A 209      -8.755  30.620  -2.902  1.00  0.00           H  
ATOM   3414  HA  GLU A 209      -7.116  32.330  -1.134  1.00  0.00           H  
ATOM   3415 1HB  GLU A 209      -6.784  32.396  -3.568  1.00  0.00           H  
ATOM   3416 2HB  GLU A 209      -8.444  32.864  -3.812  1.00  0.00           H  
ATOM   3417 1HG  GLU A 209      -7.998  35.004  -2.633  1.00  0.00           H  
ATOM   3418 2HG  GLU A 209      -6.316  34.507  -2.428  1.00  0.00           H  
ATOM   3419  N   LEU A 210      -8.790  33.633   0.069  1.00  0.00           N  
ATOM   3420  CA  LEU A 210      -9.818  34.386   0.770  1.00  0.00           C  
ATOM   3421  C   LEU A 210      -9.698  35.809   0.297  1.00  0.00           C  
ATOM   3422  O   LEU A 210     -10.699  36.498   0.056  1.00  0.00           O  
ATOM   3423  CB  LEU A 210      -9.608  34.338   2.293  1.00  0.00           C  
ATOM   3424  CG  LEU A 210      -9.666  32.953   2.980  1.00  0.00           C  
ATOM   3425  CD1 LEU A 210      -9.310  33.140   4.468  1.00  0.00           C  
ATOM   3426  CD2 LEU A 210     -11.068  32.324   2.811  1.00  0.00           C  
ATOM   3427  H   LEU A 210      -7.847  33.546   0.459  1.00  0.00           H  
ATOM   3428  HA  LEU A 210     -10.802  34.013   0.500  1.00  0.00           H  
ATOM   3429 1HB  LEU A 210      -8.633  34.777   2.515  1.00  0.00           H  
ATOM   3430 2HB  LEU A 210     -10.369  34.958   2.756  1.00  0.00           H  
ATOM   3431  HG  LEU A 210      -8.920  32.288   2.533  1.00  0.00           H  
ATOM   3432 1HD1 LEU A 210      -9.322  32.176   4.978  1.00  0.00           H  
ATOM   3433 2HD1 LEU A 210      -8.319  33.570   4.556  1.00  0.00           H  
ATOM   3434 3HD1 LEU A 210     -10.029  33.803   4.942  1.00  0.00           H  
ATOM   3435 1HD2 LEU A 210     -11.081  31.366   3.302  1.00  0.00           H  
ATOM   3436 2HD2 LEU A 210     -11.824  32.963   3.249  1.00  0.00           H  
ATOM   3437 3HD2 LEU A 210     -11.287  32.182   1.755  1.00  0.00           H  
ATOM   3438  N   SER A 211      -8.434  36.232   0.141  1.00  0.00           N  
ATOM   3439  CA  SER A 211      -8.106  37.567  -0.349  1.00  0.00           C  
ATOM   3440  C   SER A 211      -6.738  37.760  -0.928  1.00  0.00           C  
ATOM   3441  O   SER A 211      -5.820  36.946  -0.759  1.00  0.00           O  
ATOM   3442  CB  SER A 211      -8.280  38.564   0.780  1.00  0.00           C  
ATOM   3443  OG  SER A 211      -7.320  38.361   1.781  1.00  0.00           O  
ATOM   3444  H   SER A 211      -7.681  35.583   0.374  1.00  0.00           H  
ATOM   3445  HA  SER A 211      -8.832  37.823  -1.121  1.00  0.00           H  
ATOM   3446 1HB  SER A 211      -8.192  39.577   0.388  1.00  0.00           H  
ATOM   3447 2HB  SER A 211      -9.278  38.462   1.204  1.00  0.00           H  
ATOM   3448  HG  SER A 211      -7.495  39.023   2.453  1.00  0.00           H  
ATOM   3449  N   SER A 212      -6.666  38.902  -1.587  1.00  0.00           N  
ATOM   3450  CA  SER A 212      -5.432  39.512  -2.022  1.00  0.00           C  
ATOM   3451  C   SER A 212      -5.243  40.770  -1.219  1.00  0.00           C  
ATOM   3452  O   SER A 212      -6.193  41.533  -0.987  1.00  0.00           O  
ATOM   3453  CB  SER A 212      -5.435  39.808  -3.499  1.00  0.00           C  
ATOM   3454  OG  SER A 212      -4.269  40.503  -3.844  1.00  0.00           O  
ATOM   3455  H   SER A 212      -7.553  39.409  -1.695  1.00  0.00           H  
ATOM   3456  HA  SER A 212      -4.600  38.836  -1.806  1.00  0.00           H  
ATOM   3457 1HB  SER A 212      -5.483  38.867  -4.054  1.00  0.00           H  
ATOM   3458 2HB  SER A 212      -6.313  40.395  -3.761  1.00  0.00           H  
ATOM   3459  HG  SER A 212      -4.213  40.459  -4.800  1.00  0.00           H  
ATOM   3460  N   ALA A 213      -4.024  40.970  -0.750  1.00  0.00           N  
ATOM   3461  CA  ALA A 213      -3.716  42.120   0.077  1.00  0.00           C  
ATOM   3462  C   ALA A 213      -2.324  42.604  -0.187  1.00  0.00           C  
ATOM   3463  O   ALA A 213      -1.501  41.844  -0.681  1.00  0.00           O  
ATOM   3464  CB  ALA A 213      -3.843  41.722   1.502  1.00  0.00           C  
ATOM   3465  H   ALA A 213      -3.290  40.280  -0.964  1.00  0.00           H  
ATOM   3466  HA  ALA A 213      -4.406  42.919  -0.164  1.00  0.00           H  
ATOM   3467 1HB  ALA A 213      -3.628  42.564   2.132  1.00  0.00           H  
ATOM   3468 2HB  ALA A 213      -4.831  41.354   1.690  1.00  0.00           H  
ATOM   3469 3HB  ALA A 213      -3.161  40.963   1.676  1.00  0.00           H  
ATOM   3470  N   ALA A 214      -2.062  43.878   0.063  1.00  0.00           N  
ATOM   3471  CA  ALA A 214      -0.710  44.381  -0.184  1.00  0.00           C  
ATOM   3472  C   ALA A 214      -0.380  45.792   0.339  1.00  0.00           C  
ATOM   3473  O   ALA A 214      -1.243  46.550   0.809  1.00  0.00           O  
ATOM   3474  CB  ALA A 214      -0.490  44.382  -1.635  1.00  0.00           C  
ATOM   3475  H   ALA A 214      -2.807  44.472   0.450  1.00  0.00           H  
ATOM   3476  HA  ALA A 214      -0.020  43.685   0.291  1.00  0.00           H  
ATOM   3477 1HB  ALA A 214       0.494  44.726  -1.909  1.00  0.00           H  
ATOM   3478 2HB  ALA A 214      -0.688  43.477  -2.098  1.00  0.00           H  
ATOM   3479 3HB  ALA A 214      -1.117  44.981  -1.922  1.00  0.00           H  
ATOM   3480  N   VAL A 215       0.919  46.117   0.260  1.00  0.00           N  
ATOM   3481  CA  VAL A 215       1.435  47.439   0.639  1.00  0.00           C  
ATOM   3482  C   VAL A 215       1.974  48.238  -0.569  1.00  0.00           C  
ATOM   3483  O   VAL A 215       2.872  47.781  -1.302  1.00  0.00           O  
ATOM   3484  CB  VAL A 215       2.580  47.277   1.667  1.00  0.00           C  
ATOM   3485  CG1 VAL A 215       3.132  48.639   2.125  1.00  0.00           C  
ATOM   3486  CG2 VAL A 215       2.126  46.417   2.804  1.00  0.00           C  
ATOM   3487  H   VAL A 215       1.548  45.393  -0.105  1.00  0.00           H  
ATOM   3488  HA  VAL A 215       0.622  48.011   1.076  1.00  0.00           H  
ATOM   3489  HB  VAL A 215       3.397  46.805   1.195  1.00  0.00           H  
ATOM   3490 1HG1 VAL A 215       3.957  48.476   2.815  1.00  0.00           H  
ATOM   3491 2HG1 VAL A 215       3.497  49.204   1.269  1.00  0.00           H  
ATOM   3492 3HG1 VAL A 215       2.364  49.216   2.626  1.00  0.00           H  
ATOM   3493 1HG2 VAL A 215       2.966  46.309   3.445  1.00  0.00           H  
ATOM   3494 2HG2 VAL A 215       1.310  46.863   3.342  1.00  0.00           H  
ATOM   3495 3HG2 VAL A 215       1.817  45.439   2.438  1.00  0.00           H  
ATOM   3496  N   GLY A 216       1.442  49.447  -0.745  1.00  0.00           N  
ATOM   3497  CA  GLY A 216       1.803  50.356  -1.825  1.00  0.00           C  
ATOM   3498  C   GLY A 216       2.989  51.239  -1.447  1.00  0.00           C  
ATOM   3499  O   GLY A 216       3.783  50.877  -0.581  1.00  0.00           O  
ATOM   3500  H   GLY A 216       0.706  49.756  -0.103  1.00  0.00           H  
ATOM   3501 1HA  GLY A 216       2.057  49.773  -2.705  1.00  0.00           H  
ATOM   3502 2HA  GLY A 216       0.935  50.961  -2.077  1.00  0.00           H  
ATOM   3503  N   PRO A 217       3.140  52.396  -2.100  1.00  0.00           N  
ATOM   3504  CA  PRO A 217       2.325  53.019  -3.143  1.00  0.00           C  
ATOM   3505  C   PRO A 217       2.476  52.254  -4.434  1.00  0.00           C  
ATOM   3506  O   PRO A 217       3.485  51.591  -4.621  1.00  0.00           O  
ATOM   3507  CB  PRO A 217       2.947  54.413  -3.259  1.00  0.00           C  
ATOM   3508  CG  PRO A 217       4.388  54.219  -2.817  1.00  0.00           C  
ATOM   3509  CD  PRO A 217       4.333  53.151  -1.745  1.00  0.00           C  
ATOM   3510  HA  PRO A 217       1.268  53.094  -2.841  1.00  0.00           H  
ATOM   3511 1HB  PRO A 217       2.867  54.763  -4.304  1.00  0.00           H  
ATOM   3512 2HB  PRO A 217       2.387  55.135  -2.646  1.00  0.00           H  
ATOM   3513 1HG  PRO A 217       5.013  53.913  -3.676  1.00  0.00           H  
ATOM   3514 2HG  PRO A 217       4.800  55.168  -2.446  1.00  0.00           H  
ATOM   3515 1HD  PRO A 217       5.215  52.502  -1.804  1.00  0.00           H  
ATOM   3516 2HD  PRO A 217       4.227  53.584  -0.756  1.00  0.00           H  
ATOM   3517  N   ILE A 218       1.490  52.335  -5.308  1.00  0.00           N  
ATOM   3518  CA  ILE A 218       1.630  51.678  -6.604  1.00  0.00           C  
ATOM   3519  C   ILE A 218       1.358  52.687  -7.721  1.00  0.00           C  
ATOM   3520  O   ILE A 218       0.576  53.605  -7.513  1.00  0.00           O  
ATOM   3521  CB  ILE A 218       0.689  50.449  -6.686  1.00  0.00           C  
ATOM   3522  CG1 ILE A 218      -0.801  50.899  -6.511  1.00  0.00           C  
ATOM   3523  CG2 ILE A 218       1.103  49.437  -5.621  1.00  0.00           C  
ATOM   3524  CD1 ILE A 218      -1.844  49.821  -6.766  1.00  0.00           C  
ATOM   3525  H   ILE A 218       0.649  52.903  -5.079  1.00  0.00           H  
ATOM   3526  HA  ILE A 218       2.649  51.319  -6.680  1.00  0.00           H  
ATOM   3527  HB  ILE A 218       0.775  49.983  -7.656  1.00  0.00           H  
ATOM   3528 1HG1 ILE A 218      -0.938  51.267  -5.492  1.00  0.00           H  
ATOM   3529 2HG1 ILE A 218      -1.006  51.710  -7.192  1.00  0.00           H  
ATOM   3530 1HG2 ILE A 218       0.480  48.548  -5.662  1.00  0.00           H  
ATOM   3531 2HG2 ILE A 218       2.142  49.150  -5.780  1.00  0.00           H  
ATOM   3532 3HG2 ILE A 218       0.998  49.885  -4.656  1.00  0.00           H  
ATOM   3533 1HD1 ILE A 218      -2.836  50.255  -6.618  1.00  0.00           H  
ATOM   3534 2HD1 ILE A 218      -1.754  49.458  -7.787  1.00  0.00           H  
ATOM   3535 3HD1 ILE A 218      -1.716  48.992  -6.072  1.00  0.00           H  
ATOM   3536  N   PRO A 219       1.908  52.530  -8.950  1.00  0.00           N  
ATOM   3537  CA  PRO A 219       1.696  53.443 -10.076  1.00  0.00           C  
ATOM   3538  C   PRO A 219       0.229  53.785 -10.319  1.00  0.00           C  
ATOM   3539  O   PRO A 219      -0.121  54.929 -10.596  1.00  0.00           O  
ATOM   3540  CB  PRO A 219       2.286  52.639 -11.241  1.00  0.00           C  
ATOM   3541  CG  PRO A 219       3.372  51.789 -10.605  1.00  0.00           C  
ATOM   3542  CD  PRO A 219       2.815  51.386  -9.259  1.00  0.00           C  
ATOM   3543  HA  PRO A 219       2.275  54.362  -9.899  1.00  0.00           H  
ATOM   3544 1HB  PRO A 219       1.496  52.035 -11.719  1.00  0.00           H  
ATOM   3545 2HB  PRO A 219       2.668  53.315 -12.009  1.00  0.00           H  
ATOM   3546 1HG  PRO A 219       3.604  50.923 -11.245  1.00  0.00           H  
ATOM   3547 2HG  PRO A 219       4.305  52.370 -10.517  1.00  0.00           H  
ATOM   3548 1HD  PRO A 219       2.275  50.436  -9.338  1.00  0.00           H  
ATOM   3549 2HD  PRO A 219       3.660  51.333  -8.565  1.00  0.00           H  
ATOM   3550  N   LEU A 220      -0.670  52.814 -10.151  1.00  0.00           N  
ATOM   3551  CA  LEU A 220      -2.106  53.063 -10.323  1.00  0.00           C  
ATOM   3552  C   LEU A 220      -2.643  54.233  -9.509  1.00  0.00           C  
ATOM   3553  O   LEU A 220      -3.543  54.945  -9.957  1.00  0.00           O  
ATOM   3554  CB  LEU A 220      -2.923  51.828  -9.922  1.00  0.00           C  
ATOM   3555  CG  LEU A 220      -4.484  51.966 -10.017  1.00  0.00           C  
ATOM   3556  CD1 LEU A 220      -4.917  52.245 -11.449  1.00  0.00           C  
ATOM   3557  CD2 LEU A 220      -5.135  50.705  -9.489  1.00  0.00           C  
ATOM   3558  H   LEU A 220      -0.362  51.877  -9.942  1.00  0.00           H  
ATOM   3559  HA  LEU A 220      -2.268  53.280 -11.376  1.00  0.00           H  
ATOM   3560 1HB  LEU A 220      -2.617  50.987 -10.539  1.00  0.00           H  
ATOM   3561 2HB  LEU A 220      -2.695  51.598  -8.891  1.00  0.00           H  
ATOM   3562  HG  LEU A 220      -4.809  52.800  -9.403  1.00  0.00           H  
ATOM   3563 1HD1 LEU A 220      -5.976  52.353 -11.465  1.00  0.00           H  
ATOM   3564 2HD1 LEU A 220      -4.478  53.169 -11.816  1.00  0.00           H  
ATOM   3565 3HD1 LEU A 220      -4.624  51.423 -12.098  1.00  0.00           H  
ATOM   3566 1HD2 LEU A 220      -6.217  50.813  -9.537  1.00  0.00           H  
ATOM   3567 2HD2 LEU A 220      -4.831  49.851 -10.096  1.00  0.00           H  
ATOM   3568 3HD2 LEU A 220      -4.832  50.547  -8.453  1.00  0.00           H  
ATOM   3569  N   ASP A 221      -2.097  54.456  -8.322  1.00  0.00           N  
ATOM   3570  CA  ASP A 221      -2.569  55.468  -7.400  1.00  0.00           C  
ATOM   3571  C   ASP A 221      -2.524  56.875  -8.022  1.00  0.00           C  
ATOM   3572  O   ASP A 221      -3.335  57.743  -7.665  1.00  0.00           O  
ATOM   3573  CB  ASP A 221      -1.654  55.462  -6.172  1.00  0.00           C  
ATOM   3574  CG  ASP A 221      -1.750  54.215  -5.261  1.00  0.00           C  
ATOM   3575  OD1 ASP A 221      -2.686  53.450  -5.353  1.00  0.00           O  
ATOM   3576  OD2 ASP A 221      -0.807  54.024  -4.510  1.00  0.00           O1-
ATOM   3577  H   ASP A 221      -1.304  53.892  -8.008  1.00  0.00           H  
ATOM   3578  HA  ASP A 221      -3.595  55.232  -7.114  1.00  0.00           H  
ATOM   3579 1HB  ASP A 221      -0.623  55.551  -6.509  1.00  0.00           H  
ATOM   3580 2HB  ASP A 221      -1.853  56.328  -5.570  1.00  0.00           H  
ATOM   3581  N   ARG A 222      -1.593  57.115  -8.977  1.00  0.00           N  
ATOM   3582  CA  ARG A 222      -1.442  58.419  -9.593  1.00  0.00           C  
ATOM   3583  C   ARG A 222      -2.688  58.802 -10.384  1.00  0.00           C  
ATOM   3584  O   ARG A 222      -3.070  59.973 -10.415  1.00  0.00           O  
ATOM   3585  CB  ARG A 222      -0.231  58.436 -10.514  1.00  0.00           C  
ATOM   3586  CG  ARG A 222       0.029  59.766 -11.204  1.00  0.00           C  
ATOM   3587  CD  ARG A 222       0.371  60.833 -10.229  1.00  0.00           C  
ATOM   3588  NE  ARG A 222       0.664  62.096 -10.887  1.00  0.00           N  
ATOM   3589  CZ  ARG A 222       0.850  63.267 -10.248  1.00  0.00           C  
ATOM   3590  NH1 ARG A 222       0.771  63.320  -8.937  1.00  0.00           N1+
ATOM   3591  NH2 ARG A 222       1.113  64.363 -10.939  1.00  0.00           N  
ATOM   3592  H   ARG A 222      -0.993  56.352  -9.304  1.00  0.00           H  
ATOM   3593  HA  ARG A 222      -1.294  59.157  -8.802  1.00  0.00           H  
ATOM   3594 1HB  ARG A 222       0.661  58.180  -9.945  1.00  0.00           H  
ATOM   3595 2HB  ARG A 222      -0.353  57.680 -11.289  1.00  0.00           H  
ATOM   3596 1HG  ARG A 222       0.861  59.658 -11.900  1.00  0.00           H  
ATOM   3597 2HG  ARG A 222      -0.864  60.074 -11.749  1.00  0.00           H  
ATOM   3598 1HD  ARG A 222      -0.467  60.989  -9.550  1.00  0.00           H  
ATOM   3599 2HD  ARG A 222       1.250  60.535  -9.657  1.00  0.00           H  
ATOM   3600  HE  ARG A 222       0.734  62.095 -11.896  1.00  0.00           H  
ATOM   3601 1HH1 ARG A 222       0.570  62.482  -8.409  1.00  0.00           H  
ATOM   3602 2HH1 ARG A 222       0.910  64.198  -8.458  1.00  0.00           H  
ATOM   3603 1HH2 ARG A 222       1.174  64.322 -11.947  1.00  0.00           H  
ATOM   3604 2HH2 ARG A 222       1.252  65.240 -10.460  1.00  0.00           H  
ATOM   3605  N   GLU A 223      -3.380  57.816 -10.959  1.00  0.00           N  
ATOM   3606  CA  GLU A 223      -4.521  58.073 -11.822  1.00  0.00           C  
ATOM   3607  C   GLU A 223      -5.724  58.526 -11.030  1.00  0.00           C  
ATOM   3608  O   GLU A 223      -6.706  59.004 -11.606  1.00  0.00           O  
ATOM   3609  CB  GLU A 223      -4.891  56.813 -12.608  1.00  0.00           C  
ATOM   3610  CG  GLU A 223      -3.822  56.338 -13.582  1.00  0.00           C  
ATOM   3611  CD  GLU A 223      -3.533  57.328 -14.672  1.00  0.00           C  
ATOM   3612  OE1 GLU A 223      -4.458  57.886 -15.208  1.00  0.00           O  
ATOM   3613  OE2 GLU A 223      -2.378  57.537 -14.959  1.00  0.00           O1-
ATOM   3614  H   GLU A 223      -3.109  56.838 -10.840  1.00  0.00           H  
ATOM   3615  HA  GLU A 223      -4.253  58.863 -12.526  1.00  0.00           H  
ATOM   3616 1HB  GLU A 223      -5.098  55.997 -11.912  1.00  0.00           H  
ATOM   3617 2HB  GLU A 223      -5.804  56.991 -13.173  1.00  0.00           H  
ATOM   3618 1HG  GLU A 223      -2.905  56.138 -13.026  1.00  0.00           H  
ATOM   3619 2HG  GLU A 223      -4.152  55.398 -14.028  1.00  0.00           H  
ATOM   3620  N   TRP A 224      -5.681  58.308  -9.718  1.00  0.00           N  
ATOM   3621  CA  TRP A 224      -6.759  58.633  -8.830  1.00  0.00           C  
ATOM   3622  C   TRP A 224      -6.444  59.888  -8.024  1.00  0.00           C  
ATOM   3623  O   TRP A 224      -7.242  60.305  -7.182  1.00  0.00           O  
ATOM   3624  CB  TRP A 224      -7.034  57.460  -7.887  1.00  0.00           C  
ATOM   3625  CG  TRP A 224      -7.538  56.235  -8.587  1.00  0.00           C  
ATOM   3626  CD1 TRP A 224      -6.819  55.119  -8.896  1.00  0.00           C  
ATOM   3627  CD2 TRP A 224      -8.881  55.993  -9.072  1.00  0.00           C  
ATOM   3628  CE2 TRP A 224      -8.882  54.722  -9.652  1.00  0.00           C  
ATOM   3629  CE3 TRP A 224     -10.064  56.742  -9.059  1.00  0.00           C  
ATOM   3630  NE1 TRP A 224      -7.617  54.204  -9.537  1.00  0.00           N  
ATOM   3631  CZ2 TRP A 224     -10.023  54.176 -10.220  1.00  0.00           C  
ATOM   3632  CZ3 TRP A 224     -11.208  56.195  -9.627  1.00  0.00           C  
ATOM   3633  CH2 TRP A 224     -11.187  54.944 -10.192  1.00  0.00           C  
ATOM   3634  H   TRP A 224      -4.828  57.957  -9.280  1.00  0.00           H  
ATOM   3635  HA  TRP A 224      -7.649  58.816  -9.417  1.00  0.00           H  
ATOM   3636 1HB  TRP A 224      -6.119  57.199  -7.354  1.00  0.00           H  
ATOM   3637 2HB  TRP A 224      -7.773  57.757  -7.142  1.00  0.00           H  
ATOM   3638  HD1 TRP A 224      -5.764  54.975  -8.667  1.00  0.00           H  
ATOM   3639  HE1 TRP A 224      -7.322  53.298  -9.872  1.00  0.00           H  
ATOM   3640  HE3 TRP A 224     -10.087  57.734  -8.609  1.00  0.00           H  
ATOM   3641  HZ2 TRP A 224     -10.026  53.185 -10.674  1.00  0.00           H  
ATOM   3642  HZ3 TRP A 224     -12.124  56.785  -9.614  1.00  0.00           H  
ATOM   3643  HH2 TRP A 224     -12.102  54.545 -10.630  1.00  0.00           H  
ATOM   3644  N   GLY A 225      -5.267  60.491  -8.263  1.00  0.00           N  
ATOM   3645  CA  GLY A 225      -4.878  61.688  -7.536  1.00  0.00           C  
ATOM   3646  C   GLY A 225      -4.550  61.419  -6.074  1.00  0.00           C  
ATOM   3647  O   GLY A 225      -4.795  62.280  -5.223  1.00  0.00           O  
ATOM   3648  H   GLY A 225      -4.636  60.146  -8.992  1.00  0.00           H  
ATOM   3649 1HA  GLY A 225      -4.005  62.125  -8.025  1.00  0.00           H  
ATOM   3650 2HA  GLY A 225      -5.678  62.424  -7.601  1.00  0.00           H  
ATOM   3651  N   ILE A 226      -4.042  60.231  -5.747  1.00  0.00           N  
ATOM   3652  CA  ILE A 226      -3.781  59.951  -4.346  1.00  0.00           C  
ATOM   3653  C   ILE A 226      -2.431  60.475  -3.854  1.00  0.00           C  
ATOM   3654  O   ILE A 226      -2.356  61.119  -2.814  1.00  0.00           O  
ATOM   3655  CB  ILE A 226      -3.856  58.435  -4.089  1.00  0.00           C  
ATOM   3656  CG1 ILE A 226      -5.242  57.898  -4.456  1.00  0.00           C  
ATOM   3657  CG2 ILE A 226      -3.529  58.125  -2.637  1.00  0.00           C  
ATOM   3658  CD1 ILE A 226      -6.370  58.541  -3.681  1.00  0.00           C  
ATOM   3659  H   ILE A 226      -3.841  59.526  -6.468  1.00  0.00           H  
ATOM   3660  HA  ILE A 226      -4.542  60.449  -3.749  1.00  0.00           H  
ATOM   3661  HB  ILE A 226      -3.139  57.922  -4.730  1.00  0.00           H  
ATOM   3662 1HG1 ILE A 226      -5.423  58.057  -5.519  1.00  0.00           H  
ATOM   3663 2HG1 ILE A 226      -5.275  56.823  -4.277  1.00  0.00           H  
ATOM   3664 1HG2 ILE A 226      -3.586  57.049  -2.473  1.00  0.00           H  
ATOM   3665 2HG2 ILE A 226      -2.522  58.473  -2.408  1.00  0.00           H  
ATOM   3666 3HG2 ILE A 226      -4.244  58.630  -1.987  1.00  0.00           H  
ATOM   3667 1HD1 ILE A 226      -7.320  58.108  -3.997  1.00  0.00           H  
ATOM   3668 2HD1 ILE A 226      -6.226  58.363  -2.615  1.00  0.00           H  
ATOM   3669 3HD1 ILE A 226      -6.378  59.613  -3.873  1.00  0.00           H  
ATOM   3670  N   ASP A 227      -1.357  60.141  -4.568  1.00  0.00           N  
ATOM   3671  CA  ASP A 227       0.016  60.543  -4.236  1.00  0.00           C  
ATOM   3672  C   ASP A 227       0.444  60.262  -2.780  1.00  0.00           C  
ATOM   3673  O   ASP A 227       1.205  61.044  -2.198  1.00  0.00           O  
ATOM   3674  CB  ASP A 227       0.217  62.031  -4.542  1.00  0.00           C  
ATOM   3675  CG  ASP A 227       0.068  62.371  -6.036  1.00  0.00           C  
ATOM   3676  OD1 ASP A 227       0.368  61.533  -6.860  1.00  0.00           O  
ATOM   3677  OD2 ASP A 227      -0.331  63.472  -6.342  1.00  0.00           O1-
ATOM   3678  H   ASP A 227      -1.503  59.627  -5.421  1.00  0.00           H  
ATOM   3679  HA  ASP A 227       0.686  59.978  -4.886  1.00  0.00           H  
ATOM   3680 1HB  ASP A 227      -0.507  62.620  -3.973  1.00  0.00           H  
ATOM   3681 2HB  ASP A 227       1.210  62.337  -4.217  1.00  0.00           H  
ATOM   3682  N   LYS A 228      -0.001  59.140  -2.215  1.00  0.00           N  
ATOM   3683  CA  LYS A 228       0.308  58.758  -0.840  1.00  0.00           C  
ATOM   3684  C   LYS A 228       0.424  57.238  -0.776  1.00  0.00           C  
ATOM   3685  O   LYS A 228      -0.179  56.558  -1.600  1.00  0.00           O  
ATOM   3686  CB  LYS A 228      -0.761  59.262   0.131  1.00  0.00           C  
ATOM   3687  CG  LYS A 228      -0.720  60.763   0.387  1.00  0.00           C  
ATOM   3688  CD  LYS A 228      -1.606  61.147   1.562  1.00  0.00           C  
ATOM   3689  CE  LYS A 228      -1.542  62.642   1.839  1.00  0.00           C  
ATOM   3690  NZ  LYS A 228      -2.120  63.440   0.723  1.00  0.00           N1+
ATOM   3691  H   LYS A 228      -0.584  58.522  -2.763  1.00  0.00           H  
ATOM   3692  HA  LYS A 228       1.262  59.208  -0.579  1.00  0.00           H  
ATOM   3693 1HB  LYS A 228      -1.750  59.016  -0.257  1.00  0.00           H  
ATOM   3694 2HB  LYS A 228      -0.649  58.756   1.090  1.00  0.00           H  
ATOM   3695 1HG  LYS A 228       0.305  61.068   0.600  1.00  0.00           H  
ATOM   3696 2HG  LYS A 228      -1.060  61.293  -0.502  1.00  0.00           H  
ATOM   3697 1HD  LYS A 228      -2.639  60.870   1.346  1.00  0.00           H  
ATOM   3698 2HD  LYS A 228      -1.283  60.609   2.453  1.00  0.00           H  
ATOM   3699 1HE  LYS A 228      -2.092  62.867   2.752  1.00  0.00           H  
ATOM   3700 2HE  LYS A 228      -0.504  62.942   1.983  1.00  0.00           H  
ATOM   3701 1HZ  LYS A 228      -2.058  64.424   0.945  1.00  0.00           H  
ATOM   3702 2HZ  LYS A 228      -1.605  63.254  -0.126  1.00  0.00           H  
ATOM   3703 3HZ  LYS A 228      -3.088  63.185   0.592  1.00  0.00           H  
ATOM   3704  N   PRO A 229       1.233  56.671   0.134  1.00  0.00           N  
ATOM   3705  CA  PRO A 229       1.323  55.241   0.365  1.00  0.00           C  
ATOM   3706  C   PRO A 229       0.039  54.744   0.999  1.00  0.00           C  
ATOM   3707  O   PRO A 229      -0.513  55.420   1.878  1.00  0.00           O  
ATOM   3708  CB  PRO A 229       2.514  55.133   1.328  1.00  0.00           C  
ATOM   3709  CG  PRO A 229       2.575  56.479   2.031  1.00  0.00           C  
ATOM   3710  CD  PRO A 229       2.112  57.491   0.994  1.00  0.00           C  
ATOM   3711  HA  PRO A 229       1.518  54.718  -0.579  1.00  0.00           H  
ATOM   3712 1HB  PRO A 229       2.354  54.292   2.025  1.00  0.00           H  
ATOM   3713 2HB  PRO A 229       3.427  54.917   0.777  1.00  0.00           H  
ATOM   3714 1HG  PRO A 229       1.922  56.462   2.928  1.00  0.00           H  
ATOM   3715 2HG  PRO A 229       3.599  56.673   2.391  1.00  0.00           H  
ATOM   3716 1HD  PRO A 229       1.559  58.281   1.508  1.00  0.00           H  
ATOM   3717 2HD  PRO A 229       2.971  57.881   0.420  1.00  0.00           H  
ATOM   3718  N   THR A 230      -0.432  53.583   0.577  1.00  0.00           N  
ATOM   3719  CA  THR A 230      -1.587  52.948   1.189  1.00  0.00           C  
ATOM   3720  C   THR A 230      -1.388  51.454   1.450  1.00  0.00           C  
ATOM   3721  O   THR A 230      -0.581  50.804   0.776  1.00  0.00           O  
ATOM   3722  CB  THR A 230      -2.814  53.092   0.258  1.00  0.00           C  
ATOM   3723  CG2 THR A 230      -3.099  54.533  -0.059  1.00  0.00           C  
ATOM   3724  OG1 THR A 230      -2.555  52.405  -0.982  1.00  0.00           O  
ATOM   3725  H   THR A 230       0.022  53.120  -0.194  1.00  0.00           H  
ATOM   3726  HA  THR A 230      -1.782  53.435   2.139  1.00  0.00           H  
ATOM   3727  HB  THR A 230      -3.683  52.654   0.752  1.00  0.00           H  
ATOM   3728  HG1 THR A 230      -2.562  51.457  -0.861  1.00  0.00           H  
ATOM   3729 1HG2 THR A 230      -3.971  54.600  -0.706  1.00  0.00           H  
ATOM   3730 2HG2 THR A 230      -3.286  55.028   0.849  1.00  0.00           H  
ATOM   3731 3HG2 THR A 230      -2.251  54.992  -0.560  1.00  0.00           H  
ATOM   3732  N   ILE A 231      -2.189  50.902   2.364  1.00  0.00           N  
ATOM   3733  CA  ILE A 231      -2.265  49.447   2.576  1.00  0.00           C  
ATOM   3734  C   ILE A 231      -3.694  48.992   2.530  1.00  0.00           C  
ATOM   3735  O   ILE A 231      -4.580  49.728   2.942  1.00  0.00           O  
ATOM   3736  CB  ILE A 231      -1.676  48.977   3.920  1.00  0.00           C  
ATOM   3737  CG1 ILE A 231      -2.408  49.653   5.141  1.00  0.00           C  
ATOM   3738  CG2 ILE A 231      -0.249  49.204   3.925  1.00  0.00           C  
ATOM   3739  CD1 ILE A 231      -2.039  49.088   6.523  1.00  0.00           C  
ATOM   3740  H   ILE A 231      -2.794  51.543   2.890  1.00  0.00           H  
ATOM   3741  HA  ILE A 231      -1.729  48.941   1.772  1.00  0.00           H  
ATOM   3742  HB  ILE A 231      -1.845  47.925   4.000  1.00  0.00           H  
ATOM   3743 1HG1 ILE A 231      -2.173  50.715   5.129  1.00  0.00           H  
ATOM   3744 2HG1 ILE A 231      -3.476  49.535   5.044  1.00  0.00           H  
ATOM   3745 1HG2 ILE A 231       0.195  48.827   4.829  1.00  0.00           H  
ATOM   3746 2HG2 ILE A 231       0.159  48.703   3.099  1.00  0.00           H  
ATOM   3747 3HG2 ILE A 231      -0.056  50.231   3.830  1.00  0.00           H  
ATOM   3748 1HD1 ILE A 231      -2.598  49.629   7.289  1.00  0.00           H  
ATOM   3749 2HD1 ILE A 231      -2.303  48.040   6.566  1.00  0.00           H  
ATOM   3750 3HD1 ILE A 231      -0.978  49.196   6.724  1.00  0.00           H  
ATOM   3751  N   GLY A 232      -3.927  47.751   2.147  1.00  0.00           N  
ATOM   3752  CA  GLY A 232      -5.301  47.270   2.153  1.00  0.00           C  
ATOM   3753  C   GLY A 232      -5.466  45.865   1.632  1.00  0.00           C  
ATOM   3754  O   GLY A 232      -4.488  45.177   1.302  1.00  0.00           O  
ATOM   3755  H   GLY A 232      -3.152  47.176   1.794  1.00  0.00           H  
ATOM   3756 1HA  GLY A 232      -5.703  47.323   3.164  1.00  0.00           H  
ATOM   3757 2HA  GLY A 232      -5.905  47.936   1.540  1.00  0.00           H  
ATOM   3758  N   ALA A 233      -6.717  45.425   1.600  1.00  0.00           N  
ATOM   3759  CA  ALA A 233      -7.031  44.074   1.165  1.00  0.00           C  
ATOM   3760  C   ALA A 233      -8.453  43.917   0.655  1.00  0.00           C  
ATOM   3761  O   ALA A 233      -9.356  44.671   1.034  1.00  0.00           O  
ATOM   3762  CB  ALA A 233      -6.814  43.123   2.298  1.00  0.00           C  
ATOM   3763  H   ALA A 233      -7.450  46.095   1.862  1.00  0.00           H  
ATOM   3764  HA  ALA A 233      -6.362  43.827   0.348  1.00  0.00           H  
ATOM   3765 1HB  ALA A 233      -7.014  42.108   1.955  1.00  0.00           H  
ATOM   3766 2HB  ALA A 233      -5.814  43.207   2.666  1.00  0.00           H  
ATOM   3767 3HB  ALA A 233      -7.472  43.381   3.042  1.00  0.00           H  
ATOM   3768  N   GLY A 234      -8.657  42.890  -0.180  1.00  0.00           N  
ATOM   3769  CA  GLY A 234      -9.983  42.554  -0.714  1.00  0.00           C  
ATOM   3770  C   GLY A 234     -10.386  41.080  -0.531  1.00  0.00           C  
ATOM   3771  O   GLY A 234      -9.814  40.178  -1.166  1.00  0.00           O  
ATOM   3772  H   GLY A 234      -7.846  42.334  -0.468  1.00  0.00           H  
ATOM   3773 1HA  GLY A 234     -10.719  43.194  -0.248  1.00  0.00           H  
ATOM   3774 2HA  GLY A 234     -10.003  42.797  -1.776  1.00  0.00           H  
ATOM   3775  N   PHE A 235     -11.398  40.860   0.334  1.00  0.00           N  
ATOM   3776  CA  PHE A 235     -11.946  39.542   0.707  1.00  0.00           C  
ATOM   3777  C   PHE A 235     -13.289  39.176   0.104  1.00  0.00           C  
ATOM   3778  O   PHE A 235     -14.222  39.983   0.071  1.00  0.00           O  
ATOM   3779  CB  PHE A 235     -12.072  39.457   2.229  1.00  0.00           C  
ATOM   3780  CG  PHE A 235     -10.753  39.449   2.947  1.00  0.00           C  
ATOM   3781  CD1 PHE A 235     -10.037  40.623   3.126  1.00  0.00           C  
ATOM   3782  CD2 PHE A 235     -10.224  38.267   3.444  1.00  0.00           C  
ATOM   3783  CE1 PHE A 235      -8.823  40.617   3.787  1.00  0.00           C  
ATOM   3784  CE2 PHE A 235      -9.011  38.258   4.106  1.00  0.00           C  
ATOM   3785  CZ  PHE A 235      -8.310  39.435   4.277  1.00  0.00           C  
ATOM   3786  H   PHE A 235     -11.826  41.695   0.734  1.00  0.00           H  
ATOM   3787  HA  PHE A 235     -11.235  38.791   0.392  1.00  0.00           H  
ATOM   3788 1HB  PHE A 235     -12.652  40.304   2.593  1.00  0.00           H  
ATOM   3789 2HB  PHE A 235     -12.612  38.551   2.499  1.00  0.00           H  
ATOM   3790  HD1 PHE A 235     -10.443  41.559   2.740  1.00  0.00           H  
ATOM   3791  HD2 PHE A 235     -10.778  37.338   3.309  1.00  0.00           H  
ATOM   3792  HE1 PHE A 235      -8.271  41.547   3.920  1.00  0.00           H  
ATOM   3793  HE2 PHE A 235      -8.607  37.322   4.492  1.00  0.00           H  
ATOM   3794  HZ  PHE A 235      -7.353  39.428   4.796  1.00  0.00           H  
ATOM   3795  N   GLY A 236     -13.432  37.905  -0.269  1.00  0.00           N  
ATOM   3796  CA  GLY A 236     -14.742  37.422  -0.718  1.00  0.00           C  
ATOM   3797  C   GLY A 236     -15.535  36.931   0.496  1.00  0.00           C  
ATOM   3798  O   GLY A 236     -15.100  35.992   1.177  1.00  0.00           O  
ATOM   3799  H   GLY A 236     -12.609  37.286  -0.225  1.00  0.00           H  
ATOM   3800 1HA  GLY A 236     -15.288  38.224  -1.219  1.00  0.00           H  
ATOM   3801 2HA  GLY A 236     -14.614  36.612  -1.436  1.00  0.00           H  
ATOM   3802  N   LEU A 237     -16.731  37.483   0.726  1.00  0.00           N  
ATOM   3803  CA  LEU A 237     -17.487  37.089   1.913  1.00  0.00           C  
ATOM   3804  C   LEU A 237     -18.047  35.702   1.782  1.00  0.00           C  
ATOM   3805  O   LEU A 237     -18.133  34.979   2.773  1.00  0.00           O  
ATOM   3806  CB  LEU A 237     -18.634  38.075   2.168  1.00  0.00           C  
ATOM   3807  CG  LEU A 237     -18.335  39.199   3.168  1.00  0.00           C  
ATOM   3808  CD1 LEU A 237     -17.355  40.185   2.547  1.00  0.00           C  
ATOM   3809  CD2 LEU A 237     -19.633  39.891   3.558  1.00  0.00           C  
ATOM   3810  H   LEU A 237     -17.079  38.223   0.106  1.00  0.00           H  
ATOM   3811  HA  LEU A 237     -16.808  37.091   2.754  1.00  0.00           H  
ATOM   3812 1HB  LEU A 237     -18.911  38.538   1.222  1.00  0.00           H  
ATOM   3813 2HB  LEU A 237     -19.494  37.519   2.542  1.00  0.00           H  
ATOM   3814  HG  LEU A 237     -17.866  38.779   4.058  1.00  0.00           H  
ATOM   3815 1HD1 LEU A 237     -17.143  40.984   3.257  1.00  0.00           H  
ATOM   3816 2HD1 LEU A 237     -16.429  39.668   2.296  1.00  0.00           H  
ATOM   3817 3HD1 LEU A 237     -17.791  40.610   1.643  1.00  0.00           H  
ATOM   3818 1HD2 LEU A 237     -19.421  40.689   4.269  1.00  0.00           H  
ATOM   3819 2HD2 LEU A 237     -20.102  40.312   2.668  1.00  0.00           H  
ATOM   3820 3HD2 LEU A 237     -20.308  39.167   4.015  1.00  0.00           H  
ATOM   3821  N   GLU A 238     -18.407  35.303   0.571  1.00  0.00           N  
ATOM   3822  CA  GLU A 238     -18.943  33.980   0.391  1.00  0.00           C  
ATOM   3823  C   GLU A 238     -17.863  32.913   0.601  1.00  0.00           C  
ATOM   3824  O   GLU A 238     -18.187  31.774   0.924  1.00  0.00           O  
ATOM   3825  CB  GLU A 238     -19.665  33.897  -0.942  1.00  0.00           C  
ATOM   3826  CG  GLU A 238     -20.963  34.738  -0.942  1.00  0.00           C  
ATOM   3827  CD  GLU A 238     -20.777  36.198  -1.228  1.00  0.00           C  
ATOM   3828  OE1 GLU A 238     -19.676  36.603  -1.514  1.00  0.00           O  
ATOM   3829  OE2 GLU A 238     -21.753  36.927  -1.186  1.00  0.00           O1-
ATOM   3830  H   GLU A 238     -18.342  35.941  -0.222  1.00  0.00           H  
ATOM   3831  HA  GLU A 238     -19.700  33.826   1.156  1.00  0.00           H  
ATOM   3832 1HB  GLU A 238     -19.018  34.252  -1.741  1.00  0.00           H  
ATOM   3833 2HB  GLU A 238     -19.930  32.868  -1.160  1.00  0.00           H  
ATOM   3834 1HG  GLU A 238     -21.669  34.323  -1.644  1.00  0.00           H  
ATOM   3835 2HG  GLU A 238     -21.406  34.651   0.049  1.00  0.00           H  
ATOM   3836  N   ARG A 239     -16.574  33.266   0.443  1.00  0.00           N  
ATOM   3837  CA  ARG A 239     -15.513  32.308   0.727  1.00  0.00           C  
ATOM   3838  C   ARG A 239     -15.277  32.276   2.228  1.00  0.00           C  
ATOM   3839  O   ARG A 239     -15.074  31.212   2.820  1.00  0.00           O  
ATOM   3840  CB  ARG A 239     -14.242  32.623  -0.025  1.00  0.00           C  
ATOM   3841  CG  ARG A 239     -14.352  32.347  -1.490  1.00  0.00           C  
ATOM   3842  CD  ARG A 239     -13.119  32.630  -2.187  1.00  0.00           C  
ATOM   3843  NE  ARG A 239     -13.222  32.301  -3.591  1.00  0.00           N  
ATOM   3844  CZ  ARG A 239     -12.285  32.522  -4.512  1.00  0.00           C  
ATOM   3845  NH1 ARG A 239     -11.128  33.054  -4.206  1.00  0.00           N1+
ATOM   3846  NH2 ARG A 239     -12.575  32.185  -5.727  1.00  0.00           N  
ATOM   3847  H   ARG A 239     -16.327  34.202   0.138  1.00  0.00           H  
ATOM   3848  HA  ARG A 239     -15.839  31.324   0.399  1.00  0.00           H  
ATOM   3849 1HB  ARG A 239     -13.999  33.679   0.100  1.00  0.00           H  
ATOM   3850 2HB  ARG A 239     -13.413  32.050   0.377  1.00  0.00           H  
ATOM   3851 1HG  ARG A 239     -14.591  31.294  -1.641  1.00  0.00           H  
ATOM   3852 2HG  ARG A 239     -15.139  32.962  -1.920  1.00  0.00           H  
ATOM   3853 1HD  ARG A 239     -12.881  33.691  -2.093  1.00  0.00           H  
ATOM   3854 2HD  ARG A 239     -12.327  32.043  -1.752  1.00  0.00           H  
ATOM   3855  HE  ARG A 239     -14.085  31.848  -3.941  1.00  0.00           H  
ATOM   3856 1HH1 ARG A 239     -10.907  33.283  -3.227  1.00  0.00           H  
ATOM   3857 2HH1 ARG A 239     -10.439  33.214  -4.927  1.00  0.00           H  
ATOM   3858 1HH2 ARG A 239     -13.510  31.775  -5.880  1.00  0.00           H  
ATOM   3859 2HH2 ARG A 239     -11.912  32.315  -6.488  1.00  0.00           H  
ATOM   3860  N   LEU A 240     -15.433  33.425   2.884  1.00  0.00           N  
ATOM   3861  CA  LEU A 240     -15.304  33.447   4.328  1.00  0.00           C  
ATOM   3862  C   LEU A 240     -16.425  32.558   4.908  1.00  0.00           C  
ATOM   3863  O   LEU A 240     -16.192  31.821   5.871  1.00  0.00           O  
ATOM   3864  CB  LEU A 240     -15.399  34.896   4.859  1.00  0.00           C  
ATOM   3865  CG  LEU A 240     -14.211  35.883   4.499  1.00  0.00           C  
ATOM   3866  CD1 LEU A 240     -14.575  37.319   4.940  1.00  0.00           C  
ATOM   3867  CD2 LEU A 240     -12.924  35.454   5.182  1.00  0.00           C  
ATOM   3868  H   LEU A 240     -15.557  34.297   2.358  1.00  0.00           H  
ATOM   3869  HA  LEU A 240     -14.348  33.007   4.607  1.00  0.00           H  
ATOM   3870 1HB  LEU A 240     -16.289  35.324   4.437  1.00  0.00           H  
ATOM   3871 2HB  LEU A 240     -15.523  34.881   5.930  1.00  0.00           H  
ATOM   3872  HG  LEU A 240     -14.063  35.883   3.422  1.00  0.00           H  
ATOM   3873 1HD1 LEU A 240     -13.763  37.994   4.674  1.00  0.00           H  
ATOM   3874 2HD1 LEU A 240     -15.478  37.648   4.451  1.00  0.00           H  
ATOM   3875 3HD1 LEU A 240     -14.726  37.338   6.013  1.00  0.00           H  
ATOM   3876 1HD2 LEU A 240     -12.144  36.138   4.916  1.00  0.00           H  
ATOM   3877 2HD2 LEU A 240     -13.059  35.471   6.253  1.00  0.00           H  
ATOM   3878 3HD2 LEU A 240     -12.643  34.463   4.873  1.00  0.00           H  
ATOM   3879  N   LEU A 241     -17.632  32.599   4.297  1.00  0.00           N  
ATOM   3880  CA  LEU A 241     -18.738  31.739   4.726  1.00  0.00           C  
ATOM   3881  C   LEU A 241     -18.484  30.286   4.336  1.00  0.00           C  
ATOM   3882  O   LEU A 241     -18.781  29.371   5.105  1.00  0.00           O  
ATOM   3883  CB  LEU A 241     -20.068  32.133   4.073  1.00  0.00           C  
ATOM   3884  CG  LEU A 241     -20.727  33.462   4.446  1.00  0.00           C  
ATOM   3885  CD1 LEU A 241     -21.957  33.665   3.569  1.00  0.00           C  
ATOM   3886  CD2 LEU A 241     -21.115  33.463   5.894  1.00  0.00           C  
ATOM   3887  H   LEU A 241     -17.773  33.274   3.542  1.00  0.00           H  
ATOM   3888  HA  LEU A 241     -18.818  31.793   5.806  1.00  0.00           H  
ATOM   3889 1HB  LEU A 241     -19.875  32.180   3.018  1.00  0.00           H  
ATOM   3890 2HB  LEU A 241     -20.791  31.339   4.246  1.00  0.00           H  
ATOM   3891  HG  LEU A 241     -20.048  34.273   4.244  1.00  0.00           H  
ATOM   3892 1HD1 LEU A 241     -22.401  34.585   3.817  1.00  0.00           H  
ATOM   3893 2HD1 LEU A 241     -21.680  33.688   2.525  1.00  0.00           H  
ATOM   3894 3HD1 LEU A 241     -22.674  32.860   3.735  1.00  0.00           H  
ATOM   3895 1HD2 LEU A 241     -21.601  34.407   6.137  1.00  0.00           H  
ATOM   3896 2HD2 LEU A 241     -21.789  32.648   6.076  1.00  0.00           H  
ATOM   3897 3HD2 LEU A 241     -20.243  33.347   6.529  1.00  0.00           H  
ATOM   3898  N   LYS A 242     -17.911  30.048   3.150  1.00  0.00           N  
ATOM   3899  CA  LYS A 242     -17.646  28.687   2.704  1.00  0.00           C  
ATOM   3900  C   LYS A 242     -16.764  27.989   3.727  1.00  0.00           C  
ATOM   3901  O   LYS A 242     -17.013  26.843   4.116  1.00  0.00           O  
ATOM   3902  CB  LYS A 242     -16.958  28.689   1.327  1.00  0.00           C  
ATOM   3903  CG  LYS A 242     -16.705  27.306   0.685  1.00  0.00           C  
ATOM   3904  CD  LYS A 242     -16.000  27.445  -0.675  1.00  0.00           C  
ATOM   3905  CE  LYS A 242     -15.961  26.115  -1.458  1.00  0.00           C  
ATOM   3906  NZ  LYS A 242     -15.160  25.035  -0.775  1.00  0.00           N1+
ATOM   3907  H   LYS A 242     -17.725  30.817   2.507  1.00  0.00           H  
ATOM   3908  HA  LYS A 242     -18.583  28.156   2.643  1.00  0.00           H  
ATOM   3909 1HB  LYS A 242     -17.555  29.277   0.629  1.00  0.00           H  
ATOM   3910 2HB  LYS A 242     -15.991  29.176   1.419  1.00  0.00           H  
ATOM   3911 1HG  LYS A 242     -16.103  26.692   1.355  1.00  0.00           H  
ATOM   3912 2HG  LYS A 242     -17.650  26.802   0.515  1.00  0.00           H  
ATOM   3913 1HD  LYS A 242     -16.517  28.192  -1.274  1.00  0.00           H  
ATOM   3914 2HD  LYS A 242     -14.978  27.785  -0.517  1.00  0.00           H  
ATOM   3915 1HE  LYS A 242     -16.977  25.755  -1.596  1.00  0.00           H  
ATOM   3916 2HE  LYS A 242     -15.523  26.308  -2.438  1.00  0.00           H  
ATOM   3917 1HZ  LYS A 242     -15.175  24.198  -1.357  1.00  0.00           H  
ATOM   3918 2HZ  LYS A 242     -14.205  25.334  -0.652  1.00  0.00           H  
ATOM   3919 3HZ  LYS A 242     -15.576  24.815   0.139  1.00  0.00           H  
ATOM   3920  N   VAL A 243     -15.744  28.697   4.208  1.00  0.00           N  
ATOM   3921  CA  VAL A 243     -14.873  28.110   5.202  1.00  0.00           C  
ATOM   3922  C   VAL A 243     -15.544  28.020   6.564  1.00  0.00           C  
ATOM   3923  O   VAL A 243     -15.537  26.959   7.188  1.00  0.00           O  
ATOM   3924  CB  VAL A 243     -13.581  28.940   5.325  1.00  0.00           C  
ATOM   3925  CG1 VAL A 243     -12.727  28.429   6.475  1.00  0.00           C  
ATOM   3926  CG2 VAL A 243     -12.808  28.893   4.016  1.00  0.00           C  
ATOM   3927  H   VAL A 243     -15.570  29.635   3.833  1.00  0.00           H  
ATOM   3928  HA  VAL A 243     -14.619  27.103   4.876  1.00  0.00           H  
ATOM   3929  HB  VAL A 243     -13.844  29.973   5.555  1.00  0.00           H  
ATOM   3930 1HG1 VAL A 243     -11.818  29.027   6.548  1.00  0.00           H  
ATOM   3931 2HG1 VAL A 243     -13.286  28.506   7.407  1.00  0.00           H  
ATOM   3932 3HG1 VAL A 243     -12.461  27.387   6.296  1.00  0.00           H  
ATOM   3933 1HG2 VAL A 243     -11.897  29.482   4.110  1.00  0.00           H  
ATOM   3934 2HG2 VAL A 243     -12.550  27.859   3.783  1.00  0.00           H  
ATOM   3935 3HG2 VAL A 243     -13.424  29.302   3.215  1.00  0.00           H  
ATOM   3936  N   LYS A 244     -16.179  29.100   7.014  1.00  0.00           N  
ATOM   3937  CA  LYS A 244     -16.765  29.132   8.345  1.00  0.00           C  
ATOM   3938  C   LYS A 244     -17.810  28.049   8.568  1.00  0.00           C  
ATOM   3939  O   LYS A 244     -17.896  27.489   9.663  1.00  0.00           O  
ATOM   3940  CB  LYS A 244     -17.409  30.500   8.599  1.00  0.00           C  
ATOM   3941  CG  LYS A 244     -18.034  30.696   9.991  1.00  0.00           C  
ATOM   3942  CD  LYS A 244     -16.976  30.774  11.091  1.00  0.00           C  
ATOM   3943  CE  LYS A 244     -17.613  31.005  12.449  1.00  0.00           C  
ATOM   3944  NZ  LYS A 244     -16.593  31.163  13.506  1.00  0.00           N1+
ATOM   3945  H   LYS A 244     -16.201  29.958   6.456  1.00  0.00           H  
ATOM   3946  HA  LYS A 244     -15.961  28.976   9.059  1.00  0.00           H  
ATOM   3947 1HB  LYS A 244     -16.666  31.281   8.448  1.00  0.00           H  
ATOM   3948 2HB  LYS A 244     -18.196  30.662   7.864  1.00  0.00           H  
ATOM   3949 1HG  LYS A 244     -18.603  31.626   9.985  1.00  0.00           H  
ATOM   3950 2HG  LYS A 244     -18.727  29.885  10.208  1.00  0.00           H  
ATOM   3951 1HD  LYS A 244     -16.415  29.844  11.138  1.00  0.00           H  
ATOM   3952 2HD  LYS A 244     -16.277  31.590  10.883  1.00  0.00           H  
ATOM   3953 1HE  LYS A 244     -18.231  31.899  12.416  1.00  0.00           H  
ATOM   3954 2HE  LYS A 244     -18.239  30.148  12.692  1.00  0.00           H  
ATOM   3955 1HZ  LYS A 244     -17.036  31.312  14.395  1.00  0.00           H  
ATOM   3956 2HZ  LYS A 244     -16.007  30.343  13.549  1.00  0.00           H  
ATOM   3957 3HZ  LYS A 244     -16.018  31.990  13.272  1.00  0.00           H  
ATOM   3958  N   HIS A 245     -18.590  27.734   7.541  1.00  0.00           N  
ATOM   3959  CA  HIS A 245     -19.654  26.761   7.683  1.00  0.00           C  
ATOM   3960  C   HIS A 245     -19.358  25.407   7.014  1.00  0.00           C  
ATOM   3961  O   HIS A 245     -20.256  24.572   6.870  1.00  0.00           O  
ATOM   3962  CB  HIS A 245     -20.953  27.338   7.111  1.00  0.00           C  
ATOM   3963  CG  HIS A 245     -21.454  28.540   7.849  1.00  0.00           C  
ATOM   3964  CD2 HIS A 245     -21.476  29.850   7.510  1.00  0.00           C  
ATOM   3965  ND1 HIS A 245     -22.019  28.460   9.105  1.00  0.00           N  
ATOM   3966  CE1 HIS A 245     -22.366  29.671   9.506  1.00  0.00           C  
ATOM   3967  NE2 HIS A 245     -22.048  30.531   8.556  1.00  0.00           N  
ATOM   3968  H   HIS A 245     -18.496  28.246   6.658  1.00  0.00           H  
ATOM   3969  HA  HIS A 245     -19.811  26.565   8.742  1.00  0.00           H  
ATOM   3970 1HB  HIS A 245     -20.799  27.618   6.068  1.00  0.00           H  
ATOM   3971 2HB  HIS A 245     -21.731  26.575   7.134  1.00  0.00           H  
ATOM   3972  HD1 HIS A 245     -22.085  27.639   9.672  1.00  0.00           H  
ATOM   3973  HD2 HIS A 245     -21.144  30.391   6.623  1.00  0.00           H  
ATOM   3974  HE1 HIS A 245     -22.831  29.820  10.480  1.00  0.00           H  
ATOM   3975  N   ASP A 246     -18.088  25.166   6.651  1.00  0.00           N  
ATOM   3976  CA  ASP A 246     -17.624  23.916   6.024  1.00  0.00           C  
ATOM   3977  C   ASP A 246     -18.428  23.510   4.780  1.00  0.00           C  
ATOM   3978  O   ASP A 246     -18.844  22.358   4.637  1.00  0.00           O  
ATOM   3979  CB  ASP A 246     -17.636  22.766   7.054  1.00  0.00           C  
ATOM   3980  CG  ASP A 246     -16.754  21.546   6.651  1.00  0.00           C  
ATOM   3981  OD1 ASP A 246     -15.830  21.738   5.889  1.00  0.00           O  
ATOM   3982  OD2 ASP A 246     -16.977  20.459   7.154  1.00  0.00           O1-
ATOM   3983  H   ASP A 246     -17.378  25.886   6.830  1.00  0.00           H  
ATOM   3984  HA  ASP A 246     -16.592  24.077   5.706  1.00  0.00           H  
ATOM   3985 1HB  ASP A 246     -17.284  23.147   8.013  1.00  0.00           H  
ATOM   3986 2HB  ASP A 246     -18.660  22.425   7.196  1.00  0.00           H  
ATOM   3987  N   PHE A 247     -18.643  24.444   3.866  1.00  0.00           N  
ATOM   3988  CA  PHE A 247     -19.407  24.137   2.672  1.00  0.00           C  
ATOM   3989  C   PHE A 247     -18.512  23.493   1.616  1.00  0.00           C  
ATOM   3990  O   PHE A 247     -17.379  23.927   1.385  1.00  0.00           O  
ATOM   3991  CB  PHE A 247     -20.025  25.415   2.099  1.00  0.00           C  
ATOM   3992  CG  PHE A 247     -21.132  26.094   2.940  1.00  0.00           C  
ATOM   3993  CD1 PHE A 247     -21.932  25.403   3.861  1.00  0.00           C  
ATOM   3994  CD2 PHE A 247     -21.367  27.457   2.783  1.00  0.00           C  
ATOM   3995  CE1 PHE A 247     -22.917  26.062   4.563  1.00  0.00           C  
ATOM   3996  CE2 PHE A 247     -22.351  28.106   3.496  1.00  0.00           C  
ATOM   3997  CZ  PHE A 247     -23.125  27.410   4.380  1.00  0.00           C  
ATOM   3998  H   PHE A 247     -18.247  25.378   4.007  1.00  0.00           H  
ATOM   3999  HA  PHE A 247     -20.187  23.423   2.923  1.00  0.00           H  
ATOM   4000 1HB  PHE A 247     -19.242  26.122   1.967  1.00  0.00           H  
ATOM   4001 2HB  PHE A 247     -20.429  25.207   1.110  1.00  0.00           H  
ATOM   4002  HD1 PHE A 247     -21.788  24.342   4.034  1.00  0.00           H  
ATOM   4003  HD2 PHE A 247     -20.770  28.016   2.071  1.00  0.00           H  
ATOM   4004  HE1 PHE A 247     -23.532  25.510   5.276  1.00  0.00           H  
ATOM   4005  HE2 PHE A 247     -22.521  29.171   3.352  1.00  0.00           H  
ATOM   4006  HZ  PHE A 247     -23.904  27.923   4.936  1.00  0.00           H  
ATOM   4007  N   LYS A 248     -19.038  22.470   0.936  1.00  0.00           N  
ATOM   4008  CA  LYS A 248     -18.303  21.841  -0.158  1.00  0.00           C  
ATOM   4009  C   LYS A 248     -18.284  22.738  -1.392  1.00  0.00           C  
ATOM   4010  O   LYS A 248     -17.299  22.778  -2.131  1.00  0.00           O  
ATOM   4011  CB  LYS A 248     -18.907  20.491  -0.552  1.00  0.00           C  
ATOM   4012  CG  LYS A 248     -18.752  19.371   0.474  1.00  0.00           C  
ATOM   4013  CD  LYS A 248     -19.326  18.055  -0.075  1.00  0.00           C  
ATOM   4014  CE  LYS A 248     -19.278  16.924   0.948  1.00  0.00           C  
ATOM   4015  NZ  LYS A 248     -19.766  15.632   0.366  1.00  0.00           N1+
ATOM   4016  H   LYS A 248     -19.944  22.118   1.201  1.00  0.00           H  
ATOM   4017  HA  LYS A 248     -17.272  21.684   0.161  1.00  0.00           H  
ATOM   4018 1HB  LYS A 248     -19.973  20.618  -0.747  1.00  0.00           H  
ATOM   4019 2HB  LYS A 248     -18.449  20.154  -1.482  1.00  0.00           H  
ATOM   4020 1HG  LYS A 248     -17.694  19.236   0.703  1.00  0.00           H  
ATOM   4021 2HG  LYS A 248     -19.271  19.640   1.392  1.00  0.00           H  
ATOM   4022 1HD  LYS A 248     -20.368  18.201  -0.377  1.00  0.00           H  
ATOM   4023 2HD  LYS A 248     -18.759  17.750  -0.955  1.00  0.00           H  
ATOM   4024 1HE  LYS A 248     -18.259  16.790   1.306  1.00  0.00           H  
ATOM   4025 2HE  LYS A 248     -19.918  17.189   1.788  1.00  0.00           H  
ATOM   4026 1HZ  LYS A 248     -19.743  14.906   1.061  1.00  0.00           H  
ATOM   4027 2HZ  LYS A 248     -20.738  15.724   0.009  1.00  0.00           H  
ATOM   4028 3HZ  LYS A 248     -19.181  15.369  -0.405  1.00  0.00           H  
ATOM   4029  N   ASN A 249     -19.383  23.461  -1.596  1.00  0.00           N  
ATOM   4030  CA  ASN A 249     -19.579  24.326  -2.753  1.00  0.00           C  
ATOM   4031  C   ASN A 249     -20.102  25.691  -2.316  1.00  0.00           C  
ATOM   4032  O   ASN A 249     -21.057  25.784  -1.527  1.00  0.00           O  
ATOM   4033  CB  ASN A 249     -20.514  23.687  -3.768  1.00  0.00           C  
ATOM   4034  CG  ASN A 249     -20.583  24.482  -5.066  1.00  0.00           C  
ATOM   4035  ND2 ASN A 249     -20.278  23.846  -6.157  1.00  0.00           N  
ATOM   4036  OD1 ASN A 249     -20.904  25.678  -5.080  1.00  0.00           O  
ATOM   4037  H   ASN A 249     -20.136  23.360  -0.937  1.00  0.00           H  
ATOM   4038  HA  ASN A 249     -18.613  24.495  -3.237  1.00  0.00           H  
ATOM   4039 1HB  ASN A 249     -20.167  22.678  -3.994  1.00  0.00           H  
ATOM   4040 2HB  ASN A 249     -21.514  23.606  -3.345  1.00  0.00           H  
ATOM   4041 1HD2 ASN A 249     -20.265  24.371  -7.031  1.00  0.00           H  
ATOM   4042 2HD2 ASN A 249     -20.014  22.882  -6.132  1.00  0.00           H  
ATOM   4043  N   ILE A 250     -19.481  26.739  -2.863  1.00  0.00           N  
ATOM   4044  CA  ILE A 250     -19.754  28.145  -2.560  1.00  0.00           C  
ATOM   4045  C   ILE A 250     -21.205  28.570  -2.803  1.00  0.00           C  
ATOM   4046  O   ILE A 250     -21.661  29.570  -2.258  1.00  0.00           O  
ATOM   4047  CB  ILE A 250     -18.796  29.052  -3.355  1.00  0.00           C  
ATOM   4048  CG1 ILE A 250     -18.797  30.491  -2.741  1.00  0.00           C  
ATOM   4049  CG2 ILE A 250     -19.183  29.054  -4.848  1.00  0.00           C  
ATOM   4050  CD1 ILE A 250     -17.668  31.381  -3.225  1.00  0.00           C  
ATOM   4051  H   ILE A 250     -18.725  26.546  -3.534  1.00  0.00           H  
ATOM   4052  HA  ILE A 250     -19.542  28.296  -1.501  1.00  0.00           H  
ATOM   4053  HB  ILE A 250     -17.788  28.665  -3.264  1.00  0.00           H  
ATOM   4054 1HG1 ILE A 250     -19.729  30.977  -2.980  1.00  0.00           H  
ATOM   4055 2HG1 ILE A 250     -18.720  30.407  -1.652  1.00  0.00           H  
ATOM   4056 1HG2 ILE A 250     -18.508  29.661  -5.399  1.00  0.00           H  
ATOM   4057 2HG2 ILE A 250     -19.152  28.045  -5.244  1.00  0.00           H  
ATOM   4058 3HG2 ILE A 250     -20.160  29.434  -4.979  1.00  0.00           H  
ATOM   4059 1HD1 ILE A 250     -17.741  32.352  -2.743  1.00  0.00           H  
ATOM   4060 2HD1 ILE A 250     -16.714  30.922  -2.971  1.00  0.00           H  
ATOM   4061 3HD1 ILE A 250     -17.722  31.516  -4.299  1.00  0.00           H  
ATOM   4062  N   LYS A 251     -21.953  27.828  -3.602  1.00  0.00           N  
ATOM   4063  CA  LYS A 251     -23.345  28.190  -3.846  1.00  0.00           C  
ATOM   4064  C   LYS A 251     -24.156  28.210  -2.545  1.00  0.00           C  
ATOM   4065  O   LYS A 251     -25.113  28.972  -2.434  1.00  0.00           O  
ATOM   4066  CB  LYS A 251     -23.969  27.254  -4.880  1.00  0.00           C  
ATOM   4067  CG  LYS A 251     -24.162  25.802  -4.440  1.00  0.00           C  
ATOM   4068  CD  LYS A 251     -24.659  24.964  -5.617  1.00  0.00           C  
ATOM   4069  CE  LYS A 251     -24.802  23.496  -5.259  1.00  0.00           C  
ATOM   4070  NZ  LYS A 251     -25.249  22.684  -6.432  1.00  0.00           N1+
ATOM   4071  H   LYS A 251     -21.539  27.010  -4.045  1.00  0.00           H  
ATOM   4072  HA  LYS A 251     -23.369  29.192  -4.258  1.00  0.00           H  
ATOM   4073 1HB  LYS A 251     -24.943  27.645  -5.175  1.00  0.00           H  
ATOM   4074 2HB  LYS A 251     -23.337  27.242  -5.771  1.00  0.00           H  
ATOM   4075 1HG  LYS A 251     -23.240  25.391  -4.047  1.00  0.00           H  
ATOM   4076 2HG  LYS A 251     -24.909  25.766  -3.649  1.00  0.00           H  
ATOM   4077 1HD  LYS A 251     -25.628  25.342  -5.943  1.00  0.00           H  
ATOM   4078 2HD  LYS A 251     -23.952  25.053  -6.443  1.00  0.00           H  
ATOM   4079 1HE  LYS A 251     -23.836  23.122  -4.921  1.00  0.00           H  
ATOM   4080 2HE  LYS A 251     -25.521  23.384  -4.458  1.00  0.00           H  
ATOM   4081 1HZ  LYS A 251     -25.318  21.714  -6.165  1.00  0.00           H  
ATOM   4082 2HZ  LYS A 251     -26.151  23.012  -6.751  1.00  0.00           H  
ATOM   4083 3HZ  LYS A 251     -24.577  22.775  -7.180  1.00  0.00           H  
ATOM   4084  N   ARG A 252     -23.735  27.461  -1.517  1.00  0.00           N  
ATOM   4085  CA  ARG A 252     -24.446  27.428  -0.241  1.00  0.00           C  
ATOM   4086  C   ARG A 252     -24.292  28.734   0.545  1.00  0.00           C  
ATOM   4087  O   ARG A 252     -24.990  28.955   1.538  1.00  0.00           O  
ATOM   4088  CB  ARG A 252     -23.946  26.282   0.607  1.00  0.00           C  
ATOM   4089  CG  ARG A 252     -24.355  24.889   0.191  1.00  0.00           C  
ATOM   4090  CD  ARG A 252     -23.729  23.908   1.115  1.00  0.00           C  
ATOM   4091  NE  ARG A 252     -24.000  22.497   0.790  1.00  0.00           N  
ATOM   4092  CZ  ARG A 252     -25.015  21.733   1.279  1.00  0.00           C  
ATOM   4093  NH1 ARG A 252     -25.905  22.215   2.128  1.00  0.00           N1+
ATOM   4094  NH2 ARG A 252     -25.107  20.461   0.915  1.00  0.00           N  
ATOM   4095  H   ARG A 252     -22.902  26.868  -1.622  1.00  0.00           H  
ATOM   4096  HA  ARG A 252     -25.505  27.271  -0.449  1.00  0.00           H  
ATOM   4097 1HB  ARG A 252     -22.864  26.295   0.554  1.00  0.00           H  
ATOM   4098 2HB  ARG A 252     -24.213  26.429   1.636  1.00  0.00           H  
ATOM   4099 1HG  ARG A 252     -25.431  24.800   0.262  1.00  0.00           H  
ATOM   4100 2HG  ARG A 252     -24.030  24.693  -0.833  1.00  0.00           H  
ATOM   4101 1HD  ARG A 252     -22.653  24.049   1.089  1.00  0.00           H  
ATOM   4102 2HD  ARG A 252     -24.084  24.107   2.124  1.00  0.00           H  
ATOM   4103  HE  ARG A 252     -23.369  22.049   0.145  1.00  0.00           H  
ATOM   4104 1HH1 ARG A 252     -25.906  23.184   2.449  1.00  0.00           H  
ATOM   4105 2HH1 ARG A 252     -26.656  21.621   2.463  1.00  0.00           H  
ATOM   4106 1HH2 ARG A 252     -24.447  20.049   0.269  1.00  0.00           H  
ATOM   4107 2HH2 ARG A 252     -25.838  19.862   1.339  1.00  0.00           H  
ATOM   4108  N   ALA A 253     -23.308  29.549   0.148  1.00  0.00           N  
ATOM   4109  CA  ALA A 253     -22.983  30.834   0.745  1.00  0.00           C  
ATOM   4110  C   ALA A 253     -23.561  32.008  -0.062  1.00  0.00           C  
ATOM   4111  O   ALA A 253     -23.415  33.160   0.344  1.00  0.00           O  
ATOM   4112  CB  ALA A 253     -21.470  30.980   0.818  1.00  0.00           C  
ATOM   4113  H   ALA A 253     -22.769  29.293  -0.680  1.00  0.00           H  
ATOM   4114  HA  ALA A 253     -23.409  30.869   1.743  1.00  0.00           H  
ATOM   4115 1HB  ALA A 253     -21.227  31.913   1.257  1.00  0.00           H  
ATOM   4116 2HB  ALA A 253     -21.042  30.185   1.403  1.00  0.00           H  
ATOM   4117 3HB  ALA A 253     -21.055  30.945  -0.189  1.00  0.00           H  
ATOM   4118  N   ALA A 254     -24.153  31.712  -1.217  1.00  0.00           N  
ATOM   4119  CA  ALA A 254     -24.617  32.692  -2.190  1.00  0.00           C  
ATOM   4120  C   ALA A 254     -25.917  33.363  -1.828  1.00  0.00           C  
ATOM   4121  O   ALA A 254     -26.727  32.820  -1.078  1.00  0.00           O  
ATOM   4122  CB  ALA A 254     -24.800  32.017  -3.533  1.00  0.00           C  
ATOM   4123  H   ALA A 254     -24.308  30.731  -1.460  1.00  0.00           H  
ATOM   4124  HA  ALA A 254     -23.852  33.462  -2.270  1.00  0.00           H  
ATOM   4125 1HB  ALA A 254     -25.101  32.751  -4.279  1.00  0.00           H  
ATOM   4126 2HB  ALA A 254     -23.871  31.558  -3.821  1.00  0.00           H  
ATOM   4127 3HB  ALA A 254     -25.569  31.253  -3.447  1.00  0.00           H  
ATOM   4128  N   ARG A 255     -26.160  34.522  -2.440  1.00  0.00           N  
ATOM   4129  CA  ARG A 255     -27.475  35.122  -2.321  1.00  0.00           C  
ATOM   4130  C   ARG A 255     -28.314  34.381  -3.347  1.00  0.00           C  
ATOM   4131  O   ARG A 255     -28.192  34.608  -4.550  1.00  0.00           O  
ATOM   4132  CB  ARG A 255     -27.486  36.614  -2.635  1.00  0.00           C  
ATOM   4133  CG  ARG A 255     -26.740  37.502  -1.667  1.00  0.00           C  
ATOM   4134  CD  ARG A 255     -26.899  38.947  -2.017  1.00  0.00           C  
ATOM   4135  NE  ARG A 255     -26.206  39.848  -1.069  1.00  0.00           N  
ATOM   4136  CZ  ARG A 255     -26.332  41.199  -1.058  1.00  0.00           C  
ATOM   4137  NH1 ARG A 255     -27.123  41.795  -1.935  1.00  0.00           N1+
ATOM   4138  NH2 ARG A 255     -25.673  41.941  -0.170  1.00  0.00           N  
ATOM   4139  H   ARG A 255     -25.448  34.955  -3.013  1.00  0.00           H  
ATOM   4140  HA  ARG A 255     -27.877  34.949  -1.323  1.00  0.00           H  
ATOM   4141 1HB  ARG A 255     -27.060  36.778  -3.625  1.00  0.00           H  
ATOM   4142 2HB  ARG A 255     -28.517  36.961  -2.665  1.00  0.00           H  
ATOM   4143 1HG  ARG A 255     -27.132  37.342  -0.667  1.00  0.00           H  
ATOM   4144 2HG  ARG A 255     -25.679  37.253  -1.696  1.00  0.00           H  
ATOM   4145 1HD  ARG A 255     -26.490  39.118  -3.015  1.00  0.00           H  
ATOM   4146 2HD  ARG A 255     -27.960  39.192  -2.011  1.00  0.00           H  
ATOM   4147  HE  ARG A 255     -25.586  39.432  -0.379  1.00  0.00           H  
ATOM   4148 1HH1 ARG A 255     -27.631  41.248  -2.616  1.00  0.00           H  
ATOM   4149 2HH1 ARG A 255     -27.224  42.799  -1.927  1.00  0.00           H  
ATOM   4150 1HH2 ARG A 255     -25.047  41.516   0.538  1.00  0.00           H  
ATOM   4151 2HH2 ARG A 255     -25.777  42.939  -0.170  1.00  0.00           H  
ATOM   4152  N   SER A 256     -29.104  33.443  -2.858  1.00  0.00           N  
ATOM   4153  CA  SER A 256     -29.866  32.515  -3.672  1.00  0.00           C  
ATOM   4154  C   SER A 256     -31.131  32.083  -2.981  1.00  0.00           C  
ATOM   4155  O   SER A 256     -31.208  32.065  -1.755  1.00  0.00           O  
ATOM   4156  CB  SER A 256     -29.071  31.270  -3.975  1.00  0.00           C  
ATOM   4157  OG  SER A 256     -29.877  30.355  -4.687  1.00  0.00           O  
ATOM   4158  H   SER A 256     -29.161  33.342  -1.849  1.00  0.00           H  
ATOM   4159  HA  SER A 256     -30.131  33.011  -4.607  1.00  0.00           H  
ATOM   4160 1HB  SER A 256     -28.189  31.526  -4.562  1.00  0.00           H  
ATOM   4161 2HB  SER A 256     -28.729  30.817  -3.041  1.00  0.00           H  
ATOM   4162  HG  SER A 256     -29.371  29.522  -4.729  1.00  0.00           H  
ATOM   4163  N   GLY A 257     -32.140  31.733  -3.769  1.00  0.00           N  
ATOM   4164  CA  GLY A 257     -33.378  31.211  -3.210  1.00  0.00           C  
ATOM   4165  C   GLY A 257     -33.328  29.688  -3.057  1.00  0.00           C  
ATOM   4166  O   GLY A 257     -34.310  29.084  -2.615  1.00  0.00           O  
ATOM   4167  H   GLY A 257     -32.023  31.797  -4.772  1.00  0.00           H  
ATOM   4168 1HA  GLY A 257     -33.559  31.669  -2.236  1.00  0.00           H  
ATOM   4169 2HA  GLY A 257     -34.212  31.488  -3.853  1.00  0.00           H  
ATOM   4170  N   SER A 258     -32.194  29.077  -3.460  1.00  0.00           N  
ATOM   4171  CA  SER A 258     -32.000  27.627  -3.401  1.00  0.00           C  
ATOM   4172  C   SER A 258     -31.531  27.104  -2.037  1.00  0.00           C  
ATOM   4173  O   SER A 258     -31.804  25.945  -1.705  1.00  0.00           O  
ATOM   4174  CB  SER A 258     -31.007  27.195  -4.474  1.00  0.00           C  
ATOM   4175  OG  SER A 258     -29.729  27.764  -4.266  1.00  0.00           O  
ATOM   4176  H   SER A 258     -31.440  29.649  -3.826  1.00  0.00           H  
ATOM   4177  HA  SER A 258     -32.958  27.153  -3.621  1.00  0.00           H  
ATOM   4178 1HB  SER A 258     -30.926  26.109  -4.460  1.00  0.00           H  
ATOM   4179 2HB  SER A 258     -31.383  27.483  -5.454  1.00  0.00           H  
ATOM   4180  HG  SER A 258     -29.122  27.243  -4.811  1.00  0.00           H  
ATOM   4181  N   TYR A 259     -30.835  27.940  -1.258  1.00  0.00           N  
ATOM   4182  CA  TYR A 259     -30.359  27.580   0.076  1.00  0.00           C  
ATOM   4183  C   TYR A 259     -30.579  28.720   1.054  1.00  0.00           C  
ATOM   4184  O   TYR A 259     -30.336  29.880   0.726  1.00  0.00           O  
ATOM   4185  CB  TYR A 259     -28.855  27.233   0.107  1.00  0.00           C  
ATOM   4186  CG  TYR A 259     -28.420  26.019  -0.666  1.00  0.00           C  
ATOM   4187  CD1 TYR A 259     -28.039  26.121  -1.984  1.00  0.00           C  
ATOM   4188  CD2 TYR A 259     -28.393  24.790  -0.036  1.00  0.00           C  
ATOM   4189  CE1 TYR A 259     -27.647  24.994  -2.670  1.00  0.00           C  
ATOM   4190  CE2 TYR A 259     -28.007  23.665  -0.715  1.00  0.00           C  
ATOM   4191  CZ  TYR A 259     -27.634  23.761  -2.027  1.00  0.00           C  
ATOM   4192  OH  TYR A 259     -27.261  22.637  -2.711  1.00  0.00           O  
ATOM   4193  H   TYR A 259     -30.639  28.871  -1.595  1.00  0.00           H  
ATOM   4194  HA  TYR A 259     -30.921  26.723   0.426  1.00  0.00           H  
ATOM   4195 1HB  TYR A 259     -28.286  28.088  -0.267  1.00  0.00           H  
ATOM   4196 2HB  TYR A 259     -28.559  27.087   1.145  1.00  0.00           H  
ATOM   4197  HD1 TYR A 259     -28.053  27.090  -2.479  1.00  0.00           H  
ATOM   4198  HD2 TYR A 259     -28.682  24.711   1.000  1.00  0.00           H  
ATOM   4199  HE1 TYR A 259     -27.351  25.075  -3.713  1.00  0.00           H  
ATOM   4200  HE2 TYR A 259     -27.997  22.693  -0.210  1.00  0.00           H  
ATOM   4201  HH  TYR A 259     -27.462  21.866  -2.168  1.00  0.00           H  
ATOM   4202  N   TYR A 260     -30.924  28.396   2.285  1.00  0.00           N  
ATOM   4203  CA  TYR A 260     -30.970  29.400   3.336  1.00  0.00           C  
ATOM   4204  C   TYR A 260     -29.965  28.999   4.377  1.00  0.00           C  
ATOM   4205  O   TYR A 260     -30.097  27.963   5.002  1.00  0.00           O  
ATOM   4206  CB  TYR A 260     -32.369  29.527   3.942  1.00  0.00           C  
ATOM   4207  CG  TYR A 260     -32.479  30.597   5.006  1.00  0.00           C  
ATOM   4208  CD1 TYR A 260     -31.865  31.826   4.819  1.00  0.00           C  
ATOM   4209  CD2 TYR A 260     -33.194  30.348   6.168  1.00  0.00           C  
ATOM   4210  CE1 TYR A 260     -31.965  32.803   5.791  1.00  0.00           C  
ATOM   4211  CE2 TYR A 260     -33.294  31.325   7.140  1.00  0.00           C  
ATOM   4212  CZ  TYR A 260     -32.683  32.548   6.954  1.00  0.00           C  
ATOM   4213  OH  TYR A 260     -32.783  33.521   7.922  1.00  0.00           O  
ATOM   4214  H   TYR A 260     -31.167  27.421   2.484  1.00  0.00           H  
ATOM   4215  HA  TYR A 260     -30.669  30.362   2.928  1.00  0.00           H  
ATOM   4216 1HB  TYR A 260     -33.088  29.756   3.154  1.00  0.00           H  
ATOM   4217 2HB  TYR A 260     -32.661  28.575   4.385  1.00  0.00           H  
ATOM   4218  HD1 TYR A 260     -31.303  32.022   3.906  1.00  0.00           H  
ATOM   4219  HD2 TYR A 260     -33.676  29.381   6.315  1.00  0.00           H  
ATOM   4220  HE1 TYR A 260     -31.483  33.769   5.645  1.00  0.00           H  
ATOM   4221  HE2 TYR A 260     -33.855  31.129   8.054  1.00  0.00           H  
ATOM   4222  HH  TYR A 260     -33.307  33.189   8.655  1.00  0.00           H  
ATOM   4223  N   ASN A 261     -28.913  29.775   4.542  1.00  0.00           N  
ATOM   4224  CA  ASN A 261     -27.870  29.418   5.492  1.00  0.00           C  
ATOM   4225  C   ASN A 261     -27.317  28.007   5.268  1.00  0.00           C  
ATOM   4226  O   ASN A 261     -27.105  27.235   6.203  1.00  0.00           O  
ATOM   4227  CB  ASN A 261     -28.390  29.561   6.911  1.00  0.00           C  
ATOM   4228  CG  ASN A 261     -28.728  30.984   7.261  1.00  0.00           C  
ATOM   4229  ND2 ASN A 261     -29.044  31.218   8.509  1.00  0.00           N  
ATOM   4230  OD1 ASN A 261     -28.702  31.871   6.401  1.00  0.00           O  
ATOM   4231  H   ASN A 261     -28.830  30.627   4.006  1.00  0.00           H  
ATOM   4232  HA  ASN A 261     -27.035  30.100   5.336  1.00  0.00           H  
ATOM   4233 1HB  ASN A 261     -29.283  28.947   7.035  1.00  0.00           H  
ATOM   4234 2HB  ASN A 261     -27.641  29.194   7.612  1.00  0.00           H  
ATOM   4235 1HD2 ASN A 261     -29.277  32.147   8.800  1.00  0.00           H  
ATOM   4236 2HD2 ASN A 261     -29.051  30.470   9.172  1.00  0.00           H  
ATOM   4237  N   GLY A 262     -27.155  27.653   3.998  1.00  0.00           N  
ATOM   4238  CA  GLY A 262     -26.621  26.361   3.589  1.00  0.00           C  
ATOM   4239  C   GLY A 262     -27.646  25.226   3.617  1.00  0.00           C  
ATOM   4240  O   GLY A 262     -27.317  24.076   3.300  1.00  0.00           O  
ATOM   4241  H   GLY A 262     -27.356  28.357   3.298  1.00  0.00           H  
ATOM   4242 1HA  GLY A 262     -26.229  26.460   2.580  1.00  0.00           H  
ATOM   4243 2HA  GLY A 262     -25.786  26.103   4.228  1.00  0.00           H  
ATOM   4244  N   ILE A 263     -28.889  25.533   3.963  1.00  0.00           N  
ATOM   4245  CA  ILE A 263     -29.958  24.555   4.074  1.00  0.00           C  
ATOM   4246  C   ILE A 263     -30.812  24.593   2.824  1.00  0.00           C  
ATOM   4247  O   ILE A 263     -31.432  25.614   2.522  1.00  0.00           O  
ATOM   4248  CB  ILE A 263     -30.834  24.816   5.313  1.00  0.00           C  
ATOM   4249  CG1 ILE A 263     -29.959  25.009   6.554  1.00  0.00           C  
ATOM   4250  CG2 ILE A 263     -31.814  23.672   5.522  1.00  0.00           C  
ATOM   4251  CD1 ILE A 263     -29.070  23.826   6.865  1.00  0.00           C  
ATOM   4252  H   ILE A 263     -29.099  26.492   4.253  1.00  0.00           H  
ATOM   4253  HA  ILE A 263     -29.532  23.560   4.204  1.00  0.00           H  
ATOM   4254  HB  ILE A 263     -31.393  25.740   5.175  1.00  0.00           H  
ATOM   4255 1HG1 ILE A 263     -29.325  25.885   6.420  1.00  0.00           H  
ATOM   4256 2HG1 ILE A 263     -30.593  25.195   7.422  1.00  0.00           H  
ATOM   4257 1HG2 ILE A 263     -32.425  23.872   6.403  1.00  0.00           H  
ATOM   4258 2HG2 ILE A 263     -32.457  23.580   4.648  1.00  0.00           H  
ATOM   4259 3HG2 ILE A 263     -31.263  22.742   5.667  1.00  0.00           H  
ATOM   4260 1HD1 ILE A 263     -28.481  24.038   7.758  1.00  0.00           H  
ATOM   4261 2HD1 ILE A 263     -29.687  22.943   7.039  1.00  0.00           H  
ATOM   4262 3HD1 ILE A 263     -28.402  23.643   6.026  1.00  0.00           H  
ATOM   4263  N   SER A 264     -30.870  23.494   2.093  1.00  0.00           N  
ATOM   4264  CA  SER A 264     -31.612  23.526   0.845  1.00  0.00           C  
ATOM   4265  C   SER A 264     -33.045  23.887   1.101  1.00  0.00           C  
ATOM   4266  O   SER A 264     -33.651  23.415   2.061  1.00  0.00           O  
ATOM   4267  CB  SER A 264     -31.564  22.207   0.126  1.00  0.00           C  
ATOM   4268  OG  SER A 264     -32.370  22.265  -1.024  1.00  0.00           O  
ATOM   4269  H   SER A 264     -30.365  22.665   2.374  1.00  0.00           H  
ATOM   4270  HA  SER A 264     -31.182  24.286   0.195  1.00  0.00           H  
ATOM   4271 1HB  SER A 264     -30.537  21.980  -0.153  1.00  0.00           H  
ATOM   4272 2HB  SER A 264     -31.913  21.411   0.783  1.00  0.00           H  
ATOM   4273  HG  SER A 264     -32.315  21.394  -1.423  1.00  0.00           H  
ATOM   4274  N   THR A 265     -33.592  24.715   0.224  1.00  0.00           N  
ATOM   4275  CA  THR A 265     -34.976  25.144   0.305  1.00  0.00           C  
ATOM   4276  C   THR A 265     -35.855  24.300  -0.609  1.00  0.00           C  
ATOM   4277  O   THR A 265     -37.087  24.400  -0.596  1.00  0.00           O  
ATOM   4278  CB  THR A 265     -35.072  26.625  -0.085  1.00  0.00           C  
ATOM   4279  CG2 THR A 265     -34.176  27.457   0.859  1.00  0.00           C  
ATOM   4280  OG1 THR A 265     -34.606  26.759  -1.436  1.00  0.00           O  
ATOM   4281  H   THR A 265     -33.012  25.088  -0.538  1.00  0.00           H  
ATOM   4282  HA  THR A 265     -35.322  25.019   1.329  1.00  0.00           H  
ATOM   4283  HB  THR A 265     -36.104  26.963  -0.024  1.00  0.00           H  
ATOM   4284  HG1 THR A 265     -34.737  27.672  -1.769  1.00  0.00           H  
ATOM   4285 1HG2 THR A 265     -34.219  28.508   0.572  1.00  0.00           H  
ATOM   4286 2HG2 THR A 265     -34.519  27.344   1.886  1.00  0.00           H  
ATOM   4287 3HG2 THR A 265     -33.165  27.110   0.786  1.00  0.00           H  
ATOM   4288  N   ASN A 266     -35.227  23.406  -1.376  1.00  0.00           N  
ATOM   4289  CA  ASN A 266     -35.955  22.555  -2.312  1.00  0.00           C  
ATOM   4290  C   ASN A 266     -36.415  21.296  -1.601  1.00  0.00           C  
ATOM   4291  O   ASN A 266     -35.907  20.191  -1.849  1.00  0.00           O  
ATOM   4292  CB  ASN A 266     -35.105  22.231  -3.523  1.00  0.00           C  
ATOM   4293  CG  ASN A 266     -34.847  23.443  -4.388  1.00  0.00           C  
ATOM   4294  ND2 ASN A 266     -33.649  23.554  -4.899  1.00  0.00           N  
ATOM   4295  OD1 ASN A 266     -35.738  24.273  -4.608  1.00  0.00           O  
ATOM   4296  H   ASN A 266     -34.216  23.321  -1.288  1.00  0.00           H  
ATOM   4297  HA  ASN A 266     -36.850  23.083  -2.647  1.00  0.00           H  
ATOM   4298 1HB  ASN A 266     -34.148  21.826  -3.195  1.00  0.00           H  
ATOM   4299 2HB  ASN A 266     -35.599  21.466  -4.123  1.00  0.00           H  
ATOM   4300 1HD2 ASN A 266     -33.435  24.328  -5.492  1.00  0.00           H  
ATOM   4301 2HD2 ASN A 266     -32.954  22.862  -4.705  1.00  0.00           H  
ATOM   4302  N   LEU A 267     -37.368  21.496  -0.701  1.00  0.00           N  
ATOM   4303  CA  LEU A 267     -37.822  20.439   0.174  1.00  0.00           C  
ATOM   4304  C   LEU A 267     -39.287  20.099  -0.064  1.00  0.00           C  
ATOM   4305  O   LEU A 267     -40.052  19.935   0.887  1.00  0.00           O  
ATOM   4306  CB  LEU A 267     -37.616  20.849   1.637  1.00  0.00           C  
ATOM   4307  CG  LEU A 267     -36.166  21.136   2.050  1.00  0.00           C  
ATOM   4308  CD1 LEU A 267     -36.137  21.641   3.486  1.00  0.00           C  
ATOM   4309  CD2 LEU A 267     -35.336  19.870   1.899  1.00  0.00           C  
ATOM   4310  OXT LEU A 267     -39.664  19.822  -1.200  1.00  0.00           O1-
ATOM   4311  H   LEU A 267     -37.705  22.460  -0.607  1.00  0.00           H  
ATOM   4312  HA  LEU A 267     -37.234  19.556  -0.029  1.00  0.00           H  
ATOM   4313 1HB  LEU A 267     -38.199  21.748   1.832  1.00  0.00           H  
ATOM   4314 2HB  LEU A 267     -37.991  20.051   2.278  1.00  0.00           H  
ATOM   4315  HG  LEU A 267     -35.754  21.919   1.413  1.00  0.00           H  
ATOM   4316 1HD1 LEU A 267     -35.107  21.845   3.780  1.00  0.00           H  
ATOM   4317 2HD1 LEU A 267     -36.723  22.557   3.562  1.00  0.00           H  
ATOM   4318 3HD1 LEU A 267     -36.559  20.884   4.147  1.00  0.00           H  
ATOM   4319 1HD2 LEU A 267     -34.305  20.074   2.191  1.00  0.00           H  
ATOM   4320 2HD2 LEU A 267     -35.746  19.087   2.537  1.00  0.00           H  
ATOM   4321 3HD2 LEU A 267     -35.360  19.541   0.860  1.00  0.00           H  
TER   
HETATM 4322  N   ACD B 268      -2.787  44.841  -4.240  1.00  0.00           N  
HETATM 4323  CA  ACD B 268      -3.003  46.093  -3.555  1.00  0.00           C  
HETATM 4324  C   ACD B 268      -1.632  46.768  -3.393  1.00  0.00           C  
HETATM 4325  O   ACD B 268      -1.491  47.786  -2.800  1.00  0.00           O  
HETATM 4326  CB  ACD B 268      -3.741  45.956  -2.197  1.00  0.00           C  
HETATM 4327  CG  ACD B 268      -4.218  47.304  -1.860  1.00  0.00           C  
HETATM 4328  CD1 ACD B 268      -3.503  48.155  -1.017  1.00  0.00           C  
HETATM 4329  CD2 ACD B 268      -5.359  47.742  -2.395  1.00  0.00           C  
HETATM 4330  CE1 ACD B 268      -3.916  49.413  -0.750  1.00  0.00           C  
HETATM 4331  CE2 ACD B 268      -5.796  48.999  -2.148  1.00  0.00           C  
HETATM 4332  NE1 ACD B 268      -5.509  51.131  -1.116  1.00  0.00           N  
HETATM 4333  CZ1 ACD B 268      -5.077  49.863  -1.330  1.00  0.00           C  
HETATM 4334  CZ2 ACD B 268      -7.019  49.390  -2.778  1.00  0.00           C  
HETATM 4335  CI1 ACD B 268      -6.641  51.590  -1.691  1.00  0.00           C  
HETATM 4336  CI2 ACD B 268      -8.516  51.161  -3.069  1.00  0.00           C  
HETATM 4337  CK1 ACD B 268      -7.062  52.895  -1.489  1.00  0.00           C  
HETATM 4338  CK2 ACD B 268      -8.925  52.393  -2.885  1.00  0.00           C  
HETATM 4339  CL  ACD B 268      -8.205  53.281  -2.097  1.00  0.00           C  
HETATM 4340  OXT ACD B 268      -0.647  46.207  -3.857  1.00  0.00           O  
HETATM 4341  CT3 ACD B 268      -7.386  50.741  -2.495  1.00  0.00           C  
HETATM 4342  OT1 ACD B 268      -7.666  48.659  -3.480  1.00  0.00           O  
HETATM 4343 1H   ACD B 268      -3.403  44.139  -3.857  1.00  0.00           H  
HETATM 4344 2H   ACD B 268      -2.968  44.954  -5.225  1.00  0.00           H  
HETATM 4345 3H   ACD B 268      -1.824  44.566  -4.101  1.00  0.00           H  
HETATM 4346  HA  ACD B 268      -3.620  46.696  -4.208  1.00  0.00           H  
HETATM 4347 1HB  ACD B 268      -4.555  45.253  -2.311  1.00  0.00           H  
HETATM 4348 2HB  ACD B 268      -3.090  45.612  -1.435  1.00  0.00           H  
HETATM 4349 1HD1 ACD B 268      -2.592  47.808  -0.578  1.00  0.00           H  
HETATM 4350 1HD2 ACD B 268      -5.955  47.123  -3.045  1.00  0.00           H  
HETATM 4351 1HE1 ACD B 268      -3.346  50.044  -0.109  1.00  0.00           H  
HETATM 4352  HE1 ACD B 268      -4.981  51.738  -0.535  1.00  0.00           H  
HETATM 4353 1HI2 ACD B 268      -9.054  50.472  -3.672  1.00  0.00           H  
HETATM 4354 1HK1 ACD B 268      -6.495  53.570  -0.871  1.00  0.00           H  
HETATM 4355 1HK2 ACD B 268      -9.806  52.661  -3.361  1.00  0.00           H  
HETATM 4356 1HL  ACD B 268      -8.550  54.276  -1.969  1.00  0.00           H  
CONECT 4322 4323 4343 4344 4345
CONECT 4323 4322 4324 4326 4346
CONECT 4324 4323 4325 4340
CONECT 4325 4324
CONECT 4326 4323 4327 4347 4348
CONECT 4327 4326 4328 4329
CONECT 4328 4327 4330 4349
CONECT 4329 4327 4331 4350
CONECT 4330 4328 4333 4351
CONECT 4331 4329 4333 4334
CONECT 4332 4335 4352 4333
CONECT 4333 4330 4331 4332
CONECT 4334 4331 4341 4342
CONECT 4335 4332 4337 4341
CONECT 4336 4338 4353 4341
CONECT 4337 4335 4339 4354
CONECT 4338 4336 4339 4355
CONECT 4339 4337 4338 4356
CONECT 4340 4324
CONECT 4341 4334 4335 4336
CONECT 4342 4334
CONECT 4343 4322
CONECT 4344 4322
CONECT 4345 4322
CONECT 4346 4323
CONECT 4347 4326
CONECT 4348 4326
CONECT 4349 4328
CONECT 4350 4329
CONECT 4351 4330
CONECT 4352 4332
CONECT 4353 4336
CONECT 4354 4337
CONECT 4355 4338
CONECT 4356 4339
END
