# Supplementary material for: Genetic encoding of a highly photostable, long lifetime fluorescent amino acid for imaging in mammalian cells
Source: Chem Sci. 2021 Aug 3;12(36):11955–64. doi: 10.1039/d1sc01914g (PMC8634729; doi:10.1039/d1sc01914g)
Supplement: SC-012-D1SC01914G-s016 [file SC-012-D1SC01914G-s016.pdb]

ATOM      1  N   PRO A   1     -30.799  -1.250  -4.907  1.00  0.00           N  
ATOM      2  CA  PRO A   1     -29.424  -1.631  -4.592  1.00  0.00           C  
ATOM      3  C   PRO A   1     -28.535  -0.385  -4.562  1.00  0.00           C  
ATOM      4  O   PRO A   1     -28.668   0.438  -3.660  1.00  0.00           O  
ATOM      5  CB  PRO A   1     -29.048  -2.575  -5.739  1.00  0.00           C  
ATOM      6  CG  PRO A   1     -29.904  -2.129  -6.875  1.00  0.00           C  
ATOM      7  CD  PRO A   1     -31.188  -1.688  -6.226  1.00  0.00           C  
ATOM      8 1H   PRO A   1     -30.877  -0.279  -4.783  1.00  0.00           H  
ATOM      9 2H   PRO A   1     -31.280  -1.745  -4.188  1.00  0.00           H  
ATOM     10  HA  PRO A   1     -29.403  -2.139  -3.616  1.00  0.00           H  
ATOM     11 1HB  PRO A   1     -27.973  -2.492  -5.957  1.00  0.00           H  
ATOM     12 2HB  PRO A   1     -29.237  -3.618  -5.445  1.00  0.00           H  
ATOM     13 1HG  PRO A   1     -29.409  -1.317  -7.428  1.00  0.00           H  
ATOM     14 2HG  PRO A   1     -30.051  -2.955  -7.587  1.00  0.00           H  
ATOM     15 1HD  PRO A   1     -31.621  -0.853  -6.796  1.00  0.00           H  
ATOM     16 2HD  PRO A   1     -31.889  -2.535  -6.186  1.00  0.00           H  
ATOM     17  N   ALA A   2     -27.647  -0.238  -5.539  1.00  0.00           N  
ATOM     18  CA  ALA A   2     -26.775   0.925  -5.623  1.00  0.00           C  
ATOM     19  C   ALA A   2     -27.573   2.154  -6.020  1.00  0.00           C  
ATOM     20  O   ALA A   2     -28.580   2.034  -6.719  1.00  0.00           O  
ATOM     21  CB  ALA A   2     -25.668   0.683  -6.632  1.00  0.00           C  
ATOM     22  H   ALA A   2     -27.567  -0.936  -6.259  1.00  0.00           H  
ATOM     23  HA  ALA A   2     -26.340   1.103  -4.639  1.00  0.00           H  
ATOM     24 1HB  ALA A   2     -25.021   1.562  -6.674  1.00  0.00           H  
ATOM     25 2HB  ALA A   2     -25.085  -0.186  -6.335  1.00  0.00           H  
ATOM     26 3HB  ALA A   2     -26.107   0.511  -7.612  1.00  0.00           H  
ATOM     27  N   LEU A   3     -27.113   3.325  -5.588  1.00  0.00           N  
ATOM     28  CA  LEU A   3     -27.728   4.583  -5.996  1.00  0.00           C  
ATOM     29  C   LEU A   3     -27.170   5.035  -7.330  1.00  0.00           C  
ATOM     30  O   LEU A   3     -26.002   4.789  -7.646  1.00  0.00           O  
ATOM     31  CB  LEU A   3     -27.464   5.705  -4.981  1.00  0.00           C  
ATOM     32  CG  LEU A   3     -28.007   5.547  -3.547  1.00  0.00           C  
ATOM     33  CD1 LEU A   3     -27.509   6.705  -2.733  1.00  0.00           C  
ATOM     34  CD2 LEU A   3     -29.521   5.562  -3.552  1.00  0.00           C  
ATOM     35  H   LEU A   3     -26.302   3.342  -4.989  1.00  0.00           H  
ATOM     36  HA  LEU A   3     -28.798   4.431  -6.117  1.00  0.00           H  
ATOM     37 1HB  LEU A   3     -26.389   5.848  -4.910  1.00  0.00           H  
ATOM     38 2HB  LEU A   3     -27.887   6.625  -5.391  1.00  0.00           H  
ATOM     39  HG  LEU A   3     -27.648   4.615  -3.107  1.00  0.00           H  
ATOM     40 1HD1 LEU A   3     -27.882   6.619  -1.713  1.00  0.00           H  
ATOM     41 2HD1 LEU A   3     -26.419   6.707  -2.721  1.00  0.00           H  
ATOM     42 3HD1 LEU A   3     -27.869   7.629  -3.183  1.00  0.00           H  
ATOM     43 1HD2 LEU A   3     -29.888   5.474  -2.529  1.00  0.00           H  
ATOM     44 2HD2 LEU A   3     -29.849   6.499  -3.982  1.00  0.00           H  
ATOM     45 3HD2 LEU A   3     -29.904   4.732  -4.141  1.00  0.00           H  
ATOM     46  N   THR A   4     -27.993   5.746  -8.085  1.00  0.00           N  
ATOM     47  CA  THR A   4     -27.582   6.324  -9.356  1.00  0.00           C  
ATOM     48  C   THR A   4     -26.877   7.649  -9.103  1.00  0.00           C  
ATOM     49  O   THR A   4     -26.890   8.175  -7.977  1.00  0.00           O  
ATOM     50  CB  THR A   4     -28.771   6.603 -10.287  1.00  0.00           C  
ATOM     51  CG2 THR A   4     -29.615   5.348 -10.430  1.00  0.00           C  
ATOM     52  OG1 THR A   4     -29.572   7.646  -9.720  1.00  0.00           O  
ATOM     53  H   THR A   4     -28.951   5.895  -7.754  1.00  0.00           H  
ATOM     54  HA  THR A   4     -26.886   5.643  -9.848  1.00  0.00           H  
ATOM     55  HB  THR A   4     -28.412   6.917 -11.262  1.00  0.00           H  
ATOM     56  HG1 THR A   4     -30.224   7.938 -10.381  1.00  0.00           H  
ATOM     57 1HG2 THR A   4     -30.462   5.550 -11.086  1.00  0.00           H  
ATOM     58 2HG2 THR A   4     -29.007   4.551 -10.858  1.00  0.00           H  
ATOM     59 3HG2 THR A   4     -29.985   5.032  -9.459  1.00  0.00           H  
ATOM     60  N   LYS A   5     -26.257   8.205 -10.145  1.00  0.00           N  
ATOM     61  CA  LYS A   5     -25.601   9.496  -9.990  1.00  0.00           C  
ATOM     62  C   LYS A   5     -26.591  10.603  -9.644  1.00  0.00           C  
ATOM     63  O   LYS A   5     -26.274  11.460  -8.817  1.00  0.00           O  
ATOM     64  CB  LYS A   5     -24.823   9.870 -11.256  1.00  0.00           C  
ATOM     65  CG  LYS A   5     -24.079  11.235 -11.201  1.00  0.00           C  
ATOM     66  CD  LYS A   5     -23.003  11.269 -10.103  1.00  0.00           C  
ATOM     67  CE  LYS A   5     -21.994  12.425 -10.300  1.00  0.00           C  
ATOM     68  NZ  LYS A   5     -22.638  13.785 -10.266  1.00  0.00           N1+
ATOM     69  H   LYS A   5     -26.248   7.732 -11.037  1.00  0.00           H  
ATOM     70  HA  LYS A   5     -24.894   9.413  -9.166  1.00  0.00           H  
ATOM     71 1HB  LYS A   5     -24.082   9.098 -11.466  1.00  0.00           H  
ATOM     72 2HB  LYS A   5     -25.506   9.904 -12.103  1.00  0.00           H  
ATOM     73 1HG  LYS A   5     -23.607  11.421 -12.164  1.00  0.00           H  
ATOM     74 2HG  LYS A   5     -24.797  12.038 -11.011  1.00  0.00           H  
ATOM     75 1HD  LYS A   5     -23.489  11.419  -9.133  1.00  0.00           H  
ATOM     76 2HD  LYS A   5     -22.465  10.324 -10.079  1.00  0.00           H  
ATOM     77 1HE  LYS A   5     -21.252  12.374  -9.506  1.00  0.00           H  
ATOM     78 2HE  LYS A   5     -21.495  12.299 -11.258  1.00  0.00           H  
ATOM     79 1HZ  LYS A   5     -21.943  14.496 -10.390  1.00  0.00           H  
ATOM     80 2HZ  LYS A   5     -23.326  13.868 -11.001  1.00  0.00           H  
ATOM     81 3HZ  LYS A   5     -23.116  13.952  -9.362  1.00  0.00           H  
ATOM     82  N   SER A   6     -27.781  10.598 -10.262  1.00  0.00           N  
ATOM     83  CA  SER A   6     -28.747  11.656  -9.978  1.00  0.00           C  
ATOM     84  C   SER A   6     -29.283  11.554  -8.555  1.00  0.00           C  
ATOM     85  O   SER A   6     -29.518  12.578  -7.899  1.00  0.00           O  
ATOM     86  CB  SER A   6     -29.898  11.580 -10.962  1.00  0.00           C  
ATOM     87  OG  SER A   6     -30.617  10.378 -10.807  1.00  0.00           O  
ATOM     88  H   SER A   6     -28.006   9.878 -10.932  1.00  0.00           H  
ATOM     89  HA  SER A   6     -28.245  12.619 -10.092  1.00  0.00           H  
ATOM     90 1HB  SER A   6     -30.564  12.427 -10.803  1.00  0.00           H  
ATOM     91 2HB  SER A   6     -29.514  11.650 -11.978  1.00  0.00           H  
ATOM     92  HG  SER A   6     -31.382  10.456 -11.391  1.00  0.00           H  
ATOM     93  N   GLN A   7     -29.378  10.325  -8.040  1.00  0.00           N  
ATOM     94  CA  GLN A   7     -29.809  10.101  -6.669  1.00  0.00           C  
ATOM     95  C   GLN A   7     -28.745  10.594  -5.701  1.00  0.00           C  
ATOM     96  O   GLN A   7     -29.060  11.247  -4.699  1.00  0.00           O  
ATOM     97  CB  GLN A   7     -30.120   8.627  -6.464  1.00  0.00           C  
ATOM     98  CG  GLN A   7     -31.388   8.191  -7.173  1.00  0.00           C  
ATOM     99  CD  GLN A   7     -31.618   6.721  -7.109  1.00  0.00           C  
ATOM    100  NE2 GLN A   7     -32.885   6.322  -7.135  1.00  0.00           N  
ATOM    101  OE1 GLN A   7     -30.672   5.919  -7.056  1.00  0.00           O  
ATOM    102  H   GLN A   7     -29.204   9.533  -8.661  1.00  0.00           H  
ATOM    103  HA  GLN A   7     -30.719  10.673  -6.495  1.00  0.00           H  
ATOM    104 1HB  GLN A   7     -29.306   8.047  -6.882  1.00  0.00           H  
ATOM    105 2HB  GLN A   7     -30.166   8.394  -5.425  1.00  0.00           H  
ATOM    106 1HG  GLN A   7     -32.230   8.682  -6.692  1.00  0.00           H  
ATOM    107 2HG  GLN A   7     -31.345   8.497  -8.210  1.00  0.00           H  
ATOM    108 1HE2 GLN A   7     -33.103   5.344  -7.109  1.00  0.00           H  
ATOM    109 2HE2 GLN A   7     -33.628   6.994  -7.207  1.00  0.00           H  
ATOM    110  N   THR A   8     -27.480  10.360  -6.048  1.00  0.00           N  
ATOM    111  CA  THR A   8     -26.368  10.805  -5.232  1.00  0.00           C  
ATOM    112  C   THR A   8     -26.349  12.327  -5.176  1.00  0.00           C  
ATOM    113  O   THR A   8     -26.194  12.902  -4.095  1.00  0.00           O  
ATOM    114  CB  THR A   8     -25.021  10.281  -5.775  1.00  0.00           C  
ATOM    115  CG2 THR A   8     -23.870  10.787  -4.899  1.00  0.00           C  
ATOM    116  OG1 THR A   8     -25.026   8.846  -5.762  1.00  0.00           O  
ATOM    117  H   THR A   8     -27.299   9.793  -6.879  1.00  0.00           H  
ATOM    118  HA  THR A   8     -26.504  10.425  -4.219  1.00  0.00           H  
ATOM    119  HB  THR A   8     -24.879  10.629  -6.797  1.00  0.00           H  
ATOM    120  HG1 THR A   8     -25.668   8.518  -6.429  1.00  0.00           H  
ATOM    121 1HG2 THR A   8     -22.931  10.404  -5.293  1.00  0.00           H  
ATOM    122 2HG2 THR A   8     -23.839  11.877  -4.902  1.00  0.00           H  
ATOM    123 3HG2 THR A   8     -24.006  10.434  -3.877  1.00  0.00           H  
ATOM    124  N   ASP A   9     -26.543  12.988  -6.331  1.00  0.00           N  
ATOM    125  CA  ASP A   9     -26.537  14.443  -6.363  1.00  0.00           C  
ATOM    126  C   ASP A   9     -27.672  15.021  -5.532  1.00  0.00           C  
ATOM    127  O   ASP A   9     -27.473  16.011  -4.828  1.00  0.00           O  
ATOM    128  CB  ASP A   9     -26.662  14.978  -7.792  1.00  0.00           C  
ATOM    129  CG  ASP A   9     -25.404  14.804  -8.672  1.00  0.00           C  
ATOM    130  OD1 ASP A   9     -24.331  14.518  -8.171  1.00  0.00           O  
ATOM    131  OD2 ASP A   9     -25.521  14.984  -9.862  1.00  0.00           O1-
ATOM    132  H   ASP A   9     -26.629  12.460  -7.206  1.00  0.00           H  
ATOM    133  HA  ASP A   9     -25.592  14.790  -5.943  1.00  0.00           H  
ATOM    134 1HB  ASP A   9     -27.492  14.464  -8.282  1.00  0.00           H  
ATOM    135 2HB  ASP A   9     -26.916  16.035  -7.758  1.00  0.00           H  
ATOM    136  N   ARG A  10     -28.848  14.385  -5.560  1.00  0.00           N  
ATOM    137  CA  ARG A  10     -29.962  14.888  -4.772  1.00  0.00           C  
ATOM    138  C   ARG A  10     -29.691  14.744  -3.283  1.00  0.00           C  
ATOM    139  O   ARG A  10     -30.019  15.649  -2.504  1.00  0.00           O  
ATOM    140  CB  ARG A  10     -31.247  14.163  -5.137  1.00  0.00           C  
ATOM    141  CG  ARG A  10     -32.489  14.524  -4.304  1.00  0.00           C  
ATOM    142  CD  ARG A  10     -32.875  15.944  -4.372  1.00  0.00           C  
ATOM    143  NE  ARG A  10     -34.132  16.136  -3.678  1.00  0.00           N  
ATOM    144  CZ  ARG A  10     -34.634  17.289  -3.223  1.00  0.00           C  
ATOM    145  NH1 ARG A  10     -34.033  18.452  -3.345  1.00  0.00           N1+
ATOM    146  NH2 ARG A  10     -35.782  17.239  -2.624  1.00  0.00           N  
ATOM    147  H   ARG A  10     -28.987  13.599  -6.205  1.00  0.00           H  
ATOM    148  HA  ARG A  10     -30.085  15.944  -5.003  1.00  0.00           H  
ATOM    149 1HB  ARG A  10     -31.476  14.350  -6.185  1.00  0.00           H  
ATOM    150 2HB  ARG A  10     -31.084  13.090  -5.035  1.00  0.00           H  
ATOM    151 1HG  ARG A  10     -33.338  13.975  -4.685  1.00  0.00           H  
ATOM    152 2HG  ARG A  10     -32.335  14.259  -3.255  1.00  0.00           H  
ATOM    153 1HD  ARG A  10     -32.120  16.562  -3.888  1.00  0.00           H  
ATOM    154 2HD  ARG A  10     -33.001  16.247  -5.410  1.00  0.00           H  
ATOM    155  HE  ARG A  10     -34.722  15.303  -3.506  1.00  0.00           H  
ATOM    156 1HH1 ARG A  10     -33.139  18.530  -3.800  1.00  0.00           H  
ATOM    157 2HH1 ARG A  10     -34.511  19.280  -2.944  1.00  0.00           H  
ATOM    158 1HH2 ARG A  10     -36.242  16.313  -2.538  1.00  0.00           H  
ATOM    159 2HH2 ARG A  10     -36.180  18.118  -2.247  1.00  0.00           H  
ATOM    160  N   LEU A  11     -29.083  13.634  -2.868  1.00  0.00           N  
ATOM    161  CA  LEU A  11     -28.807  13.492  -1.454  1.00  0.00           C  
ATOM    162  C   LEU A  11     -27.745  14.525  -1.050  1.00  0.00           C  
ATOM    163  O   LEU A  11     -27.876  15.141   0.003  1.00  0.00           O  
ATOM    164  CB  LEU A  11     -28.361  12.065  -1.127  1.00  0.00           C  
ATOM    165  CG  LEU A  11     -29.451  10.944  -1.358  1.00  0.00           C  
ATOM    166  CD1 LEU A  11     -28.831   9.615  -1.109  1.00  0.00           C  
ATOM    167  CD2 LEU A  11     -30.704  11.135  -0.483  1.00  0.00           C  
ATOM    168  H   LEU A  11     -28.877  12.878  -3.530  1.00  0.00           H  
ATOM    169  HA  LEU A  11     -29.707  13.720  -0.898  1.00  0.00           H  
ATOM    170 1HB  LEU A  11     -27.499  11.830  -1.760  1.00  0.00           H  
ATOM    171 2HB  LEU A  11     -28.044  12.027  -0.085  1.00  0.00           H  
ATOM    172  HG  LEU A  11     -29.739  10.972  -2.380  1.00  0.00           H  
ATOM    173 1HD1 LEU A  11     -29.557   8.829  -1.317  1.00  0.00           H  
ATOM    174 2HD1 LEU A  11     -27.971   9.499  -1.763  1.00  0.00           H  
ATOM    175 3HD1 LEU A  11     -28.510   9.553  -0.071  1.00  0.00           H  
ATOM    176 1HD2 LEU A  11     -31.412  10.337  -0.707  1.00  0.00           H  
ATOM    177 2HD2 LEU A  11     -30.426  11.087   0.562  1.00  0.00           H  
ATOM    178 3HD2 LEU A  11     -31.181  12.086  -0.692  1.00  0.00           H  
ATOM    179  N   GLU A  12     -26.762  14.816  -1.922  1.00  0.00           N  
ATOM    180  CA  GLU A  12     -25.735  15.819  -1.596  1.00  0.00           C  
ATOM    181  C   GLU A  12     -26.353  17.205  -1.418  1.00  0.00           C  
ATOM    182  O   GLU A  12     -25.900  17.982  -0.573  1.00  0.00           O  
ATOM    183  CB  GLU A  12     -24.632  15.852  -2.658  1.00  0.00           C  
ATOM    184  CG  GLU A  12     -23.682  14.648  -2.637  1.00  0.00           C  
ATOM    185  CD  GLU A  12     -22.779  14.625  -1.413  1.00  0.00           C  
ATOM    186  OE1 GLU A  12     -22.184  15.645  -1.118  1.00  0.00           O  
ATOM    187  OE2 GLU A  12     -22.674  13.607  -0.776  1.00  0.00           O1-
ATOM    188  H   GLU A  12     -26.676  14.272  -2.787  1.00  0.00           H  
ATOM    189  HA  GLU A  12     -25.273  15.546  -0.657  1.00  0.00           H  
ATOM    190 1HB  GLU A  12     -25.089  15.893  -3.647  1.00  0.00           H  
ATOM    191 2HB  GLU A  12     -24.037  16.755  -2.537  1.00  0.00           H  
ATOM    192 1HG  GLU A  12     -24.275  13.735  -2.640  1.00  0.00           H  
ATOM    193 2HG  GLU A  12     -23.077  14.655  -3.541  1.00  0.00           H  
ATOM    194  N   VAL A  13     -27.389  17.521  -2.196  1.00  0.00           N  
ATOM    195  CA  VAL A  13     -28.099  18.789  -2.035  1.00  0.00           C  
ATOM    196  C   VAL A  13     -28.786  18.831  -0.674  1.00  0.00           C  
ATOM    197  O   VAL A  13     -28.786  19.861   0.005  1.00  0.00           O  
ATOM    198  CB  VAL A  13     -29.145  18.973  -3.150  1.00  0.00           C  
ATOM    199  CG1 VAL A  13     -30.087  20.119  -2.813  1.00  0.00           C  
ATOM    200  CG2 VAL A  13     -28.448  19.220  -4.479  1.00  0.00           C  
ATOM    201  H   VAL A  13     -27.647  16.862  -2.941  1.00  0.00           H  
ATOM    202  HA  VAL A  13     -27.368  19.597  -2.080  1.00  0.00           H  
ATOM    203  HB  VAL A  13     -29.751  18.069  -3.219  1.00  0.00           H  
ATOM    204 1HG1 VAL A  13     -30.821  20.234  -3.612  1.00  0.00           H  
ATOM    205 2HG1 VAL A  13     -30.602  19.904  -1.877  1.00  0.00           H  
ATOM    206 3HG1 VAL A  13     -29.516  21.041  -2.711  1.00  0.00           H  
ATOM    207 1HG2 VAL A  13     -29.194  19.347  -5.263  1.00  0.00           H  
ATOM    208 2HG2 VAL A  13     -27.838  20.120  -4.408  1.00  0.00           H  
ATOM    209 3HG2 VAL A  13     -27.812  18.368  -4.720  1.00  0.00           H  
ATOM    210  N   LEU A  14     -29.415  17.717  -0.296  1.00  0.00           N  
ATOM    211  CA  LEU A  14     -30.120  17.635   0.972  1.00  0.00           C  
ATOM    212  C   LEU A  14     -29.228  17.422   2.212  1.00  0.00           C  
ATOM    213  O   LEU A  14     -29.673  17.747   3.309  1.00  0.00           O  
ATOM    214  CB  LEU A  14     -31.144  16.496   0.891  1.00  0.00           C  
ATOM    215  CG  LEU A  14     -32.285  16.698  -0.114  1.00  0.00           C  
ATOM    216  CD1 LEU A  14     -33.259  15.531  -0.019  1.00  0.00           C  
ATOM    217  CD2 LEU A  14     -32.985  18.018   0.170  1.00  0.00           C  
ATOM    218  H   LEU A  14     -29.436  16.922  -0.943  1.00  0.00           H  
ATOM    219  HA  LEU A  14     -30.616  18.585   1.126  1.00  0.00           H  
ATOM    220 1HB  LEU A  14     -30.623  15.579   0.621  1.00  0.00           H  
ATOM    221 2HB  LEU A  14     -31.591  16.359   1.876  1.00  0.00           H  
ATOM    222  HG  LEU A  14     -31.880  16.712  -1.126  1.00  0.00           H  
ATOM    223 1HD1 LEU A  14     -34.070  15.674  -0.733  1.00  0.00           H  
ATOM    224 2HD1 LEU A  14     -32.736  14.601  -0.246  1.00  0.00           H  
ATOM    225 3HD1 LEU A  14     -33.669  15.480   0.989  1.00  0.00           H  
ATOM    226 1HD2 LEU A  14     -33.796  18.162  -0.545  1.00  0.00           H  
ATOM    227 2HD2 LEU A  14     -33.392  18.004   1.182  1.00  0.00           H  
ATOM    228 3HD2 LEU A  14     -32.271  18.836   0.078  1.00  0.00           H  
ATOM    229  N   LEU A  15     -28.010  16.893   2.050  1.00  0.00           N  
ATOM    230  CA  LEU A  15     -27.039  16.709   3.142  1.00  0.00           C  
ATOM    231  C   LEU A  15     -26.433  18.009   3.652  1.00  0.00           C  
ATOM    232  O   LEU A  15     -26.155  18.946   2.900  1.00  0.00           O  
ATOM    233  CB  LEU A  15     -25.907  15.784   2.679  1.00  0.00           C  
ATOM    234  CG  LEU A  15     -26.284  14.307   2.504  1.00  0.00           C  
ATOM    235  CD1 LEU A  15     -25.181  13.588   1.739  1.00  0.00           C  
ATOM    236  CD2 LEU A  15     -26.506  13.675   3.869  1.00  0.00           C  
ATOM    237  H   LEU A  15     -27.748  16.564   1.123  1.00  0.00           H  
ATOM    238  HA  LEU A  15     -27.564  16.258   3.981  1.00  0.00           H  
ATOM    239 1HB  LEU A  15     -25.533  16.146   1.722  1.00  0.00           H  
ATOM    240 2HB  LEU A  15     -25.097  15.835   3.405  1.00  0.00           H  
ATOM    241  HG  LEU A  15     -27.200  14.233   1.916  1.00  0.00           H  
ATOM    242 1HD1 LEU A  15     -25.449  12.539   1.615  1.00  0.00           H  
ATOM    243 2HD1 LEU A  15     -25.058  14.049   0.759  1.00  0.00           H  
ATOM    244 3HD1 LEU A  15     -24.247  13.660   2.295  1.00  0.00           H  
ATOM    245 1HD2 LEU A  15     -26.775  12.625   3.745  1.00  0.00           H  
ATOM    246 2HD2 LEU A  15     -25.590  13.747   4.457  1.00  0.00           H  
ATOM    247 3HD2 LEU A  15     -27.311  14.197   4.386  1.00  0.00           H  
ATOM    248  N   ASN A  16     -26.179  18.035   4.953  1.00  0.00           N  
ATOM    249  CA  ASN A  16     -25.523  19.157   5.624  1.00  0.00           C  
ATOM    250  C   ASN A  16     -24.166  18.666   6.137  1.00  0.00           C  
ATOM    251  O   ASN A  16     -24.045  17.507   6.517  1.00  0.00           O  
ATOM    252  CB  ASN A  16     -26.400  19.683   6.751  1.00  0.00           C  
ATOM    253  CG  ASN A  16     -25.918  20.937   7.454  1.00  0.00           C  
ATOM    254  ND2 ASN A  16     -26.674  22.005   7.287  1.00  0.00           N  
ATOM    255  OD1 ASN A  16     -24.876  20.963   8.149  1.00  0.00           O  
ATOM    256  H   ASN A  16     -26.471  17.219   5.520  1.00  0.00           H  
ATOM    257  HA  ASN A  16     -25.383  19.952   4.900  1.00  0.00           H  
ATOM    258 1HB  ASN A  16     -27.353  19.929   6.313  1.00  0.00           H  
ATOM    259 2HB  ASN A  16     -26.568  18.896   7.488  1.00  0.00           H  
ATOM    260 1HD2 ASN A  16     -26.428  22.876   7.720  1.00  0.00           H  
ATOM    261 2HD2 ASN A  16     -27.506  21.949   6.728  1.00  0.00           H  
ATOM    262  N   PRO A  17     -23.104  19.487   6.165  1.00  0.00           N  
ATOM    263  CA  PRO A  17     -21.807  19.119   6.722  1.00  0.00           C  
ATOM    264  C   PRO A  17     -21.875  18.530   8.149  1.00  0.00           C  
ATOM    265  O   PRO A  17     -21.021  17.726   8.516  1.00  0.00           O  
ATOM    266  CB  PRO A  17     -21.066  20.460   6.706  1.00  0.00           C  
ATOM    267  CG  PRO A  17     -21.686  21.208   5.576  1.00  0.00           C  
ATOM    268  CD  PRO A  17     -23.146  20.845   5.643  1.00  0.00           C  
ATOM    269  HA  PRO A  17     -21.314  18.410   6.043  1.00  0.00           H  
ATOM    270 1HB  PRO A  17     -21.189  20.969   7.674  1.00  0.00           H  
ATOM    271 2HB  PRO A  17     -19.988  20.292   6.567  1.00  0.00           H  
ATOM    272 1HG  PRO A  17     -21.512  22.288   5.694  1.00  0.00           H  
ATOM    273 2HG  PRO A  17     -21.220  20.913   4.624  1.00  0.00           H  
ATOM    274 1HD  PRO A  17     -23.662  21.529   6.333  1.00  0.00           H  
ATOM    275 2HD  PRO A  17     -23.585  20.904   4.636  1.00  0.00           H  
ATOM    276  N   LYS A  18     -22.883  18.894   8.953  1.00  0.00           N  
ATOM    277  CA  LYS A  18     -22.972  18.346  10.311  1.00  0.00           C  
ATOM    278  C   LYS A  18     -23.568  16.926  10.367  1.00  0.00           C  
ATOM    279  O   LYS A  18     -23.591  16.317  11.438  1.00  0.00           O  
ATOM    280  CB  LYS A  18     -23.824  19.244  11.215  1.00  0.00           C  
ATOM    281  CG  LYS A  18     -25.324  19.191  10.914  1.00  0.00           C  
ATOM    282  CD  LYS A  18     -26.129  20.143  11.772  1.00  0.00           C  
ATOM    283  CE  LYS A  18     -27.585  20.120  11.329  1.00  0.00           C  
ATOM    284  NZ  LYS A  18     -28.451  21.029  12.121  1.00  0.00           N1+
ATOM    285  H   LYS A  18     -23.580  19.587   8.667  1.00  0.00           H  
ATOM    286  HA  LYS A  18     -21.963  18.294  10.720  1.00  0.00           H  
ATOM    287 1HB  LYS A  18     -23.670  18.966  12.255  1.00  0.00           H  
ATOM    288 2HB  LYS A  18     -23.501  20.278  11.096  1.00  0.00           H  
ATOM    289 1HG  LYS A  18     -25.512  19.379   9.879  1.00  0.00           H  
ATOM    290 2HG  LYS A  18     -25.691  18.186  11.129  1.00  0.00           H  
ATOM    291 1HD  LYS A  18     -26.061  19.845  12.819  1.00  0.00           H  
ATOM    292 2HD  LYS A  18     -25.740  21.155  11.666  1.00  0.00           H  
ATOM    293 1HE  LYS A  18     -27.624  20.436  10.283  1.00  0.00           H  
ATOM    294 2HE  LYS A  18     -27.977  19.106  11.401  1.00  0.00           H  
ATOM    295 1HZ  LYS A  18     -29.411  20.986  11.719  1.00  0.00           H  
ATOM    296 2HZ  LYS A  18     -28.469  20.763  13.089  1.00  0.00           H  
ATOM    297 3HZ  LYS A  18     -28.119  21.973  12.039  1.00  0.00           H  
ATOM    298  N   ASP A  19     -24.153  16.453   9.265  1.00  0.00           N  
ATOM    299  CA  ASP A  19     -24.838  15.162   9.236  1.00  0.00           C  
ATOM    300  C   ASP A  19     -23.889  13.979   9.306  1.00  0.00           C  
ATOM    301  O   ASP A  19     -22.847  13.948   8.650  1.00  0.00           O  
ATOM    302  CB  ASP A  19     -25.642  14.990   7.944  1.00  0.00           C  
ATOM    303  CG  ASP A  19     -26.891  15.872   7.802  1.00  0.00           C  
ATOM    304  OD1 ASP A  19     -27.419  16.406   8.768  1.00  0.00           O  
ATOM    305  OD2 ASP A  19     -27.320  15.991   6.666  1.00  0.00           O1-
ATOM    306  H   ASP A  19     -24.069  16.978   8.394  1.00  0.00           H  
ATOM    307  HA  ASP A  19     -25.510  15.112  10.092  1.00  0.00           H  
ATOM    308 1HB  ASP A  19     -24.984  15.198   7.098  1.00  0.00           H  
ATOM    309 2HB  ASP A  19     -25.942  13.940   7.855  1.00  0.00           H  
ATOM    310  N   GLU A  20     -24.300  12.943  10.016  1.00  0.00           N  
ATOM    311  CA  GLU A  20     -23.530  11.716  10.013  1.00  0.00           C  
ATOM    312  C   GLU A  20     -24.077  10.847   8.899  1.00  0.00           C  
ATOM    313  O   GLU A  20     -25.276  10.881   8.621  1.00  0.00           O  
ATOM    314  CB  GLU A  20     -23.628  10.988  11.353  1.00  0.00           C  
ATOM    315  CG  GLU A  20     -23.027  11.740  12.536  1.00  0.00           C  
ATOM    316  CD  GLU A  20     -23.118  10.950  13.810  1.00  0.00           C  
ATOM    317  OE1 GLU A  20     -23.690   9.889  13.761  1.00  0.00           O  
ATOM    318  OE2 GLU A  20     -22.626  11.397  14.820  1.00  0.00           O1-
ATOM    319  H   GLU A  20     -25.151  13.006  10.557  1.00  0.00           H  
ATOM    320  HA  GLU A  20     -22.485  11.942   9.803  1.00  0.00           H  
ATOM    321 1HB  GLU A  20     -24.675  10.788  11.579  1.00  0.00           H  
ATOM    322 2HB  GLU A  20     -23.123  10.024  11.278  1.00  0.00           H  
ATOM    323 1HG  GLU A  20     -21.981  11.960  12.326  1.00  0.00           H  
ATOM    324 2HG  GLU A  20     -23.550  12.689  12.658  1.00  0.00           H  
ATOM    325  N   ILE A  21     -23.212  10.061   8.268  1.00  0.00           N  
ATOM    326  CA  ILE A  21     -23.656   9.153   7.217  1.00  0.00           C  
ATOM    327  C   ILE A  21     -23.335   7.690   7.518  1.00  0.00           C  
ATOM    328  O   ILE A  21     -23.381   6.847   6.625  1.00  0.00           O  
ATOM    329  CB  ILE A  21     -23.084   9.572   5.845  1.00  0.00           C  
ATOM    330  CG1 ILE A  21     -21.529   9.573   5.883  1.00  0.00           C  
ATOM    331  CG2 ILE A  21     -23.661  10.958   5.466  1.00  0.00           C  
ATOM    332  CD1 ILE A  21     -20.866   9.711   4.523  1.00  0.00           C  
ATOM    333  H   ILE A  21     -22.236  10.099   8.531  1.00  0.00           H  
ATOM    334  HA  ILE A  21     -24.738   9.235   7.140  1.00  0.00           H  
ATOM    335  HB  ILE A  21     -23.385   8.850   5.093  1.00  0.00           H  
ATOM    336 1HG1 ILE A  21     -21.192  10.397   6.508  1.00  0.00           H  
ATOM    337 2HG1 ILE A  21     -21.185   8.637   6.319  1.00  0.00           H  
ATOM    338 1HG2 ILE A  21     -23.305  11.268   4.493  1.00  0.00           H  
ATOM    339 2HG2 ILE A  21     -24.750  10.893   5.441  1.00  0.00           H  
ATOM    340 3HG2 ILE A  21     -23.365  11.700   6.209  1.00  0.00           H  
ATOM    341 1HD1 ILE A  21     -19.782   9.692   4.648  1.00  0.00           H  
ATOM    342 2HD1 ILE A  21     -21.171   8.878   3.886  1.00  0.00           H  
ATOM    343 3HD1 ILE A  21     -21.149  10.645   4.052  1.00  0.00           H  
ATOM    344  N   SER A  22     -23.048   7.368   8.779  1.00  0.00           N  
ATOM    345  CA  SER A  22     -22.681   5.994   9.140  1.00  0.00           C  
ATOM    346  C   SER A  22     -23.822   4.998   8.944  1.00  0.00           C  
ATOM    347  O   SER A  22     -23.589   3.809   8.724  1.00  0.00           O  
ATOM    348  CB  SER A  22     -22.239   5.942  10.586  1.00  0.00           C  
ATOM    349  OG  SER A  22     -23.319   6.183  11.444  1.00  0.00           O  
ATOM    350  H   SER A  22     -23.063   8.083   9.493  1.00  0.00           H  
ATOM    351  HA  SER A  22     -21.847   5.687   8.507  1.00  0.00           H  
ATOM    352 1HB  SER A  22     -21.812   4.963  10.801  1.00  0.00           H  
ATOM    353 2HB  SER A  22     -21.461   6.685  10.758  1.00  0.00           H  
ATOM    354  HG  SER A  22     -22.967   6.128  12.340  1.00  0.00           H  
ATOM    355  N   LEU A  23     -25.055   5.491   8.977  1.00  0.00           N  
ATOM    356  CA  LEU A  23     -26.238   4.673   8.779  1.00  0.00           C  
ATOM    357  C   LEU A  23     -26.868   4.926   7.411  1.00  0.00           C  
ATOM    358  O   LEU A  23     -28.034   4.595   7.202  1.00  0.00           O  
ATOM    359  CB  LEU A  23     -27.264   4.959   9.882  1.00  0.00           C  
ATOM    360  CG  LEU A  23     -26.802   4.686  11.349  1.00  0.00           C  
ATOM    361  CD1 LEU A  23     -27.917   5.110  12.295  1.00  0.00           C  
ATOM    362  CD2 LEU A  23     -26.453   3.205  11.546  1.00  0.00           C  
ATOM    363  H   LEU A  23     -25.182   6.466   9.206  1.00  0.00           H  
ATOM    364  HA  LEU A  23     -25.950   3.626   8.807  1.00  0.00           H  
ATOM    365 1HB  LEU A  23     -27.552   6.006   9.815  1.00  0.00           H  
ATOM    366 2HB  LEU A  23     -28.146   4.350   9.696  1.00  0.00           H  
ATOM    367  HG  LEU A  23     -25.924   5.292  11.571  1.00  0.00           H  
ATOM    368 1HD1 LEU A  23     -27.601   4.945  13.325  1.00  0.00           H  
ATOM    369 2HD1 LEU A  23     -28.135   6.168  12.151  1.00  0.00           H  
ATOM    370 3HD1 LEU A  23     -28.811   4.522  12.091  1.00  0.00           H  
ATOM    371 1HD2 LEU A  23     -26.139   3.046  12.577  1.00  0.00           H  
ATOM    372 2HD2 LEU A  23     -27.328   2.591  11.334  1.00  0.00           H  
ATOM    373 3HD2 LEU A  23     -25.640   2.917  10.885  1.00  0.00           H  
ATOM    374  N   ASN A  24     -26.128   5.563   6.496  1.00  0.00           N  
ATOM    375  CA  ASN A  24     -26.652   5.880   5.170  1.00  0.00           C  
ATOM    376  C   ASN A  24     -26.651   4.628   4.277  1.00  0.00           C  
ATOM    377  O   ASN A  24     -27.549   4.414   3.453  1.00  0.00           O  
ATOM    378  CB  ASN A  24     -25.852   7.002   4.533  1.00  0.00           C  
ATOM    379  CG  ASN A  24     -26.463   7.489   3.248  1.00  0.00           C  
ATOM    380  ND2 ASN A  24     -26.842   8.741   3.220  1.00  0.00           N  
ATOM    381  OD1 ASN A  24     -26.590   6.731   2.280  1.00  0.00           O  
ATOM    382  H   ASN A  24     -25.164   5.836   6.711  1.00  0.00           H  
ATOM    383  HA  ASN A  24     -27.679   6.233   5.264  1.00  0.00           H  
ATOM    384 1HB  ASN A  24     -25.781   7.839   5.228  1.00  0.00           H  
ATOM    385 2HB  ASN A  24     -24.838   6.657   4.331  1.00  0.00           H  
ATOM    386 1HD2 ASN A  24     -27.255   9.120   2.391  1.00  0.00           H  
ATOM    387 2HD2 ASN A  24     -26.720   9.319   4.027  1.00  0.00           H  
ATOM    388  N   SER A  25     -25.624   3.796   4.427  1.00  0.00           N  
ATOM    389  CA  SER A  25     -25.500   2.614   3.598  1.00  0.00           C  
ATOM    390  C   SER A  25     -26.599   1.627   3.922  1.00  0.00           C  
ATOM    391  O   SER A  25     -26.944   1.419   5.085  1.00  0.00           O  
ATOM    392  CB  SER A  25     -24.151   1.943   3.804  1.00  0.00           C  
ATOM    393  OG  SER A  25     -23.093   2.764   3.386  1.00  0.00           O  
ATOM    394  H   SER A  25     -24.913   3.985   5.119  1.00  0.00           H  
ATOM    395  HA  SER A  25     -25.593   2.909   2.552  1.00  0.00           H  
ATOM    396 1HB  SER A  25     -24.030   1.699   4.859  1.00  0.00           H  
ATOM    397 2HB  SER A  25     -24.127   1.005   3.249  1.00  0.00           H  
ATOM    398  HG  SER A  25     -22.291   2.254   3.526  1.00  0.00           H  
ATOM    399  N   GLY A  26     -27.123   0.987   2.887  1.00  0.00           N  
ATOM    400  CA  GLY A  26     -28.142  -0.039   3.042  1.00  0.00           C  
ATOM    401  C   GLY A  26     -29.561   0.499   2.886  1.00  0.00           C  
ATOM    402  O   GLY A  26     -30.503  -0.281   2.738  1.00  0.00           O  
ATOM    403  H   GLY A  26     -26.801   1.219   1.958  1.00  0.00           H  
ATOM    404 1HA  GLY A  26     -27.971  -0.825   2.308  1.00  0.00           H  
ATOM    405 2HA  GLY A  26     -28.039  -0.499   4.024  1.00  0.00           H  
ATOM    406  N   LYS A  27     -29.734   1.820   2.904  1.00  0.00           N  
ATOM    407  CA  LYS A  27     -31.067   2.365   2.748  1.00  0.00           C  
ATOM    408  C   LYS A  27     -31.345   2.647   1.274  1.00  0.00           C  
ATOM    409  O   LYS A  27     -30.409   2.936   0.528  1.00  0.00           O  
ATOM    410  CB  LYS A  27     -31.209   3.637   3.560  1.00  0.00           C  
ATOM    411  CG  LYS A  27     -31.156   3.468   5.058  1.00  0.00           C  
ATOM    412  CD  LYS A  27     -31.359   4.816   5.737  1.00  0.00           C  
ATOM    413  CE  LYS A  27     -31.393   4.715   7.251  1.00  0.00           C  
ATOM    414  NZ  LYS A  27     -31.587   6.058   7.873  1.00  0.00           N1+
ATOM    415  H   LYS A  27     -28.940   2.460   3.034  1.00  0.00           H  
ATOM    416  HA  LYS A  27     -31.765   1.627   3.130  1.00  0.00           H  
ATOM    417 1HB  LYS A  27     -30.383   4.265   3.306  1.00  0.00           H  
ATOM    418 2HB  LYS A  27     -32.124   4.164   3.291  1.00  0.00           H  
ATOM    419 1HG  LYS A  27     -31.923   2.767   5.380  1.00  0.00           H  
ATOM    420 2HG  LYS A  27     -30.173   3.072   5.336  1.00  0.00           H  
ATOM    421 1HD  LYS A  27     -30.518   5.458   5.478  1.00  0.00           H  
ATOM    422 2HD  LYS A  27     -32.276   5.287   5.380  1.00  0.00           H  
ATOM    423 1HE  LYS A  27     -32.210   4.064   7.552  1.00  0.00           H  
ATOM    424 2HE  LYS A  27     -30.459   4.293   7.605  1.00  0.00           H  
ATOM    425 1HZ  LYS A  27     -31.607   5.994   8.875  1.00  0.00           H  
ATOM    426 2HZ  LYS A  27     -30.828   6.683   7.600  1.00  0.00           H  
ATOM    427 3HZ  LYS A  27     -32.470   6.451   7.550  1.00  0.00           H  
ATOM    428  N   PRO A  28     -32.597   2.528   0.807  1.00  0.00           N  
ATOM    429  CA  PRO A  28     -33.039   2.880  -0.528  1.00  0.00           C  
ATOM    430  C   PRO A  28     -33.068   4.387  -0.672  1.00  0.00           C  
ATOM    431  O   PRO A  28     -33.366   5.088   0.304  1.00  0.00           O  
ATOM    432  CB  PRO A  28     -34.426   2.237  -0.608  1.00  0.00           C  
ATOM    433  CG  PRO A  28     -34.916   2.203   0.820  1.00  0.00           C  
ATOM    434  CD  PRO A  28     -33.669   1.971   1.665  1.00  0.00           C  
ATOM    435  HA  PRO A  28     -32.346   2.432  -1.262  1.00  0.00           H  
ATOM    436 1HB  PRO A  28     -35.077   2.833  -1.266  1.00  0.00           H  
ATOM    437 2HB  PRO A  28     -34.353   1.235  -1.057  1.00  0.00           H  
ATOM    438 1HG  PRO A  28     -35.423   3.138   1.060  1.00  0.00           H  
ATOM    439 2HG  PRO A  28     -35.663   1.403   0.946  1.00  0.00           H  
ATOM    440 1HD  PRO A  28     -33.771   2.535   2.602  1.00  0.00           H  
ATOM    441 2HD  PRO A  28     -33.512   0.890   1.834  1.00  0.00           H  
ATOM    442  N   PHE A  29     -32.936   4.885  -1.897  1.00  0.00           N  
ATOM    443  CA  PHE A  29     -32.982   6.324  -2.133  1.00  0.00           C  
ATOM    444  C   PHE A  29     -34.182   7.014  -1.526  1.00  0.00           C  
ATOM    445  O   PHE A  29     -34.044   8.054  -0.892  1.00  0.00           O  
ATOM    446  CB  PHE A  29     -32.966   6.603  -3.637  1.00  0.00           C  
ATOM    447  CG  PHE A  29     -33.053   8.062  -3.984  1.00  0.00           C  
ATOM    448  CD1 PHE A  29     -32.156   8.973  -3.446  1.00  0.00           C  
ATOM    449  CD2 PHE A  29     -34.033   8.527  -4.848  1.00  0.00           C  
ATOM    450  CE1 PHE A  29     -32.236  10.315  -3.764  1.00  0.00           C  
ATOM    451  CE2 PHE A  29     -34.115   9.868  -5.168  1.00  0.00           C  
ATOM    452  CZ  PHE A  29     -33.215  10.763  -4.625  1.00  0.00           C  
ATOM    453  H   PHE A  29     -32.732   4.262  -2.669  1.00  0.00           H  
ATOM    454  HA  PHE A  29     -32.088   6.762  -1.695  1.00  0.00           H  
ATOM    455 1HB  PHE A  29     -32.049   6.205  -4.070  1.00  0.00           H  
ATOM    456 2HB  PHE A  29     -33.801   6.090  -4.112  1.00  0.00           H  
ATOM    457  HD1 PHE A  29     -31.381   8.618  -2.766  1.00  0.00           H  
ATOM    458  HD2 PHE A  29     -34.745   7.820  -5.276  1.00  0.00           H  
ATOM    459  HE1 PHE A  29     -31.524  11.020  -3.335  1.00  0.00           H  
ATOM    460  HE2 PHE A  29     -34.890  10.221  -5.849  1.00  0.00           H  
ATOM    461  HZ  PHE A  29     -33.279  11.821  -4.876  1.00  0.00           H  
ATOM    462  N   ARG A  30     -35.373   6.462  -1.695  1.00  0.00           N  
ATOM    463  CA  ARG A  30     -36.545   7.156  -1.183  1.00  0.00           C  
ATOM    464  C   ARG A  30     -36.492   7.373   0.331  1.00  0.00           C  
ATOM    465  O   ARG A  30     -36.983   8.399   0.820  1.00  0.00           O  
ATOM    466  CB  ARG A  30     -37.819   6.409  -1.538  1.00  0.00           C  
ATOM    467  CG  ARG A  30     -38.197   6.464  -3.016  1.00  0.00           C  
ATOM    468  CD  ARG A  30     -39.601   5.991  -3.259  1.00  0.00           C  
ATOM    469  NE  ARG A  30     -39.786   4.573  -2.923  1.00  0.00           N  
ATOM    470  CZ  ARG A  30     -39.558   3.525  -3.756  1.00  0.00           C  
ATOM    471  NH1 ARG A  30     -39.124   3.720  -4.987  1.00  0.00           N1+
ATOM    472  NH2 ARG A  30     -39.774   2.292  -3.324  1.00  0.00           N  
ATOM    473  H   ARG A  30     -35.458   5.594  -2.199  1.00  0.00           H  
ATOM    474  HA  ARG A  30     -36.585   8.137  -1.662  1.00  0.00           H  
ATOM    475 1HB  ARG A  30     -37.711   5.363  -1.260  1.00  0.00           H  
ATOM    476 2HB  ARG A  30     -38.649   6.818  -0.965  1.00  0.00           H  
ATOM    477 1HG  ARG A  30     -38.116   7.494  -3.367  1.00  0.00           H  
ATOM    478 2HG  ARG A  30     -37.513   5.836  -3.585  1.00  0.00           H  
ATOM    479 1HD  ARG A  30     -40.278   6.572  -2.635  1.00  0.00           H  
ATOM    480 2HD  ARG A  30     -39.868   6.143  -4.302  1.00  0.00           H  
ATOM    481  HE  ARG A  30     -40.124   4.359  -1.993  1.00  0.00           H  
ATOM    482 1HH1 ARG A  30     -38.958   4.654  -5.328  1.00  0.00           H  
ATOM    483 2HH1 ARG A  30     -38.959   2.931  -5.597  1.00  0.00           H  
ATOM    484 1HH2 ARG A  30     -40.107   2.136  -2.382  1.00  0.00           H  
ATOM    485 2HH2 ARG A  30     -39.609   1.504  -3.934  1.00  0.00           H  
ATOM    486  N   GLU A  31     -35.930   6.413   1.077  1.00  0.00           N  
ATOM    487  CA  GLU A  31     -35.860   6.543   2.522  1.00  0.00           C  
ATOM    488  C   GLU A  31     -34.824   7.596   2.855  1.00  0.00           C  
ATOM    489  O   GLU A  31     -35.020   8.420   3.752  1.00  0.00           O  
ATOM    490  CB  GLU A  31     -35.502   5.210   3.182  1.00  0.00           C  
ATOM    491  CG  GLU A  31     -35.476   5.249   4.704  1.00  0.00           C  
ATOM    492  CD  GLU A  31     -36.821   5.550   5.304  1.00  0.00           C  
ATOM    493  OE1 GLU A  31     -37.807   5.358   4.633  1.00  0.00           O  
ATOM    494  OE2 GLU A  31     -36.863   5.973   6.436  1.00  0.00           O1-
ATOM    495  H   GLU A  31     -35.487   5.612   0.635  1.00  0.00           H  
ATOM    496  HA  GLU A  31     -36.830   6.870   2.901  1.00  0.00           H  
ATOM    497 1HB  GLU A  31     -36.222   4.449   2.879  1.00  0.00           H  
ATOM    498 2HB  GLU A  31     -34.519   4.886   2.839  1.00  0.00           H  
ATOM    499 1HG  GLU A  31     -35.133   4.284   5.076  1.00  0.00           H  
ATOM    500 2HG  GLU A  31     -34.762   6.006   5.025  1.00  0.00           H  
ATOM    501  N   LEU A  32     -33.723   7.586   2.106  1.00  0.00           N  
ATOM    502  CA  LEU A  32     -32.656   8.536   2.343  1.00  0.00           C  
ATOM    503  C   LEU A  32     -33.090   9.962   2.041  1.00  0.00           C  
ATOM    504  O   LEU A  32     -32.794  10.877   2.819  1.00  0.00           O  
ATOM    505  CB  LEU A  32     -31.436   8.175   1.487  1.00  0.00           C  
ATOM    506  CG  LEU A  32     -30.706   6.884   1.878  1.00  0.00           C  
ATOM    507  CD1 LEU A  32     -29.778   6.462   0.747  1.00  0.00           C  
ATOM    508  CD2 LEU A  32     -29.931   7.109   3.167  1.00  0.00           C  
ATOM    509  H   LEU A  32     -33.618   6.852   1.395  1.00  0.00           H  
ATOM    510  HA  LEU A  32     -32.390   8.493   3.393  1.00  0.00           H  
ATOM    511 1HB  LEU A  32     -31.756   8.074   0.451  1.00  0.00           H  
ATOM    512 2HB  LEU A  32     -30.717   8.992   1.544  1.00  0.00           H  
ATOM    513  HG  LEU A  32     -31.434   6.086   2.026  1.00  0.00           H  
ATOM    514 1HD1 LEU A  32     -29.260   5.544   1.025  1.00  0.00           H  
ATOM    515 2HD1 LEU A  32     -30.361   6.289  -0.157  1.00  0.00           H  
ATOM    516 3HD1 LEU A  32     -29.047   7.249   0.564  1.00  0.00           H  
ATOM    517 1HD2 LEU A  32     -29.413   6.190   3.446  1.00  0.00           H  
ATOM    518 2HD2 LEU A  32     -29.202   7.906   3.019  1.00  0.00           H  
ATOM    519 3HD2 LEU A  32     -30.621   7.391   3.962  1.00  0.00           H  
ATOM    520  N   GLU A  33     -33.852  10.148   0.960  1.00  0.00           N  
ATOM    521  CA  GLU A  33     -34.316  11.471   0.604  1.00  0.00           C  
ATOM    522  C   GLU A  33     -35.242  11.959   1.703  1.00  0.00           C  
ATOM    523  O   GLU A  33     -35.098  13.088   2.166  1.00  0.00           O  
ATOM    524  CB  GLU A  33     -35.063  11.484  -0.736  1.00  0.00           C  
ATOM    525  CG  GLU A  33     -35.401  12.908  -1.232  1.00  0.00           C  
ATOM    526  CD  GLU A  33     -36.200  12.989  -2.500  1.00  0.00           C  
ATOM    527  OE1 GLU A  33     -36.714  11.984  -2.920  1.00  0.00           O  
ATOM    528  OE2 GLU A  33     -36.324  14.080  -3.044  1.00  0.00           O1-
ATOM    529  H   GLU A  33     -34.058   9.356   0.350  1.00  0.00           H  
ATOM    530  HA  GLU A  33     -33.464  12.144   0.544  1.00  0.00           H  
ATOM    531 1HB  GLU A  33     -34.454  10.986  -1.487  1.00  0.00           H  
ATOM    532 2HB  GLU A  33     -35.990  10.917  -0.643  1.00  0.00           H  
ATOM    533 1HG  GLU A  33     -35.911  13.446  -0.452  1.00  0.00           H  
ATOM    534 2HG  GLU A  33     -34.460  13.395  -1.416  1.00  0.00           H  
ATOM    535  N   SER A  34     -36.154  11.089   2.163  1.00  0.00           N  
ATOM    536  CA  SER A  34     -37.119  11.446   3.194  1.00  0.00           C  
ATOM    537  C   SER A  34     -36.451  11.850   4.501  1.00  0.00           C  
ATOM    538  O   SER A  34     -36.816  12.874   5.098  1.00  0.00           O  
ATOM    539  CB  SER A  34     -38.048  10.277   3.440  1.00  0.00           C  
ATOM    540  OG  SER A  34     -38.996  10.575   4.423  1.00  0.00           O  
ATOM    541  H   SER A  34     -36.230  10.165   1.728  1.00  0.00           H  
ATOM    542  HA  SER A  34     -37.705  12.286   2.838  1.00  0.00           H  
ATOM    543 1HB  SER A  34     -38.549  10.012   2.510  1.00  0.00           H  
ATOM    544 2HB  SER A  34     -37.463   9.410   3.748  1.00  0.00           H  
ATOM    545  HG  SER A  34     -39.514   9.774   4.532  1.00  0.00           H  
ATOM    546  N   GLU A  35     -35.450  11.079   4.953  1.00  0.00           N  
ATOM    547  CA  GLU A  35     -34.782  11.426   6.198  1.00  0.00           C  
ATOM    548  C   GLU A  35     -34.117  12.788   6.092  1.00  0.00           C  
ATOM    549  O   GLU A  35     -34.234  13.617   7.007  1.00  0.00           O  
ATOM    550  CB  GLU A  35     -33.744  10.366   6.593  1.00  0.00           C  
ATOM    551  CG  GLU A  35     -33.025  10.640   7.943  1.00  0.00           C  
ATOM    552  CD  GLU A  35     -32.085   9.516   8.379  1.00  0.00           C  
ATOM    553  OE1 GLU A  35     -32.007   8.518   7.689  1.00  0.00           O  
ATOM    554  OE2 GLU A  35     -31.447   9.646   9.402  1.00  0.00           O1-
ATOM    555  H   GLU A  35     -35.189  10.225   4.446  1.00  0.00           H  
ATOM    556  HA  GLU A  35     -35.533  11.476   6.985  1.00  0.00           H  
ATOM    557 1HB  GLU A  35     -34.230   9.391   6.653  1.00  0.00           H  
ATOM    558 2HB  GLU A  35     -32.983  10.301   5.809  1.00  0.00           H  
ATOM    559 1HG  GLU A  35     -32.444  11.554   7.838  1.00  0.00           H  
ATOM    560 2HG  GLU A  35     -33.774  10.808   8.717  1.00  0.00           H  
ATOM    561  N   LEU A  36     -33.448  13.052   4.966  1.00  0.00           N  
ATOM    562  CA  LEU A  36     -32.772  14.322   4.833  1.00  0.00           C  
ATOM    563  C   LEU A  36     -33.759  15.469   4.669  1.00  0.00           C  
ATOM    564  O   LEU A  36     -33.528  16.543   5.224  1.00  0.00           O  
ATOM    565  CB  LEU A  36     -31.817  14.282   3.634  1.00  0.00           C  
ATOM    566  CG  LEU A  36     -30.691  13.244   3.714  1.00  0.00           C  
ATOM    567  CD1 LEU A  36     -29.928  13.218   2.396  1.00  0.00           C  
ATOM    568  CD2 LEU A  36     -29.766  13.585   4.873  1.00  0.00           C  
ATOM    569  H   LEU A  36     -33.364  12.337   4.231  1.00  0.00           H  
ATOM    570  HA  LEU A  36     -32.228  14.513   5.749  1.00  0.00           H  
ATOM    571 1HB  LEU A  36     -32.396  14.074   2.736  1.00  0.00           H  
ATOM    572 2HB  LEU A  36     -31.355  15.264   3.525  1.00  0.00           H  
ATOM    573  HG  LEU A  36     -31.119  12.254   3.871  1.00  0.00           H  
ATOM    574 1HD1 LEU A  36     -29.128  12.480   2.453  1.00  0.00           H  
ATOM    575 2HD1 LEU A  36     -30.609  12.952   1.587  1.00  0.00           H  
ATOM    576 3HD1 LEU A  36     -29.501  14.201   2.204  1.00  0.00           H  
ATOM    577 1HD2 LEU A  36     -28.966  12.846   4.931  1.00  0.00           H  
ATOM    578 2HD2 LEU A  36     -29.336  14.575   4.717  1.00  0.00           H  
ATOM    579 3HD2 LEU A  36     -30.333  13.579   5.804  1.00  0.00           H  
ATOM    580  N   LEU A  37     -34.888  15.247   3.985  1.00  0.00           N  
ATOM    581  CA  LEU A  37     -35.865  16.316   3.843  1.00  0.00           C  
ATOM    582  C   LEU A  37     -36.400  16.739   5.193  1.00  0.00           C  
ATOM    583  O   LEU A  37     -36.510  17.940   5.455  1.00  0.00           O  
ATOM    584  CB  LEU A  37     -37.024  15.866   2.945  1.00  0.00           C  
ATOM    585  CG  LEU A  37     -36.680  15.670   1.463  1.00  0.00           C  
ATOM    586  CD1 LEU A  37     -37.870  15.053   0.742  1.00  0.00           C  
ATOM    587  CD2 LEU A  37     -36.303  17.010   0.848  1.00  0.00           C  
ATOM    588  H   LEU A  37     -35.035  14.354   3.508  1.00  0.00           H  
ATOM    589  HA  LEU A  37     -35.376  17.169   3.387  1.00  0.00           H  
ATOM    590 1HB  LEU A  37     -37.409  14.920   3.323  1.00  0.00           H  
ATOM    591 2HB  LEU A  37     -37.819  16.609   3.005  1.00  0.00           H  
ATOM    592  HG  LEU A  37     -35.841  14.980   1.372  1.00  0.00           H  
ATOM    593 1HD1 LEU A  37     -37.626  14.913  -0.311  1.00  0.00           H  
ATOM    594 2HD1 LEU A  37     -38.106  14.087   1.189  1.00  0.00           H  
ATOM    595 3HD1 LEU A  37     -38.732  15.714   0.830  1.00  0.00           H  
ATOM    596 1HD2 LEU A  37     -36.058  16.871  -0.206  1.00  0.00           H  
ATOM    597 2HD2 LEU A  37     -37.143  17.700   0.937  1.00  0.00           H  
ATOM    598 3HD2 LEU A  37     -35.439  17.420   1.370  1.00  0.00           H  
ATOM    599  N   SER A  38     -36.672  15.776   6.087  1.00  0.00           N  
ATOM    600  CA  SER A  38     -37.179  16.146   7.400  1.00  0.00           C  
ATOM    601  C   SER A  38     -36.133  16.922   8.187  1.00  0.00           C  
ATOM    602  O   SER A  38     -36.463  17.923   8.835  1.00  0.00           O  
ATOM    603  CB  SER A  38     -37.600  14.913   8.183  1.00  0.00           C  
ATOM    604  OG  SER A  38     -38.724  14.297   7.608  1.00  0.00           O  
ATOM    605  H   SER A  38     -36.600  14.785   5.822  1.00  0.00           H  
ATOM    606  HA  SER A  38     -38.051  16.784   7.263  1.00  0.00           H  
ATOM    607 1HB  SER A  38     -36.767  14.205   8.199  1.00  0.00           H  
ATOM    608 2HB  SER A  38     -37.815  15.191   9.211  1.00  0.00           H  
ATOM    609  HG  SER A  38     -38.909  13.526   8.149  1.00  0.00           H  
ATOM    610  N   ARG A  39     -34.862  16.515   8.090  1.00  0.00           N  
ATOM    611  CA  ARG A  39     -33.819  17.224   8.815  1.00  0.00           C  
ATOM    612  C   ARG A  39     -33.654  18.650   8.298  1.00  0.00           C  
ATOM    613  O   ARG A  39     -33.519  19.587   9.090  1.00  0.00           O  
ATOM    614  CB  ARG A  39     -32.494  16.492   8.692  1.00  0.00           C  
ATOM    615  CG  ARG A  39     -32.425  15.184   9.443  1.00  0.00           C  
ATOM    616  CD  ARG A  39     -31.111  14.506   9.274  1.00  0.00           C  
ATOM    617  NE  ARG A  39     -31.119  13.189   9.890  1.00  0.00           N  
ATOM    618  CZ  ARG A  39     -30.898  12.913  11.193  1.00  0.00           C  
ATOM    619  NH1 ARG A  39     -30.633  13.871  12.066  1.00  0.00           N1+
ATOM    620  NH2 ARG A  39     -30.958  11.654  11.579  1.00  0.00           N  
ATOM    621  H   ARG A  39     -34.641  15.660   7.563  1.00  0.00           H  
ATOM    622  HA  ARG A  39     -34.098  17.267   9.867  1.00  0.00           H  
ATOM    623 1HB  ARG A  39     -32.289  16.288   7.640  1.00  0.00           H  
ATOM    624 2HB  ARG A  39     -31.695  17.128   9.062  1.00  0.00           H  
ATOM    625 1HG  ARG A  39     -32.585  15.376  10.501  1.00  0.00           H  
ATOM    626 2HG  ARG A  39     -33.199  14.513   9.084  1.00  0.00           H  
ATOM    627 1HD  ARG A  39     -30.920  14.375   8.209  1.00  0.00           H  
ATOM    628 2HD  ARG A  39     -30.309  15.101   9.709  1.00  0.00           H  
ATOM    629  HE  ARG A  39     -31.316  12.393   9.283  1.00  0.00           H  
ATOM    630 1HH1 ARG A  39     -30.584  14.833  11.767  1.00  0.00           H  
ATOM    631 2HH1 ARG A  39     -30.473  13.641  13.037  1.00  0.00           H  
ATOM    632 1HH2 ARG A  39     -31.171  10.922  10.876  1.00  0.00           H  
ATOM    633 2HH2 ARG A  39     -30.801  11.404  12.542  1.00  0.00           H  
ATOM    634  N   ARG A  40     -33.711  18.833   6.977  1.00  0.00           N  
ATOM    635  CA  ARG A  40     -33.559  20.166   6.425  1.00  0.00           C  
ATOM    636  C   ARG A  40     -34.754  21.046   6.768  1.00  0.00           C  
ATOM    637  O   ARG A  40     -34.570  22.233   7.057  1.00  0.00           O  
ATOM    638  CB  ARG A  40     -33.292  20.104   4.935  1.00  0.00           C  
ATOM    639  CG  ARG A  40     -31.973  19.374   4.525  1.00  0.00           C  
ATOM    640  CD  ARG A  40     -30.731  20.120   4.952  1.00  0.00           C  
ATOM    641  NE  ARG A  40     -30.353  19.867   6.369  1.00  0.00           N  
ATOM    642  CZ  ARG A  40     -29.737  18.755   6.843  1.00  0.00           C  
ATOM    643  NH1 ARG A  40     -29.377  17.777   6.041  1.00  0.00           N1+
ATOM    644  NH2 ARG A  40     -29.466  18.686   8.140  1.00  0.00           N  
ATOM    645  H   ARG A  40     -33.804  18.023   6.355  1.00  0.00           H  
ATOM    646  HA  ARG A  40     -32.706  20.632   6.899  1.00  0.00           H  
ATOM    647 1HB  ARG A  40     -34.108  19.562   4.469  1.00  0.00           H  
ATOM    648 2HB  ARG A  40     -33.269  21.105   4.515  1.00  0.00           H  
ATOM    649 1HG  ARG A  40     -31.941  18.398   4.989  1.00  0.00           H  
ATOM    650 2HG  ARG A  40     -31.946  19.254   3.440  1.00  0.00           H  
ATOM    651 1HD  ARG A  40     -29.892  19.854   4.333  1.00  0.00           H  
ATOM    652 2HD  ARG A  40     -30.894  21.151   4.821  1.00  0.00           H  
ATOM    653  HE  ARG A  40     -30.566  20.587   7.085  1.00  0.00           H  
ATOM    654 1HH1 ARG A  40     -29.557  17.825   5.038  1.00  0.00           H  
ATOM    655 2HH1 ARG A  40     -28.851  16.979   6.417  1.00  0.00           H  
ATOM    656 1HH2 ARG A  40     -29.777  19.472   8.745  1.00  0.00           H  
ATOM    657 2HH2 ARG A  40     -28.950  17.874   8.522  1.00  0.00           H  
ATOM    658  N   LYS A  41     -35.973  20.494   6.774  1.00  0.00           N  
ATOM    659  CA  LYS A  41     -37.111  21.322   7.139  1.00  0.00           C  
ATOM    660  C   LYS A  41     -36.957  21.785   8.582  1.00  0.00           C  
ATOM    661  O   LYS A  41     -37.220  22.951   8.885  1.00  0.00           O  
ATOM    662  CB  LYS A  41     -38.440  20.580   6.957  1.00  0.00           C  
ATOM    663  CG  LYS A  41     -38.847  20.358   5.497  1.00  0.00           C  
ATOM    664  CD  LYS A  41     -40.162  19.616   5.363  1.00  0.00           C  
ATOM    665  CE  LYS A  41     -40.521  19.408   3.883  1.00  0.00           C  
ATOM    666  NZ  LYS A  41     -41.817  18.685   3.712  1.00  0.00           N1+
ATOM    667  H   LYS A  41     -36.107  19.520   6.480  1.00  0.00           H  
ATOM    668  HA  LYS A  41     -37.119  22.206   6.503  1.00  0.00           H  
ATOM    669 1HB  LYS A  41     -38.362  19.598   7.430  1.00  0.00           H  
ATOM    670 2HB  LYS A  41     -39.234  21.127   7.460  1.00  0.00           H  
ATOM    671 1HG  LYS A  41     -38.921  21.320   4.988  1.00  0.00           H  
ATOM    672 2HG  LYS A  41     -38.090  19.770   5.004  1.00  0.00           H  
ATOM    673 1HD  LYS A  41     -40.075  18.640   5.846  1.00  0.00           H  
ATOM    674 2HD  LYS A  41     -40.957  20.179   5.852  1.00  0.00           H  
ATOM    675 1HE  LYS A  41     -40.590  20.379   3.394  1.00  0.00           H  
ATOM    676 2HE  LYS A  41     -39.731  18.828   3.403  1.00  0.00           H  
ATOM    677 1HZ  LYS A  41     -42.017  18.567   2.721  1.00  0.00           H  
ATOM    678 2HZ  LYS A  41     -41.758  17.780   4.150  1.00  0.00           H  
ATOM    679 3HZ  LYS A  41     -42.557  19.218   4.139  1.00  0.00           H  
ATOM    680  N   LYS A  42     -36.487  20.893   9.471  1.00  0.00           N  
ATOM    681  CA  LYS A  42     -36.294  21.275  10.862  1.00  0.00           C  
ATOM    682  C   LYS A  42     -35.235  22.359  10.995  1.00  0.00           C  
ATOM    683  O   LYS A  42     -35.426  23.290  11.778  1.00  0.00           O  
ATOM    684  CB  LYS A  42     -35.908  20.056  11.702  1.00  0.00           C  
ATOM    685  CG  LYS A  42     -37.033  19.052  11.908  1.00  0.00           C  
ATOM    686  CD  LYS A  42     -36.568  17.862  12.734  1.00  0.00           C  
ATOM    687  CE  LYS A  42     -37.689  16.852  12.932  1.00  0.00           C  
ATOM    688  NZ  LYS A  42     -37.237  15.664  13.707  1.00  0.00           N1+
ATOM    689  H   LYS A  42     -36.317  19.923   9.181  1.00  0.00           H  
ATOM    690  HA  LYS A  42     -37.233  21.681  11.235  1.00  0.00           H  
ATOM    691 1HB  LYS A  42     -35.077  19.535  11.226  1.00  0.00           H  
ATOM    692 2HB  LYS A  42     -35.569  20.385  12.685  1.00  0.00           H  
ATOM    693 1HG  LYS A  42     -37.865  19.536  12.421  1.00  0.00           H  
ATOM    694 2HG  LYS A  42     -37.385  18.696  10.940  1.00  0.00           H  
ATOM    695 1HD  LYS A  42     -35.734  17.372  12.230  1.00  0.00           H  
ATOM    696 2HD  LYS A  42     -36.227  18.208  13.710  1.00  0.00           H  
ATOM    697 1HE  LYS A  42     -38.514  17.324  13.463  1.00  0.00           H  
ATOM    698 2HE  LYS A  42     -38.054  16.519  11.961  1.00  0.00           H  
ATOM    699 1HZ  LYS A  42     -38.008  15.020  13.816  1.00  0.00           H  
ATOM    700 2HZ  LYS A  42     -36.483  15.207  13.214  1.00  0.00           H  
ATOM    701 3HZ  LYS A  42     -36.914  15.958  14.617  1.00  0.00           H  
ATOM    702  N   ASP A  43     -34.147  22.273  10.215  1.00  0.00           N  
ATOM    703  CA  ASP A  43     -33.103  23.285  10.296  1.00  0.00           C  
ATOM    704  C   ASP A  43     -33.638  24.653   9.853  1.00  0.00           C  
ATOM    705  O   ASP A  43     -33.354  25.673  10.497  1.00  0.00           O  
ATOM    706  CB  ASP A  43     -31.920  22.906   9.398  1.00  0.00           C  
ATOM    707  CG  ASP A  43     -31.042  21.741   9.859  1.00  0.00           C  
ATOM    708  OD1 ASP A  43     -31.032  21.394  11.017  1.00  0.00           O  
ATOM    709  OD2 ASP A  43     -30.356  21.180   9.023  1.00  0.00           O1-
ATOM    710  H   ASP A  43     -34.013  21.440   9.631  1.00  0.00           H  
ATOM    711  HA  ASP A  43     -32.765  23.356  11.330  1.00  0.00           H  
ATOM    712 1HB  ASP A  43     -32.280  22.704   8.390  1.00  0.00           H  
ATOM    713 2HB  ASP A  43     -31.270  23.745   9.353  1.00  0.00           H  
ATOM    714  N   LEU A  44     -34.473  24.685   8.797  1.00  0.00           N  
ATOM    715  CA  LEU A  44     -35.006  25.971   8.350  1.00  0.00           C  
ATOM    716  C   LEU A  44     -35.912  26.550   9.428  1.00  0.00           C  
ATOM    717  O   LEU A  44     -35.832  27.744   9.741  1.00  0.00           O  
ATOM    718  CB  LEU A  44     -35.785  25.810   7.039  1.00  0.00           C  
ATOM    719  CG  LEU A  44     -34.945  25.463   5.803  1.00  0.00           C  
ATOM    720  CD1 LEU A  44     -35.867  25.162   4.629  1.00  0.00           C  
ATOM    721  CD2 LEU A  44     -34.011  26.621   5.483  1.00  0.00           C  
ATOM    722  H   LEU A  44     -34.659  23.821   8.274  1.00  0.00           H  
ATOM    723  HA  LEU A  44     -34.181  26.661   8.186  1.00  0.00           H  
ATOM    724 1HB  LEU A  44     -36.524  25.020   7.169  1.00  0.00           H  
ATOM    725 2HB  LEU A  44     -36.312  26.741   6.831  1.00  0.00           H  
ATOM    726  HG  LEU A  44     -34.356  24.567   6.003  1.00  0.00           H  
ATOM    727 1HD1 LEU A  44     -35.269  24.916   3.751  1.00  0.00           H  
ATOM    728 2HD1 LEU A  44     -36.510  24.318   4.879  1.00  0.00           H  
ATOM    729 3HD1 LEU A  44     -36.481  26.036   4.416  1.00  0.00           H  
ATOM    730 1HD2 LEU A  44     -33.413  26.374   4.605  1.00  0.00           H  
ATOM    731 2HD2 LEU A  44     -34.599  27.517   5.282  1.00  0.00           H  
ATOM    732 3HD2 LEU A  44     -33.352  26.803   6.332  1.00  0.00           H  
ATOM    733  N   GLN A  45     -36.715  25.682  10.060  1.00  0.00           N  
ATOM    734  CA  GLN A  45     -37.644  26.111  11.091  1.00  0.00           C  
ATOM    735  C   GLN A  45     -36.921  26.665  12.301  1.00  0.00           C  
ATOM    736  O   GLN A  45     -37.358  27.671  12.851  1.00  0.00           O  
ATOM    737  CB  GLN A  45     -38.532  24.946  11.522  1.00  0.00           C  
ATOM    738  CG  GLN A  45     -39.547  24.497  10.480  1.00  0.00           C  
ATOM    739  CD  GLN A  45     -40.218  23.201  10.879  1.00  0.00           C  
ATOM    740  NE2 GLN A  45     -41.290  22.833  10.189  1.00  0.00           N  
ATOM    741  OE1 GLN A  45     -39.759  22.540  11.819  1.00  0.00           O  
ATOM    742  H   GLN A  45     -36.729  24.702   9.756  1.00  0.00           H  
ATOM    743  HA  GLN A  45     -38.273  26.898  10.680  1.00  0.00           H  
ATOM    744 1HB  GLN A  45     -37.900  24.094  11.760  1.00  0.00           H  
ATOM    745 2HB  GLN A  45     -39.072  25.215  12.427  1.00  0.00           H  
ATOM    746 1HG  GLN A  45     -40.315  25.263  10.400  1.00  0.00           H  
ATOM    747 2HG  GLN A  45     -39.063  24.368   9.522  1.00  0.00           H  
ATOM    748 1HE2 GLN A  45     -41.767  21.985  10.419  1.00  0.00           H  
ATOM    749 2HE2 GLN A  45     -41.625  23.404   9.438  1.00  0.00           H  
ATOM    750  N   GLN A  46     -35.799  26.056  12.694  1.00  0.00           N  
ATOM    751  CA  GLN A  46     -35.048  26.538  13.849  1.00  0.00           C  
ATOM    752  C   GLN A  46     -34.506  27.940  13.596  1.00  0.00           C  
ATOM    753  O   GLN A  46     -34.527  28.797  14.487  1.00  0.00           O  
ATOM    754  CB  GLN A  46     -33.898  25.583  14.180  1.00  0.00           C  
ATOM    755  CG  GLN A  46     -34.344  24.240  14.733  1.00  0.00           C  
ATOM    756  CD  GLN A  46     -33.180  23.297  14.973  1.00  0.00           C  
ATOM    757  NE2 GLN A  46     -33.346  22.384  15.923  1.00  0.00           N  
ATOM    758  OE1 GLN A  46     -32.142  23.389  14.312  1.00  0.00           O  
ATOM    759  H   GLN A  46     -35.518  25.189  12.221  1.00  0.00           H  
ATOM    760  HA  GLN A  46     -35.715  26.576  14.706  1.00  0.00           H  
ATOM    761 1HB  GLN A  46     -33.308  25.398  13.283  1.00  0.00           H  
ATOM    762 2HB  GLN A  46     -33.240  26.047  14.915  1.00  0.00           H  
ATOM    763 1HG  GLN A  46     -34.856  24.400  15.682  1.00  0.00           H  
ATOM    764 2HG  GLN A  46     -35.022  23.771  14.018  1.00  0.00           H  
ATOM    765 1HE2 GLN A  46     -32.612  21.734  16.126  1.00  0.00           H  
ATOM    766 2HE2 GLN A  46     -34.204  22.344  16.435  1.00  0.00           H  
ATOM    767  N   ILE A  47     -34.046  28.198  12.373  1.00  0.00           N  
ATOM    768  CA  ILE A  47     -33.521  29.521  12.090  1.00  0.00           C  
ATOM    769  C   ILE A  47     -34.646  30.533  12.119  1.00  0.00           C  
ATOM    770  O   ILE A  47     -34.477  31.621  12.680  1.00  0.00           O  
ATOM    771  CB  ILE A  47     -32.815  29.564  10.722  1.00  0.00           C  
ATOM    772  CG1 ILE A  47     -31.548  28.706  10.749  1.00  0.00           C  
ATOM    773  CG2 ILE A  47     -32.482  30.998  10.341  1.00  0.00           C  
ATOM    774  CD1 ILE A  47     -30.939  28.473   9.384  1.00  0.00           C  
ATOM    775  H   ILE A  47     -33.998  27.439  11.682  1.00  0.00           H  
ATOM    776  HA  ILE A  47     -32.798  29.780  12.854  1.00  0.00           H  
ATOM    777  HB  ILE A  47     -33.468  29.138   9.962  1.00  0.00           H  
ATOM    778 1HG1 ILE A  47     -30.798  29.183  11.380  1.00  0.00           H  
ATOM    779 2HG1 ILE A  47     -31.775  27.735  11.190  1.00  0.00           H  
ATOM    780 1HG2 ILE A  47     -31.983  31.010   9.372  1.00  0.00           H  
ATOM    781 2HG2 ILE A  47     -33.401  31.581  10.283  1.00  0.00           H  
ATOM    782 3HG2 ILE A  47     -31.824  31.432  11.093  1.00  0.00           H  
ATOM    783 1HD1 ILE A  47     -30.046  27.857   9.485  1.00  0.00           H  
ATOM    784 2HD1 ILE A  47     -31.662  27.964   8.746  1.00  0.00           H  
ATOM    785 3HD1 ILE A  47     -30.671  29.429   8.938  1.00  0.00           H  
ATOM    786  N   TYR A  48     -35.785  30.204  11.511  1.00  0.00           N  
ATOM    787  CA  TYR A  48     -36.885  31.150  11.465  1.00  0.00           C  
ATOM    788  C   TYR A  48     -37.543  31.343  12.841  1.00  0.00           C  
ATOM    789  O   TYR A  48     -38.084  32.415  13.138  1.00  0.00           O  
ATOM    790  CB  TYR A  48     -37.923  30.692  10.439  1.00  0.00           C  
ATOM    791  CG  TYR A  48     -37.469  30.839   9.003  1.00  0.00           C  
ATOM    792  CD1 TYR A  48     -37.420  29.728   8.174  1.00  0.00           C  
ATOM    793  CD2 TYR A  48     -37.102  32.085   8.516  1.00  0.00           C  
ATOM    794  CE1 TYR A  48     -37.005  29.862   6.863  1.00  0.00           C  
ATOM    795  CE2 TYR A  48     -36.687  32.219   7.205  1.00  0.00           C  
ATOM    796  CZ  TYR A  48     -36.638  31.113   6.381  1.00  0.00           C  
ATOM    797  OH  TYR A  48     -36.224  31.247   5.075  1.00  0.00           O  
ATOM    798  H   TYR A  48     -35.869  29.296  11.038  1.00  0.00           H  
ATOM    799  HA  TYR A  48     -36.480  32.102  11.149  1.00  0.00           H  
ATOM    800 1HB  TYR A  48     -38.169  29.644  10.612  1.00  0.00           H  
ATOM    801 2HB  TYR A  48     -38.839  31.269  10.566  1.00  0.00           H  
ATOM    802  HD1 TYR A  48     -37.709  28.749   8.557  1.00  0.00           H  
ATOM    803  HD2 TYR A  48     -37.139  32.958   9.168  1.00  0.00           H  
ATOM    804  HE1 TYR A  48     -36.966  28.989   6.212  1.00  0.00           H  
ATOM    805  HE2 TYR A  48     -36.397  33.198   6.823  1.00  0.00           H  
ATOM    806  HH  TYR A  48     -36.009  32.166   4.901  1.00  0.00           H  
ATOM    807  N   ALA A  49     -37.547  30.290  13.657  1.00  0.00           N  
ATOM    808  CA  ALA A  49     -38.117  30.318  14.995  1.00  0.00           C  
ATOM    809  C   ALA A  49     -37.300  31.163  15.974  1.00  0.00           C  
ATOM    810  O   ALA A  49     -37.865  31.770  16.886  1.00  0.00           O  
ATOM    811  CB  ALA A  49     -38.228  28.906  15.537  1.00  0.00           C  
ATOM    812  H   ALA A  49     -37.163  29.408  13.322  1.00  0.00           H  
ATOM    813  HA  ALA A  49     -39.112  30.752  14.925  1.00  0.00           H  
ATOM    814 1HB  ALA A  49     -38.685  28.930  16.524  1.00  0.00           H  
ATOM    815 2HB  ALA A  49     -38.838  28.305  14.866  1.00  0.00           H  
ATOM    816 3HB  ALA A  49     -37.229  28.475  15.607  1.00  0.00           H  
ATOM    817  N   GLU A  50     -35.972  31.195  15.797  1.00  0.00           N  
ATOM    818  CA  GLU A  50     -35.094  31.910  16.719  1.00  0.00           C  
ATOM    819  C   GLU A  50     -34.398  33.148  16.134  1.00  0.00           C  
ATOM    820  O   GLU A  50     -34.955  34.246  16.158  1.00  0.00           O  
ATOM    821  CB  GLU A  50     -34.032  30.943  17.248  1.00  0.00           C  
ATOM    822  CG  GLU A  50     -34.574  29.850  18.158  1.00  0.00           C  
ATOM    823  CD  GLU A  50     -33.511  28.891  18.617  1.00  0.00           C  
ATOM    824  OE1 GLU A  50     -32.400  29.000  18.157  1.00  0.00           O  
ATOM    825  OE2 GLU A  50     -33.811  28.048  19.430  1.00  0.00           O1-
ATOM    826  H   GLU A  50     -35.552  30.648  15.040  1.00  0.00           H  
ATOM    827  HA  GLU A  50     -35.704  32.249  17.555  1.00  0.00           H  
ATOM    828 1HB  GLU A  50     -33.529  30.462  16.410  1.00  0.00           H  
ATOM    829 2HB  GLU A  50     -33.279  31.500  17.806  1.00  0.00           H  
ATOM    830 1HG  GLU A  50     -35.031  30.313  19.032  1.00  0.00           H  
ATOM    831 2HG  GLU A  50     -35.348  29.299  17.626  1.00  0.00           H  
ATOM    832  N   GLU A  51     -33.158  32.989  15.651  1.00  0.00           N  
ATOM    833  CA  GLU A  51     -32.351  34.125  15.182  1.00  0.00           C  
ATOM    834  C   GLU A  51     -32.888  34.879  13.969  1.00  0.00           C  
ATOM    835  O   GLU A  51     -32.749  36.096  13.889  1.00  0.00           O  
ATOM    836  CB  GLU A  51     -30.939  33.648  14.827  1.00  0.00           C  
ATOM    837  CG  GLU A  51     -30.062  33.237  16.008  1.00  0.00           C  
ATOM    838  CD  GLU A  51     -28.711  32.688  15.564  1.00  0.00           C  
ATOM    839  OE1 GLU A  51     -28.566  32.412  14.393  1.00  0.00           O  
ATOM    840  OE2 GLU A  51     -27.823  32.583  16.379  1.00  0.00           O1-
ATOM    841  H   GLU A  51     -32.756  32.062  15.639  1.00  0.00           H  
ATOM    842  HA  GLU A  51     -32.279  34.839  16.003  1.00  0.00           H  
ATOM    843 1HB  GLU A  51     -31.010  32.794  14.152  1.00  0.00           H  
ATOM    844 2HB  GLU A  51     -30.419  34.444  14.286  1.00  0.00           H  
ATOM    845 1HG  GLU A  51     -29.899  34.109  16.643  1.00  0.00           H  
ATOM    846 2HG  GLU A  51     -30.585  32.485  16.597  1.00  0.00           H  
ATOM    847  N   ARG A  52     -33.448  34.151  13.008  1.00  0.00           N  
ATOM    848  CA  ARG A  52     -33.955  34.698  11.750  1.00  0.00           C  
ATOM    849  C   ARG A  52     -32.939  35.502  10.932  1.00  0.00           C  
ATOM    850  O   ARG A  52     -33.322  36.444  10.235  1.00  0.00           O  
ATOM    851  CB  ARG A  52     -35.153  35.599  12.009  1.00  0.00           C  
ATOM    852  CG  ARG A  52     -36.299  34.915  12.656  1.00  0.00           C  
ATOM    853  CD  ARG A  52     -37.475  35.788  12.828  1.00  0.00           C  
ATOM    854  NE  ARG A  52     -38.067  36.185  11.541  1.00  0.00           N  
ATOM    855  CZ  ARG A  52     -38.881  35.422  10.766  1.00  0.00           C  
ATOM    856  NH1 ARG A  52     -39.195  34.191  11.115  1.00  0.00           N1+
ATOM    857  NH2 ARG A  52     -39.364  35.925   9.637  1.00  0.00           N  
ATOM    858  H   ARG A  52     -33.572  33.149  13.165  1.00  0.00           H  
ATOM    859  HA  ARG A  52     -34.289  33.858  11.141  1.00  0.00           H  
ATOM    860 1HB  ARG A  52     -34.870  36.442  12.630  1.00  0.00           H  
ATOM    861 2HB  ARG A  52     -35.510  35.997  11.062  1.00  0.00           H  
ATOM    862 1HG  ARG A  52     -36.576  34.109  12.030  1.00  0.00           H  
ATOM    863 2HG  ARG A  52     -36.004  34.528  13.634  1.00  0.00           H  
ATOM    864 1HD  ARG A  52     -38.229  35.261  13.413  1.00  0.00           H  
ATOM    865 2HD  ARG A  52     -37.175  36.690  13.358  1.00  0.00           H  
ATOM    866  HE  ARG A  52     -37.866  37.123  11.216  1.00  0.00           H  
ATOM    867 1HH1 ARG A  52     -38.817  33.766  11.979  1.00  0.00           H  
ATOM    868 2HH1 ARG A  52     -39.801  33.638  10.528  1.00  0.00           H  
ATOM    869 1HH2 ARG A  52     -39.127  36.869   9.361  1.00  0.00           H  
ATOM    870 2HH2 ARG A  52     -39.969  35.368   9.051  1.00  0.00           H  
ATOM    871  N   GLU A  53     -31.663  35.118  10.936  1.00  0.00           N  
ATOM    872  CA  GLU A  53     -30.693  35.861  10.146  1.00  0.00           C  
ATOM    873  C   GLU A  53     -30.047  34.989   9.086  1.00  0.00           C  
ATOM    874  O   GLU A  53     -29.640  33.859   9.361  1.00  0.00           O  
ATOM    875  CB  GLU A  53     -29.587  36.452  11.046  1.00  0.00           C  
ATOM    876  CG  GLU A  53     -30.056  37.511  12.077  1.00  0.00           C  
ATOM    877  CD  GLU A  53     -28.921  38.088  12.951  1.00  0.00           C  
ATOM    878  OE1 GLU A  53     -27.950  38.569  12.403  1.00  0.00           O  
ATOM    879  OE2 GLU A  53     -29.048  38.070  14.152  1.00  0.00           O1-
ATOM    880  H   GLU A  53     -31.349  34.344  11.506  1.00  0.00           H  
ATOM    881  HA  GLU A  53     -31.202  36.682   9.643  1.00  0.00           H  
ATOM    882 1HB  GLU A  53     -29.110  35.646  11.602  1.00  0.00           H  
ATOM    883 2HB  GLU A  53     -28.822  36.910  10.417  1.00  0.00           H  
ATOM    884 1HG  GLU A  53     -30.546  38.325  11.543  1.00  0.00           H  
ATOM    885 2HG  GLU A  53     -30.791  37.054  12.722  1.00  0.00           H  
ATOM    886  N   ASN A  54     -29.906  35.567   7.897  1.00  0.00           N  
ATOM    887  CA  ASN A  54     -29.188  34.967   6.783  1.00  0.00           C  
ATOM    888  C   ASN A  54     -27.716  35.070   7.128  1.00  0.00           C  
ATOM    889  O   ASN A  54     -27.292  36.130   7.598  1.00  0.00           O  
ATOM    890  CB  ASN A  54     -29.469  35.667   5.462  1.00  0.00           C  
ATOM    891  CG  ASN A  54     -28.905  34.903   4.236  1.00  0.00           C  
ATOM    892  ND2 ASN A  54     -29.797  34.568   3.322  1.00  0.00           N  
ATOM    893  OD1 ASN A  54     -27.686  34.625   4.108  1.00  0.00           O  
ATOM    894  H   ASN A  54     -30.310  36.486   7.785  1.00  0.00           H  
ATOM    895  HA  ASN A  54     -29.457  33.917   6.704  1.00  0.00           H  
ATOM    896 1HB  ASN A  54     -30.545  35.780   5.335  1.00  0.00           H  
ATOM    897 2HB  ASN A  54     -29.036  36.665   5.481  1.00  0.00           H  
ATOM    898 1HD2 ASN A  54     -29.511  34.070   2.494  1.00  0.00           H  
ATOM    899 2HD2 ASN A  54     -30.761  34.808   3.445  1.00  0.00           H  
ATOM    900  N   TYR A  55     -26.952  34.018   6.876  1.00  0.00           N  
ATOM    901  CA  TYR A  55     -25.531  33.994   7.186  1.00  0.00           C  
ATOM    902  C   TYR A  55     -24.771  35.107   6.508  1.00  0.00           C  
ATOM    903  O   TYR A  55     -23.815  35.634   7.083  1.00  0.00           O  
ATOM    904  CB  TYR A  55     -24.858  32.695   6.732  1.00  0.00           C  
ATOM    905  CG  TYR A  55     -25.058  31.421   7.532  1.00  0.00           C  
ATOM    906  CD1 TYR A  55     -25.518  31.417   8.847  1.00  0.00           C  
ATOM    907  CD2 TYR A  55     -24.712  30.220   6.922  1.00  0.00           C  
ATOM    908  CE1 TYR A  55     -25.646  30.223   9.523  1.00  0.00           C  
ATOM    909  CE2 TYR A  55     -24.837  29.034   7.604  1.00  0.00           C  
ATOM    910  CZ  TYR A  55     -25.303  29.030   8.897  1.00  0.00           C  
ATOM    911  OH  TYR A  55     -25.440  27.842   9.577  1.00  0.00           O  
ATOM    912  H   TYR A  55     -27.396  33.197   6.485  1.00  0.00           H  
ATOM    913  HA  TYR A  55     -25.407  34.132   8.256  1.00  0.00           H  
ATOM    914 1HB  TYR A  55     -25.169  32.489   5.707  1.00  0.00           H  
ATOM    915 2HB  TYR A  55     -23.818  32.878   6.702  1.00  0.00           H  
ATOM    916  HD1 TYR A  55     -25.787  32.334   9.355  1.00  0.00           H  
ATOM    917  HD2 TYR A  55     -24.338  30.216   5.899  1.00  0.00           H  
ATOM    918  HE1 TYR A  55     -26.012  30.217  10.547  1.00  0.00           H  
ATOM    919  HE2 TYR A  55     -24.572  28.094   7.127  1.00  0.00           H  
ATOM    920  HH  TYR A  55     -25.782  28.014  10.457  1.00  0.00           H  
ATOM    921  N   LEU A  56     -25.127  35.446   5.272  1.00  0.00           N  
ATOM    922  CA  LEU A  56     -24.356  36.477   4.610  1.00  0.00           C  
ATOM    923  C   LEU A  56     -24.633  37.821   5.218  1.00  0.00           C  
ATOM    924  O   LEU A  56     -23.700  38.588   5.436  1.00  0.00           O  
ATOM    925  CB  LEU A  56     -24.625  36.504   3.110  1.00  0.00           C  
ATOM    926  CG  LEU A  56     -23.828  37.555   2.273  1.00  0.00           C  
ATOM    927  CD1 LEU A  56     -22.291  37.360   2.400  1.00  0.00           C  
ATOM    928  CD2 LEU A  56     -24.254  37.401   0.849  1.00  0.00           C  
ATOM    929  H   LEU A  56     -25.933  35.010   4.818  1.00  0.00           H  
ATOM    930  HA  LEU A  56     -23.309  36.265   4.777  1.00  0.00           H  
ATOM    931 1HB  LEU A  56     -24.404  35.518   2.700  1.00  0.00           H  
ATOM    932 2HB  LEU A  56     -25.686  36.698   2.959  1.00  0.00           H  
ATOM    933  HG  LEU A  56     -24.066  38.568   2.620  1.00  0.00           H  
ATOM    934 1HD1 LEU A  56     -21.790  38.108   1.784  1.00  0.00           H  
ATOM    935 2HD1 LEU A  56     -21.974  37.484   3.432  1.00  0.00           H  
ATOM    936 3HD1 LEU A  56     -22.015  36.365   2.050  1.00  0.00           H  
ATOM    937 1HD2 LEU A  56     -23.736  38.131   0.229  1.00  0.00           H  
ATOM    938 2HD2 LEU A  56     -24.012  36.389   0.494  1.00  0.00           H  
ATOM    939 3HD2 LEU A  56     -25.316  37.562   0.798  1.00  0.00           H  
ATOM    940  N   GLY A  57     -25.898  38.117   5.502  1.00  0.00           N  
ATOM    941  CA  GLY A  57     -26.218  39.403   6.095  1.00  0.00           C  
ATOM    942  C   GLY A  57     -25.570  39.506   7.472  1.00  0.00           C  
ATOM    943  O   GLY A  57     -25.086  40.575   7.862  1.00  0.00           O  
ATOM    944  H   GLY A  57     -26.627  37.452   5.283  1.00  0.00           H  
ATOM    945 1HA  GLY A  57     -25.857  40.207   5.449  1.00  0.00           H  
ATOM    946 2HA  GLY A  57     -27.298  39.508   6.182  1.00  0.00           H  
ATOM    947  N   LYS A  58     -25.544  38.382   8.200  1.00  0.00           N  
ATOM    948  CA  LYS A  58     -24.965  38.332   9.529  1.00  0.00           C  
ATOM    949  C   LYS A  58     -23.465  38.602   9.442  1.00  0.00           C  
ATOM    950  O   LYS A  58     -22.933  39.372  10.248  1.00  0.00           O  
ATOM    951  CB  LYS A  58     -25.284  36.986  10.181  1.00  0.00           C  
ATOM    952  CG  LYS A  58     -24.857  36.825  11.636  1.00  0.00           C  
ATOM    953  CD  LYS A  58     -25.394  35.496  12.198  1.00  0.00           C  
ATOM    954  CE  LYS A  58     -25.051  35.314  13.677  1.00  0.00           C  
ATOM    955  NZ  LYS A  58     -25.606  34.030  14.224  1.00  0.00           N1+
ATOM    956  H   LYS A  58     -25.984  37.536   7.829  1.00  0.00           H  
ATOM    957  HA  LYS A  58     -25.412  39.118  10.134  1.00  0.00           H  
ATOM    958 1HB  LYS A  58     -26.359  36.814  10.128  1.00  0.00           H  
ATOM    959 2HB  LYS A  58     -24.807  36.195   9.608  1.00  0.00           H  
ATOM    960 1HG  LYS A  58     -23.770  36.846  11.709  1.00  0.00           H  
ATOM    961 2HG  LYS A  58     -25.267  37.653  12.222  1.00  0.00           H  
ATOM    962 1HD  LYS A  58     -26.483  35.483  12.093  1.00  0.00           H  
ATOM    963 2HD  LYS A  58     -24.984  34.665  11.626  1.00  0.00           H  
ATOM    964 1HE  LYS A  58     -23.970  35.313  13.799  1.00  0.00           H  
ATOM    965 2HE  LYS A  58     -25.474  36.147  14.241  1.00  0.00           H  
ATOM    966 1HZ  LYS A  58     -25.377  33.937  15.205  1.00  0.00           H  
ATOM    967 2HZ  LYS A  58     -26.629  34.020  14.126  1.00  0.00           H  
ATOM    968 3HZ  LYS A  58     -25.227  33.244  13.723  1.00  0.00           H  
ATOM    969  N   LEU A  59     -22.794  38.017   8.435  1.00  0.00           N  
ATOM    970  CA  LEU A  59     -21.374  38.244   8.225  1.00  0.00           C  
ATOM    971  C   LEU A  59     -21.112  39.695   7.836  1.00  0.00           C  
ATOM    972  O   LEU A  59     -20.163  40.300   8.336  1.00  0.00           O  
ATOM    973  CB  LEU A  59     -20.824  37.308   7.131  1.00  0.00           C  
ATOM    974  CG  LEU A  59     -19.300  37.445   6.782  1.00  0.00           C  
ATOM    975  CD1 LEU A  59     -18.435  37.165   8.001  1.00  0.00           C  
ATOM    976  CD2 LEU A  59     -18.932  36.486   5.671  1.00  0.00           C  
ATOM    977  H   LEU A  59     -23.274  37.337   7.839  1.00  0.00           H  
ATOM    978  HA  LEU A  59     -20.867  38.036   9.162  1.00  0.00           H  
ATOM    979 1HB  LEU A  59     -21.008  36.286   7.442  1.00  0.00           H  
ATOM    980 2HB  LEU A  59     -21.390  37.487   6.215  1.00  0.00           H  
ATOM    981  HG  LEU A  59     -19.119  38.449   6.447  1.00  0.00           H  
ATOM    982 1HD1 LEU A  59     -17.390  37.273   7.731  1.00  0.00           H  
ATOM    983 2HD1 LEU A  59     -18.664  37.866   8.799  1.00  0.00           H  
ATOM    984 3HD1 LEU A  59     -18.611  36.149   8.350  1.00  0.00           H  
ATOM    985 1HD2 LEU A  59     -17.887  36.614   5.416  1.00  0.00           H  
ATOM    986 2HD2 LEU A  59     -19.096  35.472   6.000  1.00  0.00           H  
ATOM    987 3HD2 LEU A  59     -19.542  36.688   4.803  1.00  0.00           H  
ATOM    988  N   GLU A  60     -21.944  40.277   6.966  1.00  0.00           N  
ATOM    989  CA  GLU A  60     -21.727  41.656   6.556  1.00  0.00           C  
ATOM    990  C   GLU A  60     -21.803  42.572   7.781  1.00  0.00           C  
ATOM    991  O   GLU A  60     -20.991  43.493   7.930  1.00  0.00           O  
ATOM    992  CB  GLU A  60     -22.790  42.078   5.524  1.00  0.00           C  
ATOM    993  CG  GLU A  60     -22.678  41.417   4.134  1.00  0.00           C  
ATOM    994  CD  GLU A  60     -23.867  41.685   3.237  1.00  0.00           C  
ATOM    995  OE1 GLU A  60     -24.840  42.219   3.712  1.00  0.00           O  
ATOM    996  OE2 GLU A  60     -23.798  41.355   2.072  1.00  0.00           O1-
ATOM    997  H   GLU A  60     -22.708  39.734   6.546  1.00  0.00           H  
ATOM    998  HA  GLU A  60     -20.733  41.742   6.117  1.00  0.00           H  
ATOM    999 1HB  GLU A  60     -23.778  41.846   5.919  1.00  0.00           H  
ATOM   1000 2HB  GLU A  60     -22.742  43.157   5.383  1.00  0.00           H  
ATOM   1001 1HG  GLU A  60     -21.808  41.802   3.643  1.00  0.00           H  
ATOM   1002 2HG  GLU A  60     -22.541  40.353   4.246  1.00  0.00           H  
ATOM   1003  N   ARG A  61     -22.763  42.311   8.677  1.00  0.00           N  
ATOM   1004  CA  ARG A  61     -22.911  43.100   9.892  1.00  0.00           C  
ATOM   1005  C   ARG A  61     -21.763  42.902  10.887  1.00  0.00           C  
ATOM   1006  O   ARG A  61     -21.280  43.885  11.466  1.00  0.00           O  
ATOM   1007  CB  ARG A  61     -24.252  42.802  10.532  1.00  0.00           C  
ATOM   1008  CG  ARG A  61     -25.423  43.409   9.761  1.00  0.00           C  
ATOM   1009  CD  ARG A  61     -26.712  43.338  10.494  1.00  0.00           C  
ATOM   1010  NE  ARG A  61     -27.171  41.957  10.635  1.00  0.00           N  
ATOM   1011  CZ  ARG A  61     -27.884  41.286   9.702  1.00  0.00           C  
ATOM   1012  NH1 ARG A  61     -28.211  41.864   8.557  1.00  0.00           N1+
ATOM   1013  NH2 ARG A  61     -28.249  40.043   9.930  1.00  0.00           N  
ATOM   1014  H   ARG A  61     -23.441  41.567   8.470  1.00  0.00           H  
ATOM   1015  HA  ARG A  61     -22.923  44.149   9.602  1.00  0.00           H  
ATOM   1016 1HB  ARG A  61     -24.402  41.721  10.564  1.00  0.00           H  
ATOM   1017 2HB  ARG A  61     -24.273  43.174  11.551  1.00  0.00           H  
ATOM   1018 1HG  ARG A  61     -25.209  44.458   9.564  1.00  0.00           H  
ATOM   1019 2HG  ARG A  61     -25.530  42.887   8.814  1.00  0.00           H  
ATOM   1020 1HD  ARG A  61     -26.577  43.752  11.492  1.00  0.00           H  
ATOM   1021 2HD  ARG A  61     -27.473  43.914   9.973  1.00  0.00           H  
ATOM   1022  HE  ARG A  61     -26.945  41.467  11.497  1.00  0.00           H  
ATOM   1023 1HH1 ARG A  61     -27.928  42.812   8.369  1.00  0.00           H  
ATOM   1024 2HH1 ARG A  61     -28.741  41.358   7.867  1.00  0.00           H  
ATOM   1025 1HH2 ARG A  61     -28.004  39.579  10.819  1.00  0.00           H  
ATOM   1026 2HH2 ARG A  61     -28.759  39.535   9.239  1.00  0.00           H  
ATOM   1027  N   GLU A  62     -21.274  41.663  11.050  1.00  0.00           N  
ATOM   1028  CA  GLU A  62     -20.176  41.436  11.986  1.00  0.00           C  
ATOM   1029  C   GLU A  62     -18.902  42.084  11.459  1.00  0.00           C  
ATOM   1030  O   GLU A  62     -18.134  42.682  12.222  1.00  0.00           O  
ATOM   1031  CB  GLU A  62     -19.920  39.943  12.214  1.00  0.00           C  
ATOM   1032  CG  GLU A  62     -18.867  39.652  13.314  1.00  0.00           C  
ATOM   1033  CD  GLU A  62     -19.332  40.101  14.693  1.00  0.00           C  
ATOM   1034  OE1 GLU A  62     -20.515  40.030  14.945  1.00  0.00           O  
ATOM   1035  OE2 GLU A  62     -18.521  40.530  15.483  1.00  0.00           O1-
ATOM   1036  H   GLU A  62     -21.725  40.867  10.584  1.00  0.00           H  
ATOM   1037  HA  GLU A  62     -20.428  41.899  12.938  1.00  0.00           H  
ATOM   1038 1HB  GLU A  62     -20.856  39.451  12.485  1.00  0.00           H  
ATOM   1039 2HB  GLU A  62     -19.574  39.490  11.280  1.00  0.00           H  
ATOM   1040 1HG  GLU A  62     -18.672  38.581  13.342  1.00  0.00           H  
ATOM   1041 2HG  GLU A  62     -17.932  40.153  13.065  1.00  0.00           H  
ATOM   1042  N   ILE A  63     -18.687  42.005  10.143  1.00  0.00           N  
ATOM   1043  CA  ILE A  63     -17.505  42.602   9.562  1.00  0.00           C  
ATOM   1044  C   ILE A  63     -17.583  44.113   9.705  1.00  0.00           C  
ATOM   1045  O   ILE A  63     -16.562  44.748   9.996  1.00  0.00           O  
ATOM   1046  CB  ILE A  63     -17.355  42.218   8.078  1.00  0.00           C  
ATOM   1047  CG1 ILE A  63     -17.061  40.722   7.941  1.00  0.00           C  
ATOM   1048  CG2 ILE A  63     -16.257  43.042   7.424  1.00  0.00           C  
ATOM   1049  CD1 ILE A  63     -17.164  40.207   6.524  1.00  0.00           C  
ATOM   1050  H   ILE A  63     -19.336  41.482   9.550  1.00  0.00           H  
ATOM   1051  HA  ILE A  63     -16.636  42.252  10.113  1.00  0.00           H  
ATOM   1052  HB  ILE A  63     -18.294  42.404   7.558  1.00  0.00           H  
ATOM   1053 1HG1 ILE A  63     -16.057  40.513   8.308  1.00  0.00           H  
ATOM   1054 2HG1 ILE A  63     -17.758  40.156   8.560  1.00  0.00           H  
ATOM   1055 1HG2 ILE A  63     -16.164  42.757   6.376  1.00  0.00           H  
ATOM   1056 2HG2 ILE A  63     -16.506  44.100   7.491  1.00  0.00           H  
ATOM   1057 3HG2 ILE A  63     -15.311  42.859   7.934  1.00  0.00           H  
ATOM   1058 1HD1 ILE A  63     -16.943  39.139   6.507  1.00  0.00           H  
ATOM   1059 2HD1 ILE A  63     -18.174  40.374   6.148  1.00  0.00           H  
ATOM   1060 3HD1 ILE A  63     -16.450  40.734   5.892  1.00  0.00           H  
ATOM   1061  N   THR A  64     -18.767  44.695   9.465  1.00  0.00           N  
ATOM   1062  CA  THR A  64     -18.933  46.129   9.581  1.00  0.00           C  
ATOM   1063  C   THR A  64     -18.525  46.563  10.976  1.00  0.00           C  
ATOM   1064  O   THR A  64     -17.705  47.469  11.124  1.00  0.00           O  
ATOM   1065  CB  THR A  64     -20.384  46.558   9.293  1.00  0.00           C  
ATOM   1066  CG2 THR A  64     -20.541  48.061   9.468  1.00  0.00           C  
ATOM   1067  OG1 THR A  64     -20.733  46.198   7.950  1.00  0.00           O  
ATOM   1068  H   THR A  64     -19.567  44.134   9.169  1.00  0.00           H  
ATOM   1069  HA  THR A  64     -18.293  46.621   8.860  1.00  0.00           H  
ATOM   1070  HB  THR A  64     -21.058  46.045   9.978  1.00  0.00           H  
ATOM   1071  HG1 THR A  64     -20.654  45.247   7.843  1.00  0.00           H  
ATOM   1072 1HG2 THR A  64     -21.572  48.346   9.261  1.00  0.00           H  
ATOM   1073 2HG2 THR A  64     -20.287  48.336  10.492  1.00  0.00           H  
ATOM   1074 3HG2 THR A  64     -19.876  48.579   8.778  1.00  0.00           H  
ATOM   1075  N   ARG A  65     -19.013  45.866  12.009  1.00  0.00           N  
ATOM   1076  CA  ARG A  65     -18.664  46.233  13.376  1.00  0.00           C  
ATOM   1077  C   ARG A  65     -17.169  46.098  13.640  1.00  0.00           C  
ATOM   1078  O   ARG A  65     -16.562  46.980  14.254  1.00  0.00           O  
ATOM   1079  CB  ARG A  65     -19.444  45.388  14.369  1.00  0.00           C  
ATOM   1080  CG  ARG A  65     -20.923  45.756  14.498  1.00  0.00           C  
ATOM   1081  CD  ARG A  65     -21.558  45.080  15.668  1.00  0.00           C  
ATOM   1082  NE  ARG A  65     -21.692  43.636  15.447  1.00  0.00           N  
ATOM   1083  CZ  ARG A  65     -22.761  43.032  14.867  1.00  0.00           C  
ATOM   1084  NH1 ARG A  65     -23.808  43.735  14.477  1.00  0.00           N1+
ATOM   1085  NH2 ARG A  65     -22.760  41.726  14.694  1.00  0.00           N  
ATOM   1086  H   ARG A  65     -19.681  45.107  11.831  1.00  0.00           H  
ATOM   1087  HA  ARG A  65     -18.943  47.274  13.529  1.00  0.00           H  
ATOM   1088 1HB  ARG A  65     -19.392  44.340  14.066  1.00  0.00           H  
ATOM   1089 2HB  ARG A  65     -18.985  45.472  15.355  1.00  0.00           H  
ATOM   1090 1HG  ARG A  65     -21.016  46.833  14.631  1.00  0.00           H  
ATOM   1091 2HG  ARG A  65     -21.449  45.455  13.591  1.00  0.00           H  
ATOM   1092 1HD  ARG A  65     -20.930  45.229  16.547  1.00  0.00           H  
ATOM   1093 2HD  ARG A  65     -22.539  45.504  15.860  1.00  0.00           H  
ATOM   1094  HE  ARG A  65     -20.917  43.039  15.734  1.00  0.00           H  
ATOM   1095 1HH1 ARG A  65     -23.827  44.735  14.603  1.00  0.00           H  
ATOM   1096 2HH1 ARG A  65     -24.602  43.267  14.072  1.00  0.00           H  
ATOM   1097 1HH2 ARG A  65     -21.946  41.161  14.985  1.00  0.00           H  
ATOM   1098 2HH2 ARG A  65     -23.535  41.269  14.252  1.00  0.00           H  
ATOM   1099  N   PHE A  66     -16.538  45.042  13.118  1.00  0.00           N  
ATOM   1100  CA  PHE A  66     -15.107  44.879  13.321  1.00  0.00           C  
ATOM   1101  C   PHE A  66     -14.370  46.119  12.816  1.00  0.00           C  
ATOM   1102  O   PHE A  66     -13.572  46.715  13.533  1.00  0.00           O  
ATOM   1103  CB  PHE A  66     -14.599  43.630  12.583  1.00  0.00           C  
ATOM   1104  CG  PHE A  66     -13.105  43.410  12.633  1.00  0.00           C  
ATOM   1105  CD1 PHE A  66     -12.495  42.750  13.686  1.00  0.00           C  
ATOM   1106  CD2 PHE A  66     -12.314  43.883  11.614  1.00  0.00           C  
ATOM   1107  CE1 PHE A  66     -11.128  42.575  13.692  1.00  0.00           C  
ATOM   1108  CE2 PHE A  66     -10.966  43.720  11.613  1.00  0.00           C  
ATOM   1109  CZ  PHE A  66     -10.367  43.071  12.645  1.00  0.00           C  
ATOM   1110  H   PHE A  66     -17.074  44.309  12.638  1.00  0.00           H  
ATOM   1111  HA  PHE A  66     -14.917  44.770  14.388  1.00  0.00           H  
ATOM   1112 1HB  PHE A  66     -15.092  42.748  12.996  1.00  0.00           H  
ATOM   1113 2HB  PHE A  66     -14.890  43.694  11.539  1.00  0.00           H  
ATOM   1114  HD1 PHE A  66     -13.103  42.366  14.508  1.00  0.00           H  
ATOM   1115  HD2 PHE A  66     -12.782  44.399  10.803  1.00  0.00           H  
ATOM   1116  HE1 PHE A  66     -10.651  42.047  14.519  1.00  0.00           H  
ATOM   1117  HE2 PHE A  66     -10.370  44.108  10.789  1.00  0.00           H  
ATOM   1118  HZ  PHE A  66      -9.290  42.943  12.637  1.00  0.00           H  
ATOM   1119  N   PHE A  67     -14.662  46.552  11.590  1.00  0.00           N  
ATOM   1120  CA  PHE A  67     -13.942  47.704  11.058  1.00  0.00           C  
ATOM   1121  C   PHE A  67     -14.343  49.056  11.674  1.00  0.00           C  
ATOM   1122  O   PHE A  67     -13.462  49.884  11.947  1.00  0.00           O  
ATOM   1123  CB  PHE A  67     -14.143  47.768   9.543  1.00  0.00           C  
ATOM   1124  CG  PHE A  67     -13.391  46.710   8.787  1.00  0.00           C  
ATOM   1125  CD1 PHE A  67     -14.013  45.527   8.416  1.00  0.00           C  
ATOM   1126  CD2 PHE A  67     -12.060  46.896   8.445  1.00  0.00           C  
ATOM   1127  CE1 PHE A  67     -13.322  44.554   7.720  1.00  0.00           C  
ATOM   1128  CE2 PHE A  67     -11.367  45.925   7.748  1.00  0.00           C  
ATOM   1129  CZ  PHE A  67     -11.999  44.752   7.386  1.00  0.00           C  
ATOM   1130  H   PHE A  67     -15.352  46.040  11.027  1.00  0.00           H  
ATOM   1131  HA  PHE A  67     -12.890  47.551  11.292  1.00  0.00           H  
ATOM   1132 1HB  PHE A  67     -15.203  47.662   9.313  1.00  0.00           H  
ATOM   1133 2HB  PHE A  67     -13.824  48.742   9.174  1.00  0.00           H  
ATOM   1134  HD1 PHE A  67     -15.059  45.371   8.679  1.00  0.00           H  
ATOM   1135  HD2 PHE A  67     -11.561  47.822   8.732  1.00  0.00           H  
ATOM   1136  HE1 PHE A  67     -13.823  43.629   7.435  1.00  0.00           H  
ATOM   1137  HE2 PHE A  67     -10.321  46.083   7.485  1.00  0.00           H  
ATOM   1138  HZ  PHE A  67     -11.453  43.985   6.838  1.00  0.00           H  
ATOM   1139  N   VAL A  68     -15.624  49.267  11.983  1.00  0.00           N  
ATOM   1140  CA  VAL A  68     -16.049  50.549  12.554  1.00  0.00           C  
ATOM   1141  C   VAL A  68     -15.381  50.785  13.906  1.00  0.00           C  
ATOM   1142  O   VAL A  68     -14.887  51.882  14.190  1.00  0.00           O  
ATOM   1143  CB  VAL A  68     -17.580  50.583  12.727  1.00  0.00           C  
ATOM   1144  CG1 VAL A  68     -18.001  51.826  13.498  1.00  0.00           C  
ATOM   1145  CG2 VAL A  68     -18.256  50.538  11.365  1.00  0.00           C  
ATOM   1146  H   VAL A  68     -16.319  48.548  11.768  1.00  0.00           H  
ATOM   1147  HA  VAL A  68     -15.748  51.344  11.870  1.00  0.00           H  
ATOM   1148  HB  VAL A  68     -17.889  49.720  13.316  1.00  0.00           H  
ATOM   1149 1HG1 VAL A  68     -19.085  51.833  13.611  1.00  0.00           H  
ATOM   1150 2HG1 VAL A  68     -17.534  51.819  14.482  1.00  0.00           H  
ATOM   1151 3HG1 VAL A  68     -17.688  52.716  12.952  1.00  0.00           H  
ATOM   1152 1HG2 VAL A  68     -19.337  50.562  11.495  1.00  0.00           H  
ATOM   1153 2HG2 VAL A  68     -17.942  51.399  10.774  1.00  0.00           H  
ATOM   1154 3HG2 VAL A  68     -17.973  49.621  10.849  1.00  0.00           H  
ATOM   1155  N   ASP A  69     -15.297  49.742  14.718  1.00  0.00           N  
ATOM   1156  CA  ASP A  69     -14.738  49.834  16.057  1.00  0.00           C  
ATOM   1157  C   ASP A  69     -13.215  49.956  16.068  1.00  0.00           C  
ATOM   1158  O   ASP A  69     -12.609  50.129  17.128  1.00  0.00           O  
ATOM   1159  CB  ASP A  69     -15.168  48.622  16.882  1.00  0.00           C  
ATOM   1160  CG  ASP A  69     -16.669  48.636  17.245  1.00  0.00           C  
ATOM   1161  OD1 ASP A  69     -17.280  49.683  17.200  1.00  0.00           O  
ATOM   1162  OD2 ASP A  69     -17.182  47.595  17.582  1.00  0.00           O1-
ATOM   1163  H   ASP A  69     -15.712  48.848  14.426  1.00  0.00           H  
ATOM   1164  HA  ASP A  69     -15.149  50.725  16.529  1.00  0.00           H  
ATOM   1165 1HB  ASP A  69     -14.961  47.712  16.304  1.00  0.00           H  
ATOM   1166 2HB  ASP A  69     -14.578  48.571  17.795  1.00  0.00           H  
ATOM   1167  N   ARG A  70     -12.585  49.839  14.896  1.00  0.00           N  
ATOM   1168  CA  ARG A  70     -11.146  49.946  14.762  1.00  0.00           C  
ATOM   1169  C   ARG A  70     -10.773  51.279  14.125  1.00  0.00           C  
ATOM   1170  O   ARG A  70      -9.602  51.518  13.806  1.00  0.00           O  
ATOM   1171  CB  ARG A  70     -10.613  48.797  13.941  1.00  0.00           C  
ATOM   1172  CG  ARG A  70     -10.756  47.463  14.600  1.00  0.00           C  
ATOM   1173  CD  ARG A  70     -10.435  46.375  13.676  1.00  0.00           C  
ATOM   1174  NE  ARG A  70      -9.011  46.273  13.353  1.00  0.00           N  
ATOM   1175  CZ  ARG A  70      -8.107  45.549  14.062  1.00  0.00           C  
ATOM   1176  NH1 ARG A  70      -8.449  44.875  15.124  1.00  0.00           N1+
ATOM   1177  NH2 ARG A  70      -6.848  45.489  13.710  1.00  0.00           N  
ATOM   1178  H   ARG A  70     -13.116  49.717  14.032  1.00  0.00           H  
ATOM   1179  HA  ARG A  70     -10.700  49.897  15.754  1.00  0.00           H  
ATOM   1180 1HB  ARG A  70     -11.159  48.747  13.005  1.00  0.00           H  
ATOM   1181 2HB  ARG A  70      -9.564  48.957  13.713  1.00  0.00           H  
ATOM   1182 1HG  ARG A  70     -10.063  47.412  15.437  1.00  0.00           H  
ATOM   1183 2HG  ARG A  70     -11.764  47.335  14.974  1.00  0.00           H  
ATOM   1184 1HD  ARG A  70     -10.768  45.452  14.123  1.00  0.00           H  
ATOM   1185 2HD  ARG A  70     -10.983  46.531  12.745  1.00  0.00           H  
ATOM   1186  HE  ARG A  70      -8.684  46.771  12.539  1.00  0.00           H  
ATOM   1187 1HH1 ARG A  70      -9.398  44.883  15.467  1.00  0.00           H  
ATOM   1188 2HH1 ARG A  70      -7.704  44.341  15.607  1.00  0.00           H  
ATOM   1189 1HH2 ARG A  70      -6.504  46.001  12.917  1.00  0.00           H  
ATOM   1190 2HH2 ARG A  70      -6.220  44.897  14.285  1.00  0.00           H  
ATOM   1191  N   GLY A  71     -11.767  52.155  13.941  1.00  0.00           N  
ATOM   1192  CA  GLY A  71     -11.521  53.467  13.368  1.00  0.00           C  
ATOM   1193  C   GLY A  71     -11.652  53.590  11.851  1.00  0.00           C  
ATOM   1194  O   GLY A  71     -11.199  54.592  11.296  1.00  0.00           O  
ATOM   1195  H   GLY A  71     -12.730  51.920  14.203  1.00  0.00           H  
ATOM   1196 1HA  GLY A  71     -12.216  54.168  13.829  1.00  0.00           H  
ATOM   1197 2HA  GLY A  71     -10.527  53.796  13.663  1.00  0.00           H  
ATOM   1198  N   PHE A  72     -12.244  52.608  11.164  1.00  0.00           N  
ATOM   1199  CA  PHE A  72     -12.378  52.733   9.722  1.00  0.00           C  
ATOM   1200  C   PHE A  72     -13.762  53.299   9.402  1.00  0.00           C  
ATOM   1201  O   PHE A  72     -14.770  52.848   9.947  1.00  0.00           O  
ATOM   1202  CB  PHE A  72     -12.184  51.379   9.035  1.00  0.00           C  
ATOM   1203  CG  PHE A  72     -10.835  50.765   9.278  1.00  0.00           C  
ATOM   1204  CD1 PHE A  72     -10.549  50.137  10.481  1.00  0.00           C  
ATOM   1205  CD2 PHE A  72      -9.849  50.813   8.304  1.00  0.00           C  
ATOM   1206  CE1 PHE A  72      -9.308  49.571  10.706  1.00  0.00           C  
ATOM   1207  CE2 PHE A  72      -8.608  50.248   8.525  1.00  0.00           C  
ATOM   1208  CZ  PHE A  72      -8.338  49.626   9.728  1.00  0.00           C  
ATOM   1209  H   PHE A  72     -12.635  51.775  11.609  1.00  0.00           H  
ATOM   1210  HA  PHE A  72     -11.624  53.416   9.348  1.00  0.00           H  
ATOM   1211 1HB  PHE A  72     -12.944  50.682   9.386  1.00  0.00           H  
ATOM   1212 2HB  PHE A  72     -12.317  51.494   7.960  1.00  0.00           H  
ATOM   1213  HD1 PHE A  72     -11.317  50.092  11.254  1.00  0.00           H  
ATOM   1214  HD2 PHE A  72     -10.063  51.305   7.354  1.00  0.00           H  
ATOM   1215  HE1 PHE A  72      -9.097  49.081  11.656  1.00  0.00           H  
ATOM   1216  HE2 PHE A  72      -7.842  50.292   7.751  1.00  0.00           H  
ATOM   1217  HZ  PHE A  72      -7.360  49.182   9.904  1.00  0.00           H  
ATOM   1218  N   LEU A  73     -13.811  54.261   8.489  1.00  0.00           N  
ATOM   1219  CA  LEU A  73     -15.048  54.903   8.057  1.00  0.00           C  
ATOM   1220  C   LEU A  73     -15.859  53.967   7.179  1.00  0.00           C  
ATOM   1221  O   LEU A  73     -15.327  53.351   6.253  1.00  0.00           O  
ATOM   1222  CB  LEU A  73     -14.689  56.203   7.307  1.00  0.00           C  
ATOM   1223  CG  LEU A  73     -15.832  57.170   6.856  1.00  0.00           C  
ATOM   1224  CD1 LEU A  73     -15.292  58.591   6.870  1.00  0.00           C  
ATOM   1225  CD2 LEU A  73     -16.280  56.828   5.423  1.00  0.00           C  
ATOM   1226  H   LEU A  73     -12.928  54.588   8.096  1.00  0.00           H  
ATOM   1227  HA  LEU A  73     -15.635  55.151   8.941  1.00  0.00           H  
ATOM   1228 1HB  LEU A  73     -13.991  56.767   7.926  1.00  0.00           H  
ATOM   1229 2HB  LEU A  73     -14.166  55.914   6.413  1.00  0.00           H  
ATOM   1230  HG  LEU A  73     -16.678  57.102   7.539  1.00  0.00           H  
ATOM   1231 1HD1 LEU A  73     -16.069  59.285   6.551  1.00  0.00           H  
ATOM   1232 2HD1 LEU A  73     -14.970  58.850   7.878  1.00  0.00           H  
ATOM   1233 3HD1 LEU A  73     -14.449  58.654   6.194  1.00  0.00           H  
ATOM   1234 1HD2 LEU A  73     -17.060  57.520   5.110  1.00  0.00           H  
ATOM   1235 2HD2 LEU A  73     -15.435  56.906   4.745  1.00  0.00           H  
ATOM   1236 3HD2 LEU A  73     -16.670  55.836   5.385  1.00  0.00           H  
ATOM   1237  N   GLU A  74     -17.163  53.884   7.441  1.00  0.00           N  
ATOM   1238  CA  GLU A  74     -18.016  53.003   6.652  1.00  0.00           C  
ATOM   1239  C   GLU A  74     -18.539  53.676   5.392  1.00  0.00           C  
ATOM   1240  O   GLU A  74     -19.217  54.705   5.445  1.00  0.00           O  
ATOM   1241  CB  GLU A  74     -19.203  52.527   7.494  1.00  0.00           C  
ATOM   1242  CG  GLU A  74     -20.105  51.532   6.793  1.00  0.00           C  
ATOM   1243  CD  GLU A  74     -21.284  51.129   7.608  1.00  0.00           C  
ATOM   1244  OE1 GLU A  74     -21.424  51.591   8.708  1.00  0.00           O  
ATOM   1245  OE2 GLU A  74     -22.083  50.367   7.102  1.00  0.00           O1-
ATOM   1246  H   GLU A  74     -17.558  54.415   8.204  1.00  0.00           H  
ATOM   1247  HA  GLU A  74     -17.430  52.137   6.340  1.00  0.00           H  
ATOM   1248 1HB  GLU A  74     -18.835  52.064   8.407  1.00  0.00           H  
ATOM   1249 2HB  GLU A  74     -19.809  53.384   7.782  1.00  0.00           H  
ATOM   1250 1HG  GLU A  74     -20.466  51.964   5.859  1.00  0.00           H  
ATOM   1251 2HG  GLU A  74     -19.521  50.648   6.543  1.00  0.00           H  
ATOM   1252  N   ILE A  75     -18.253  53.047   4.264  1.00  0.00           N  
ATOM   1253  CA  ILE A  75     -18.623  53.492   2.937  1.00  0.00           C  
ATOM   1254  C   ILE A  75     -19.692  52.632   2.286  1.00  0.00           C  
ATOM   1255  O   ILE A  75     -19.744  51.423   2.483  1.00  0.00           O  
ATOM   1256  CB  ILE A  75     -17.371  53.552   2.037  1.00  0.00           C  
ATOM   1257  CG1 ILE A  75     -16.442  54.630   2.581  1.00  0.00           C  
ATOM   1258  CG2 ILE A  75     -17.730  53.734   0.556  1.00  0.00           C  
ATOM   1259  CD1 ILE A  75     -15.099  54.635   1.993  1.00  0.00           C  
ATOM   1260  H   ILE A  75     -17.655  52.216   4.315  1.00  0.00           H  
ATOM   1261  HA  ILE A  75     -19.020  54.502   3.023  1.00  0.00           H  
ATOM   1262  HB  ILE A  75     -16.828  52.628   2.147  1.00  0.00           H  
ATOM   1263 1HG1 ILE A  75     -16.900  55.604   2.426  1.00  0.00           H  
ATOM   1264 2HG1 ILE A  75     -16.317  54.466   3.640  1.00  0.00           H  
ATOM   1265 1HG2 ILE A  75     -16.836  53.750  -0.055  1.00  0.00           H  
ATOM   1266 2HG2 ILE A  75     -18.344  52.907   0.214  1.00  0.00           H  
ATOM   1267 3HG2 ILE A  75     -18.272  54.658   0.436  1.00  0.00           H  
ATOM   1268 1HD1 ILE A  75     -14.512  55.425   2.455  1.00  0.00           H  
ATOM   1269 2HD1 ILE A  75     -14.641  53.669   2.180  1.00  0.00           H  
ATOM   1270 3HD1 ILE A  75     -15.144  54.806   0.939  1.00  0.00           H  
ATOM   1271  N   LYS A  76     -20.629  53.295   1.621  1.00  0.00           N  
ATOM   1272  CA  LYS A  76     -21.666  52.644   0.831  1.00  0.00           C  
ATOM   1273  C   LYS A  76     -21.661  53.321  -0.535  1.00  0.00           C  
ATOM   1274  O   LYS A  76     -22.222  54.409  -0.684  1.00  0.00           O  
ATOM   1275  CB  LYS A  76     -23.040  52.748   1.501  1.00  0.00           C  
ATOM   1276  CG  LYS A  76     -23.172  51.987   2.824  1.00  0.00           C  
ATOM   1277  CD  LYS A  76     -24.567  52.178   3.446  1.00  0.00           C  
ATOM   1278  CE  LYS A  76     -24.785  51.281   4.684  1.00  0.00           C  
ATOM   1279  NZ  LYS A  76     -23.881  51.624   5.814  1.00  0.00           N1+
ATOM   1280  H   LYS A  76     -20.566  54.303   1.592  1.00  0.00           H  
ATOM   1281  HA  LYS A  76     -21.408  51.591   0.687  1.00  0.00           H  
ATOM   1282 1HB  LYS A  76     -23.275  53.795   1.689  1.00  0.00           H  
ATOM   1283 2HB  LYS A  76     -23.799  52.362   0.818  1.00  0.00           H  
ATOM   1284 1HG  LYS A  76     -22.989  50.925   2.647  1.00  0.00           H  
ATOM   1285 2HG  LYS A  76     -22.414  52.351   3.518  1.00  0.00           H  
ATOM   1286 1HD  LYS A  76     -24.688  53.221   3.743  1.00  0.00           H  
ATOM   1287 2HD  LYS A  76     -25.328  51.943   2.703  1.00  0.00           H  
ATOM   1288 1HE  LYS A  76     -25.816  51.387   5.016  1.00  0.00           H  
ATOM   1289 2HE  LYS A  76     -24.610  50.243   4.401  1.00  0.00           H  
ATOM   1290 1HZ  LYS A  76     -24.045  51.003   6.607  1.00  0.00           H  
ATOM   1291 2HZ  LYS A  76     -22.907  51.508   5.532  1.00  0.00           H  
ATOM   1292 3HZ  LYS A  76     -24.024  52.572   6.108  1.00  0.00           H  
ATOM   1293  N   SER A  77     -20.954  52.734  -1.501  1.00  0.00           N  
ATOM   1294  CA  SER A  77     -20.777  53.368  -2.798  1.00  0.00           C  
ATOM   1295  C   SER A  77     -21.650  52.650  -3.847  1.00  0.00           C  
ATOM   1296  O   SER A  77     -22.210  51.591  -3.551  1.00  0.00           O  
ATOM   1297  CB  SER A  77     -19.316  53.332  -3.205  1.00  0.00           C  
ATOM   1298  OG  SER A  77     -18.898  52.019  -3.457  1.00  0.00           O  
ATOM   1299  H   SER A  77     -20.527  51.813  -1.344  1.00  0.00           H  
ATOM   1300  HA  SER A  77     -21.095  54.399  -2.698  1.00  0.00           H  
ATOM   1301 1HB  SER A  77     -19.173  53.941  -4.097  1.00  0.00           H  
ATOM   1302 2HB  SER A  77     -18.707  53.765  -2.412  1.00  0.00           H  
ATOM   1303  HG  SER A  77     -18.431  51.734  -2.668  1.00  0.00           H  
ATOM   1304  N   PRO A  78     -21.850  53.207  -5.062  1.00  0.00           N  
ATOM   1305  CA  PRO A  78     -22.614  52.595  -6.136  1.00  0.00           C  
ATOM   1306  C   PRO A  78     -22.043  51.285  -6.667  1.00  0.00           C  
ATOM   1307  O   PRO A  78     -20.829  51.130  -6.828  1.00  0.00           O  
ATOM   1308  CB  PRO A  78     -22.553  53.662  -7.241  1.00  0.00           C  
ATOM   1309  CG  PRO A  78     -22.260  54.956  -6.530  1.00  0.00           C  
ATOM   1310  CD  PRO A  78     -21.356  54.568  -5.393  1.00  0.00           C  
ATOM   1311  HA  PRO A  78     -23.649  52.449  -5.796  1.00  0.00           H  
ATOM   1312 1HB  PRO A  78     -21.774  53.391  -7.976  1.00  0.00           H  
ATOM   1313 2HB  PRO A  78     -23.503  53.685  -7.798  1.00  0.00           H  
ATOM   1314 1HG  PRO A  78     -21.776  55.658  -7.230  1.00  0.00           H  
ATOM   1315 2HG  PRO A  78     -23.195  55.431  -6.201  1.00  0.00           H  
ATOM   1316 1HD  PRO A  78     -20.322  54.527  -5.759  1.00  0.00           H  
ATOM   1317 2HD  PRO A  78     -21.497  55.289  -4.587  1.00  0.00           H  
ATOM   1318  N   ILE A  79     -22.956  50.377  -7.006  1.00  0.00           N  
ATOM   1319  CA  ILE A  79     -22.629  49.106  -7.645  1.00  0.00           C  
ATOM   1320  C   ILE A  79     -22.371  49.372  -9.108  1.00  0.00           C  
ATOM   1321  O   ILE A  79     -21.475  48.784  -9.725  1.00  0.00           O  
ATOM   1322  CB  ILE A  79     -23.748  48.066  -7.483  1.00  0.00           C  
ATOM   1323  CG1 ILE A  79     -23.876  47.696  -5.991  1.00  0.00           C  
ATOM   1324  CG2 ILE A  79     -23.423  46.817  -8.340  1.00  0.00           C  
ATOM   1325  CD1 ILE A  79     -25.112  46.914  -5.627  1.00  0.00           C  
ATOM   1326  H   ILE A  79     -23.924  50.583  -6.801  1.00  0.00           H  
ATOM   1327  HA  ILE A  79     -21.729  48.711  -7.204  1.00  0.00           H  
ATOM   1328  HB  ILE A  79     -24.694  48.492  -7.809  1.00  0.00           H  
ATOM   1329 1HG1 ILE A  79     -23.009  47.096  -5.715  1.00  0.00           H  
ATOM   1330 2HG1 ILE A  79     -23.861  48.610  -5.402  1.00  0.00           H  
ATOM   1331 1HG2 ILE A  79     -24.216  46.098  -8.233  1.00  0.00           H  
ATOM   1332 2HG2 ILE A  79     -23.341  47.080  -9.389  1.00  0.00           H  
ATOM   1333 3HG2 ILE A  79     -22.476  46.378  -8.006  1.00  0.00           H  
ATOM   1334 1HD1 ILE A  79     -25.098  46.711  -4.559  1.00  0.00           H  
ATOM   1335 2HD1 ILE A  79     -25.998  47.502  -5.868  1.00  0.00           H  
ATOM   1336 3HD1 ILE A  79     -25.149  45.975  -6.165  1.00  0.00           H  
ATOM   1337  N   LEU A  80     -23.226  50.219  -9.666  1.00  0.00           N  
ATOM   1338  CA  LEU A  80     -23.126  50.605 -11.050  1.00  0.00           C  
ATOM   1339  C   LEU A  80     -22.177  51.783 -11.095  1.00  0.00           C  
ATOM   1340  O   LEU A  80     -22.419  52.812 -10.457  1.00  0.00           O  
ATOM   1341  CB  LEU A  80     -24.496  50.979 -11.629  1.00  0.00           C  
ATOM   1342  CG  LEU A  80     -24.501  51.415 -13.100  1.00  0.00           C  
ATOM   1343  CD1 LEU A  80     -24.068  50.247 -13.977  1.00  0.00           C  
ATOM   1344  CD2 LEU A  80     -25.892  51.899 -13.482  1.00  0.00           C  
ATOM   1345  H   LEU A  80     -23.933  50.637  -9.088  1.00  0.00           H  
ATOM   1346  HA  LEU A  80     -22.708  49.782 -11.623  1.00  0.00           H  
ATOM   1347 1HB  LEU A  80     -25.159  50.120 -11.536  1.00  0.00           H  
ATOM   1348 2HB  LEU A  80     -24.911  51.797 -11.040  1.00  0.00           H  
ATOM   1349  HG  LEU A  80     -23.783  52.223 -13.243  1.00  0.00           H  
ATOM   1350 1HD1 LEU A  80     -24.071  50.557 -15.022  1.00  0.00           H  
ATOM   1351 2HD1 LEU A  80     -23.063  49.934 -13.695  1.00  0.00           H  
ATOM   1352 3HD1 LEU A  80     -24.759  49.416 -13.843  1.00  0.00           H  
ATOM   1353 1HD2 LEU A  80     -25.895  52.209 -14.527  1.00  0.00           H  
ATOM   1354 2HD2 LEU A  80     -26.610  51.091 -13.341  1.00  0.00           H  
ATOM   1355 3HD2 LEU A  80     -26.168  52.745 -12.852  1.00  0.00           H  
ATOM   1356  N   ILE A  81     -21.098  51.620 -11.829  1.00  0.00           N  
ATOM   1357  CA  ILE A  81     -20.072  52.634 -11.902  1.00  0.00           C  
ATOM   1358  C   ILE A  81     -19.819  52.930 -13.375  1.00  0.00           C  
ATOM   1359  O   ILE A  81     -20.187  52.112 -14.222  1.00  0.00           O  
ATOM   1360  CB  ILE A  81     -18.781  52.152 -11.178  1.00  0.00           C  
ATOM   1361  CG1 ILE A  81     -18.203  50.897 -11.893  1.00  0.00           C  
ATOM   1362  CG2 ILE A  81     -19.105  51.862  -9.695  1.00  0.00           C  
ATOM   1363  CD1 ILE A  81     -16.826  50.423 -11.424  1.00  0.00           C  
ATOM   1364  H   ILE A  81     -21.006  50.736 -12.340  1.00  0.00           H  
ATOM   1365  HA  ILE A  81     -20.441  53.511 -11.389  1.00  0.00           H  
ATOM   1366  HB  ILE A  81     -18.036  52.916 -11.225  1.00  0.00           H  
ATOM   1367 1HG1 ILE A  81     -18.913  50.074 -11.786  1.00  0.00           H  
ATOM   1368 2HG1 ILE A  81     -18.104  51.135 -12.939  1.00  0.00           H  
ATOM   1369 1HG2 ILE A  81     -18.213  51.550  -9.165  1.00  0.00           H  
ATOM   1370 2HG2 ILE A  81     -19.495  52.766  -9.225  1.00  0.00           H  
ATOM   1371 3HG2 ILE A  81     -19.854  51.073  -9.621  1.00  0.00           H  
ATOM   1372 1HD1 ILE A  81     -16.528  49.560 -12.019  1.00  0.00           H  
ATOM   1373 2HD1 ILE A  81     -16.114  51.205 -11.561  1.00  0.00           H  
ATOM   1374 3HD1 ILE A  81     -16.847  50.151 -10.384  1.00  0.00           H  
ATOM   1375  N   PRO A  82     -19.253  54.089 -13.734  1.00  0.00           N  
ATOM   1376  CA  PRO A  82     -18.872  54.433 -15.086  1.00  0.00           C  
ATOM   1377  C   PRO A  82     -17.894  53.407 -15.611  1.00  0.00           C  
ATOM   1378  O   PRO A  82     -16.982  53.008 -14.893  1.00  0.00           O  
ATOM   1379  CB  PRO A  82     -18.191  55.797 -14.908  1.00  0.00           C  
ATOM   1380  CG  PRO A  82     -18.800  56.367 -13.652  1.00  0.00           C  
ATOM   1381  CD  PRO A  82     -19.029  55.177 -12.754  1.00  0.00           C  
ATOM   1382  HA  PRO A  82     -19.762  54.503 -15.732  1.00  0.00           H  
ATOM   1383 1HB  PRO A  82     -17.100  55.665 -14.820  1.00  0.00           H  
ATOM   1384 2HB  PRO A  82     -18.365  56.427 -15.796  1.00  0.00           H  
ATOM   1385 1HG  PRO A  82     -18.111  57.106 -13.203  1.00  0.00           H  
ATOM   1386 2HG  PRO A  82     -19.729  56.906 -13.892  1.00  0.00           H  
ATOM   1387 1HD  PRO A  82     -18.147  54.986 -12.152  1.00  0.00           H  
ATOM   1388 2HD  PRO A  82     -19.915  55.397 -12.154  1.00  0.00           H  
ATOM   1389  N   LEU A  83     -17.999  53.084 -16.895  1.00  0.00           N  
ATOM   1390  CA  LEU A  83     -17.113  52.127 -17.567  1.00  0.00           C  
ATOM   1391  C   LEU A  83     -15.678  52.649 -17.590  1.00  0.00           C  
ATOM   1392  O   LEU A  83     -14.710  51.885 -17.683  1.00  0.00           O  
ATOM   1393  CB  LEU A  83     -17.594  51.867 -19.001  1.00  0.00           C  
ATOM   1394  CG  LEU A  83     -16.878  50.733 -19.747  1.00  0.00           C  
ATOM   1395  CD1 LEU A  83     -17.060  49.429 -18.983  1.00  0.00           C  
ATOM   1396  CD2 LEU A  83     -17.436  50.623 -21.158  1.00  0.00           C  
ATOM   1397  H   LEU A  83     -18.777  53.475 -17.439  1.00  0.00           H  
ATOM   1398  HA  LEU A  83     -17.134  51.206 -16.998  1.00  0.00           H  
ATOM   1399 1HB  LEU A  83     -18.655  51.627 -18.973  1.00  0.00           H  
ATOM   1400 2HB  LEU A  83     -17.464  52.780 -19.582  1.00  0.00           H  
ATOM   1401  HG  LEU A  83     -15.810  50.946 -19.794  1.00  0.00           H  
ATOM   1402 1HD1 LEU A  83     -16.551  48.623 -19.513  1.00  0.00           H  
ATOM   1403 2HD1 LEU A  83     -16.635  49.530 -17.984  1.00  0.00           H  
ATOM   1404 3HD1 LEU A  83     -18.121  49.198 -18.905  1.00  0.00           H  
ATOM   1405 1HD2 LEU A  83     -16.927  49.818 -21.688  1.00  0.00           H  
ATOM   1406 2HD2 LEU A  83     -18.504  50.409 -21.112  1.00  0.00           H  
ATOM   1407 3HD2 LEU A  83     -17.277  51.563 -21.687  1.00  0.00           H  
ATOM   1408  N   GLU A  84     -15.561  53.963 -17.447  1.00  0.00           N  
ATOM   1409  CA  GLU A  84     -14.310  54.696 -17.426  1.00  0.00           C  
ATOM   1410  C   GLU A  84     -13.477  54.259 -16.227  1.00  0.00           C  
ATOM   1411  O   GLU A  84     -12.262  54.452 -16.213  1.00  0.00           O  
ATOM   1412  CB  GLU A  84     -14.585  56.196 -17.333  1.00  0.00           C  
ATOM   1413  CG  GLU A  84     -15.244  56.793 -18.567  1.00  0.00           C  
ATOM   1414  CD  GLU A  84     -15.532  58.264 -18.424  1.00  0.00           C  
ATOM   1415  OE1 GLU A  84     -15.309  58.792 -17.361  1.00  0.00           O  
ATOM   1416  OE2 GLU A  84     -15.979  58.856 -19.376  1.00  0.00           O1-
ATOM   1417  H   GLU A  84     -16.420  54.487 -17.360  1.00  0.00           H  
ATOM   1418  HA  GLU A  84     -13.753  54.480 -18.341  1.00  0.00           H  
ATOM   1419 1HB  GLU A  84     -15.229  56.389 -16.474  1.00  0.00           H  
ATOM   1420 2HB  GLU A  84     -13.648  56.726 -17.163  1.00  0.00           H  
ATOM   1421 1HG  GLU A  84     -14.584  56.642 -19.423  1.00  0.00           H  
ATOM   1422 2HG  GLU A  84     -16.174  56.262 -18.764  1.00  0.00           H  
ATOM   1423  N   TYR A  85     -14.128  53.708 -15.195  1.00  0.00           N  
ATOM   1424  CA  TYR A  85     -13.425  53.251 -14.016  1.00  0.00           C  
ATOM   1425  C   TYR A  85     -12.709  51.947 -14.305  1.00  0.00           C  
ATOM   1426  O   TYR A  85     -11.717  51.648 -13.650  1.00  0.00           O  
ATOM   1427  CB  TYR A  85     -14.390  53.086 -12.840  1.00  0.00           C  
ATOM   1428  CG  TYR A  85     -14.713  54.381 -12.129  1.00  0.00           C  
ATOM   1429  CD1 TYR A  85     -14.312  55.591 -12.675  1.00  0.00           C  
ATOM   1430  CD2 TYR A  85     -15.409  54.359 -10.929  1.00  0.00           C  
ATOM   1431  CE1 TYR A  85     -14.606  56.774 -12.025  1.00  0.00           C  
ATOM   1432  CE2 TYR A  85     -15.703  55.541 -10.280  1.00  0.00           C  
ATOM   1433  CZ  TYR A  85     -15.305  56.745 -10.824  1.00  0.00           C  
ATOM   1434  OH  TYR A  85     -15.598  57.924 -10.176  1.00  0.00           O  
ATOM   1435  H   TYR A  85     -15.140  53.566 -15.233  1.00  0.00           H  
ATOM   1436  HA  TYR A  85     -12.669  53.982 -13.755  1.00  0.00           H  
ATOM   1437 1HB  TYR A  85     -15.325  52.650 -13.195  1.00  0.00           H  
ATOM   1438 2HB  TYR A  85     -13.963  52.395 -12.113  1.00  0.00           H  
ATOM   1439  HD1 TYR A  85     -13.764  55.609 -13.618  1.00  0.00           H  
ATOM   1440  HD2 TYR A  85     -15.723  53.407 -10.499  1.00  0.00           H  
ATOM   1441  HE1 TYR A  85     -14.291  57.725 -12.455  1.00  0.00           H  
ATOM   1442  HE2 TYR A  85     -16.250  55.524  -9.336  1.00  0.00           H  
ATOM   1443  HH  TYR A  85     -15.252  58.661 -10.684  1.00  0.00           H  
ATOM   1444  N   ILE A  86     -13.187  51.153 -15.266  1.00  0.00           N  
ATOM   1445  CA  ILE A  86     -12.535  49.896 -15.557  1.00  0.00           C  
ATOM   1446  C   ILE A  86     -11.218  50.245 -16.199  1.00  0.00           C  
ATOM   1447  O   ILE A  86     -10.168  49.694 -15.849  1.00  0.00           O  
ATOM   1448  CB  ILE A  86     -13.418  49.032 -16.490  1.00  0.00           C  
ATOM   1449  CG1 ILE A  86     -14.746  48.699 -15.794  1.00  0.00           C  
ATOM   1450  CG2 ILE A  86     -12.723  47.775 -16.983  1.00  0.00           C  
ATOM   1451  CD1 ILE A  86     -14.659  47.949 -14.466  1.00  0.00           C  
ATOM   1452  H   ILE A  86     -13.984  51.416 -15.851  1.00  0.00           H  
ATOM   1453  HA  ILE A  86     -12.321  49.369 -14.634  1.00  0.00           H  
ATOM   1454  HB  ILE A  86     -13.671  49.631 -17.363  1.00  0.00           H  
ATOM   1455 1HG1 ILE A  86     -15.274  49.631 -15.624  1.00  0.00           H  
ATOM   1456 2HG1 ILE A  86     -15.332  48.092 -16.474  1.00  0.00           H  
ATOM   1457 1HG2 ILE A  86     -13.387  47.243 -17.656  1.00  0.00           H  
ATOM   1458 2HG2 ILE A  86     -11.813  48.043 -17.525  1.00  0.00           H  
ATOM   1459 3HG2 ILE A  86     -12.473  47.137 -16.152  1.00  0.00           H  
ATOM   1460 1HD1 ILE A  86     -15.662  47.768 -14.101  1.00  0.00           H  
ATOM   1461 2HD1 ILE A  86     -14.160  47.004 -14.608  1.00  0.00           H  
ATOM   1462 3HD1 ILE A  86     -14.123  48.530 -13.729  1.00  0.00           H  
ATOM   1463  N   GLU A  87     -11.274  51.214 -17.111  1.00  0.00           N  
ATOM   1464  CA  GLU A  87     -10.060  51.657 -17.766  1.00  0.00           C  
ATOM   1465  C   GLU A  87      -9.120  52.360 -16.772  1.00  0.00           C  
ATOM   1466  O   GLU A  87      -7.912  52.113 -16.766  1.00  0.00           O  
ATOM   1467  CB  GLU A  87     -10.411  52.605 -18.909  1.00  0.00           C  
ATOM   1468  CG  GLU A  87     -11.138  51.946 -20.076  1.00  0.00           C  
ATOM   1469  CD  GLU A  87     -11.520  52.927 -21.153  1.00  0.00           C  
ATOM   1470  OE1 GLU A  87     -11.346  54.104 -20.944  1.00  0.00           O  
ATOM   1471  OE2 GLU A  87     -11.984  52.499 -22.183  1.00  0.00           O1-
ATOM   1472  H   GLU A  87     -12.190  51.606 -17.353  1.00  0.00           H  
ATOM   1473  HA  GLU A  87      -9.546  50.784 -18.173  1.00  0.00           H  
ATOM   1474 1HB  GLU A  87     -11.050  53.406 -18.529  1.00  0.00           H  
ATOM   1475 2HB  GLU A  87      -9.502  53.066 -19.293  1.00  0.00           H  
ATOM   1476 1HG  GLU A  87     -10.495  51.176 -20.502  1.00  0.00           H  
ATOM   1477 2HG  GLU A  87     -12.039  51.460 -19.696  1.00  0.00           H  
ATOM   1478  N   ARG A  88      -9.683  53.179 -15.869  1.00  0.00           N  
ATOM   1479  CA  ARG A  88      -8.897  53.931 -14.891  1.00  0.00           C  
ATOM   1480  C   ARG A  88      -8.195  52.994 -13.902  1.00  0.00           C  
ATOM   1481  O   ARG A  88      -7.071  53.266 -13.492  1.00  0.00           O  
ATOM   1482  CB  ARG A  88      -9.774  54.941 -14.185  1.00  0.00           C  
ATOM   1483  CG  ARG A  88      -9.057  55.985 -13.376  1.00  0.00           C  
ATOM   1484  CD  ARG A  88     -10.014  57.025 -12.960  1.00  0.00           C  
ATOM   1485  NE  ARG A  88      -9.386  58.084 -12.223  1.00  0.00           N  
ATOM   1486  CZ  ARG A  88     -10.017  59.112 -11.652  1.00  0.00           C  
ATOM   1487  NH1 ARG A  88     -11.332  59.230 -11.694  1.00  0.00           N1+
ATOM   1488  NH2 ARG A  88      -9.269  60.005 -11.057  1.00  0.00           N  
ATOM   1489  H   ARG A  88     -10.686  53.371 -15.924  1.00  0.00           H  
ATOM   1490  HA  ARG A  88      -8.131  54.488 -15.431  1.00  0.00           H  
ATOM   1491 1HB  ARG A  88     -10.395  55.456 -14.909  1.00  0.00           H  
ATOM   1492 2HB  ARG A  88     -10.431  54.412 -13.505  1.00  0.00           H  
ATOM   1493 1HG  ARG A  88      -8.589  55.550 -12.504  1.00  0.00           H  
ATOM   1494 2HG  ARG A  88      -8.290  56.458 -13.990  1.00  0.00           H  
ATOM   1495 1HD  ARG A  88     -10.465  57.458 -13.850  1.00  0.00           H  
ATOM   1496 2HD  ARG A  88     -10.785  56.588 -12.352  1.00  0.00           H  
ATOM   1497  HE  ARG A  88      -8.358  58.091 -12.142  1.00  0.00           H  
ATOM   1498 1HH1 ARG A  88     -11.888  58.532 -12.161  1.00  0.00           H  
ATOM   1499 2HH1 ARG A  88     -11.784  60.019 -11.259  1.00  0.00           H  
ATOM   1500 1HH2 ARG A  88      -8.250  59.841 -11.081  1.00  0.00           H  
ATOM   1501 2HH2 ARG A  88      -9.667  60.816 -10.615  1.00  0.00           H  
ATOM   1502  N   MET A  89      -8.830  51.856 -13.576  1.00  0.00           N  
ATOM   1503  CA  MET A  89      -8.271  50.819 -12.698  1.00  0.00           C  
ATOM   1504  C   MET A  89      -7.165  50.000 -13.361  1.00  0.00           C  
ATOM   1505  O   MET A  89      -6.599  49.102 -12.732  1.00  0.00           O  
ATOM   1506  CB  MET A  89      -9.386  49.891 -12.221  1.00  0.00           C  
ATOM   1507  CG  MET A  89     -10.297  50.495 -11.161  1.00  0.00           C  
ATOM   1508  SD  MET A  89      -9.405  50.976  -9.669  1.00  0.00           S  
ATOM   1509  CE  MET A  89      -8.916  49.374  -9.036  1.00  0.00           C  
ATOM   1510  H   MET A  89      -9.789  51.732 -13.908  1.00  0.00           H  
ATOM   1511  HA  MET A  89      -7.846  51.312 -11.836  1.00  0.00           H  
ATOM   1512 1HB  MET A  89     -10.006  49.602 -13.068  1.00  0.00           H  
ATOM   1513 2HB  MET A  89      -8.951  48.981 -11.807  1.00  0.00           H  
ATOM   1514 1HG  MET A  89     -10.792  51.377 -11.566  1.00  0.00           H  
ATOM   1515 2HG  MET A  89     -11.064  49.771 -10.885  1.00  0.00           H  
ATOM   1516 1HE  MET A  89      -8.353  49.504  -8.111  1.00  0.00           H  
ATOM   1517 2HE  MET A  89      -9.806  48.774  -8.838  1.00  0.00           H  
ATOM   1518 3HE  MET A  89      -8.293  48.866  -9.772  1.00  0.00           H  
ATOM   1519  N   GLY A  90      -6.920  50.222 -14.655  1.00  0.00           N  
ATOM   1520  CA  GLY A  90      -5.905  49.483 -15.372  1.00  0.00           C  
ATOM   1521  C   GLY A  90      -6.391  48.138 -15.889  1.00  0.00           C  
ATOM   1522  O   GLY A  90      -5.581  47.258 -16.216  1.00  0.00           O  
ATOM   1523  H   GLY A  90      -7.408  50.964 -15.163  1.00  0.00           H  
ATOM   1524 1HA  GLY A  90      -5.567  50.089 -16.212  1.00  0.00           H  
ATOM   1525 2HA  GLY A  90      -5.044  49.335 -14.722  1.00  0.00           H  
ATOM   1526  N   ILE A  91      -7.703  47.940 -16.004  1.00  0.00           N  
ATOM   1527  CA  ILE A  91      -8.163  46.646 -16.454  1.00  0.00           C  
ATOM   1528  C   ILE A  91      -8.164  46.663 -17.973  1.00  0.00           C  
ATOM   1529  O   ILE A  91      -9.170  46.932 -18.627  1.00  0.00           O  
ATOM   1530  CB  ILE A  91      -9.562  46.389 -15.874  1.00  0.00           C  
ATOM   1531  CG1 ILE A  91      -9.496  46.474 -14.317  1.00  0.00           C  
ATOM   1532  CG2 ILE A  91     -10.112  45.055 -16.352  1.00  0.00           C  
ATOM   1533  CD1 ILE A  91     -10.853  46.481 -13.608  1.00  0.00           C  
ATOM   1534  H   ILE A  91      -8.398  48.671 -15.818  1.00  0.00           H  
ATOM   1535  HA  ILE A  91      -7.480  45.874 -16.106  1.00  0.00           H  
ATOM   1536  HB  ILE A  91     -10.190  47.178 -16.192  1.00  0.00           H  
ATOM   1537 1HG1 ILE A  91      -8.910  45.643 -13.955  1.00  0.00           H  
ATOM   1538 2HG1 ILE A  91      -8.983  47.392 -14.042  1.00  0.00           H  
ATOM   1539 1HG2 ILE A  91     -11.106  44.891 -15.965  1.00  0.00           H  
ATOM   1540 2HG2 ILE A  91     -10.156  45.055 -17.423  1.00  0.00           H  
ATOM   1541 3HG2 ILE A  91      -9.457  44.265 -16.021  1.00  0.00           H  
ATOM   1542 1HD1 ILE A  91     -10.693  46.558 -12.535  1.00  0.00           H  
ATOM   1543 2HD1 ILE A  91     -11.424  47.336 -13.945  1.00  0.00           H  
ATOM   1544 3HD1 ILE A  91     -11.406  45.579 -13.820  1.00  0.00           H  
ATOM   1545  N   ASP A  92      -6.994  46.364 -18.518  1.00  0.00           N  
ATOM   1546  CA  ASP A  92      -6.724  46.452 -19.946  1.00  0.00           C  
ATOM   1547  C   ASP A  92      -6.998  45.134 -20.665  1.00  0.00           C  
ATOM   1548  O   ASP A  92      -7.257  44.104 -20.051  1.00  0.00           O  
ATOM   1549  CB  ASP A  92      -5.276  46.935 -20.140  1.00  0.00           C  
ATOM   1550  CG  ASP A  92      -5.007  47.687 -21.464  1.00  0.00           C  
ATOM   1551  OD1 ASP A  92      -5.684  47.420 -22.439  1.00  0.00           O  
ATOM   1552  OD2 ASP A  92      -4.147  48.526 -21.474  1.00  0.00           O1-
ATOM   1553  H   ASP A  92      -6.235  46.161 -17.863  1.00  0.00           H  
ATOM   1554  HA  ASP A  92      -7.391  47.205 -20.373  1.00  0.00           H  
ATOM   1555 1HB  ASP A  92      -5.017  47.600 -19.312  1.00  0.00           H  
ATOM   1556 2HB  ASP A  92      -4.600  46.083 -20.083  1.00  0.00           H  
ATOM   1557  N   ASN A  93      -6.793  45.097 -21.963  1.00  0.00           N  
ATOM   1558  CA  ASN A  93      -7.125  43.890 -22.710  1.00  0.00           C  
ATOM   1559  C   ASN A  93      -6.017  42.851 -22.669  1.00  0.00           C  
ATOM   1560  O   ASN A  93      -6.133  41.777 -23.255  1.00  0.00           O  
ATOM   1561  CB  ASN A  93      -7.513  44.240 -24.123  1.00  0.00           C  
ATOM   1562  CG  ASN A  93      -8.845  44.956 -24.175  1.00  0.00           C  
ATOM   1563  ND2 ASN A  93      -8.996  45.783 -25.176  1.00  0.00           N  
ATOM   1564  OD1 ASN A  93      -9.743  44.779 -23.324  1.00  0.00           O  
ATOM   1565  H   ASN A  93      -6.499  45.953 -22.436  1.00  0.00           H  
ATOM   1566  HA  ASN A  93      -7.994  43.432 -22.236  1.00  0.00           H  
ATOM   1567 1HB  ASN A  93      -6.747  44.884 -24.561  1.00  0.00           H  
ATOM   1568 2HB  ASN A  93      -7.570  43.336 -24.726  1.00  0.00           H  
ATOM   1569 1HD2 ASN A  93      -9.847  46.295 -25.275  1.00  0.00           H  
ATOM   1570 2HD2 ASN A  93      -8.259  45.906 -25.840  1.00  0.00           H  
ATOM   1571  N   ASP A  94      -4.958  43.163 -21.934  1.00  0.00           N  
ATOM   1572  CA  ASP A  94      -3.848  42.253 -21.746  1.00  0.00           C  
ATOM   1573  C   ASP A  94      -4.060  41.389 -20.495  1.00  0.00           C  
ATOM   1574  O   ASP A  94      -3.212  40.555 -20.172  1.00  0.00           O  
ATOM   1575  CB  ASP A  94      -2.535  43.031 -21.633  1.00  0.00           C  
ATOM   1576  CG  ASP A  94      -2.486  43.936 -20.410  1.00  0.00           C  
ATOM   1577  OD1 ASP A  94      -3.430  43.934 -19.655  1.00  0.00           O  
ATOM   1578  OD2 ASP A  94      -1.506  44.621 -20.242  1.00  0.00           O1-
ATOM   1579  H   ASP A  94      -4.936  44.073 -21.500  1.00  0.00           H  
ATOM   1580  HA  ASP A  94      -3.793  41.591 -22.610  1.00  0.00           H  
ATOM   1581 1HB  ASP A  94      -1.700  42.331 -21.583  1.00  0.00           H  
ATOM   1582 2HB  ASP A  94      -2.396  43.642 -22.525  1.00  0.00           H  
ATOM   1583  N   THR A  95      -5.185  41.580 -19.784  1.00  0.00           N  
ATOM   1584  CA  THR A  95      -5.466  40.761 -18.601  1.00  0.00           C  
ATOM   1585  C   THR A  95      -6.795  40.036 -18.745  1.00  0.00           C  
ATOM   1586  O   THR A  95      -7.602  40.335 -19.624  1.00  0.00           O  
ATOM   1587  CB  THR A  95      -5.481  41.615 -17.319  1.00  0.00           C  
ATOM   1588  CG2 THR A  95      -6.680  42.550 -17.316  1.00  0.00           C  
ATOM   1589  OG1 THR A  95      -5.544  40.758 -16.172  1.00  0.00           O  
ATOM   1590  H   THR A  95      -5.859  42.297 -20.067  1.00  0.00           H  
ATOM   1591  HA  THR A  95      -4.693  39.998 -18.510  1.00  0.00           H  
ATOM   1592  HB  THR A  95      -4.566  42.205 -17.265  1.00  0.00           H  
ATOM   1593  HG1 THR A  95      -4.777  40.180 -16.162  1.00  0.00           H  
ATOM   1594 1HG2 THR A  95      -6.674  43.146 -16.403  1.00  0.00           H  
ATOM   1595 2HG2 THR A  95      -6.628  43.211 -18.181  1.00  0.00           H  
ATOM   1596 3HG2 THR A  95      -7.597  41.965 -17.360  1.00  0.00           H  
ATOM   1597  N   GLU A  96      -7.051  39.081 -17.859  1.00  0.00           N  
ATOM   1598  CA  GLU A  96      -8.278  38.292 -17.917  1.00  0.00           C  
ATOM   1599  C   GLU A  96      -9.524  39.083 -17.550  1.00  0.00           C  
ATOM   1600  O   GLU A  96     -10.548  38.998 -18.237  1.00  0.00           O  
ATOM   1601  CB  GLU A  96      -8.136  37.088 -16.984  1.00  0.00           C  
ATOM   1602  CG  GLU A  96      -7.057  36.088 -17.427  1.00  0.00           C  
ATOM   1603  CD  GLU A  96      -5.654  36.559 -17.095  1.00  0.00           C  
ATOM   1604  OE1 GLU A  96      -5.531  37.521 -16.356  1.00  0.00           O  
ATOM   1605  OE2 GLU A  96      -4.716  35.982 -17.586  1.00  0.00           O1-
ATOM   1606  H   GLU A  96      -6.351  38.870 -17.140  1.00  0.00           H  
ATOM   1607  HA  GLU A  96      -8.398  37.930 -18.937  1.00  0.00           H  
ATOM   1608 1HB  GLU A  96      -7.897  37.430 -15.978  1.00  0.00           H  
ATOM   1609 2HB  GLU A  96      -9.088  36.559 -16.930  1.00  0.00           H  
ATOM   1610 1HG  GLU A  96      -7.235  35.132 -16.933  1.00  0.00           H  
ATOM   1611 2HG  GLU A  96      -7.142  35.934 -18.501  1.00  0.00           H  
ATOM   1612  N   LEU A  97      -9.395  39.921 -16.526  1.00  0.00           N  
ATOM   1613  CA  LEU A  97     -10.515  40.664 -15.965  1.00  0.00           C  
ATOM   1614  C   LEU A  97     -11.270  41.519 -16.980  1.00  0.00           C  
ATOM   1615  O   LEU A  97     -12.482  41.647 -16.876  1.00  0.00           O  
ATOM   1616  CB  LEU A  97     -10.045  41.483 -14.753  1.00  0.00           C  
ATOM   1617  CG  LEU A  97     -11.138  42.266 -13.938  1.00  0.00           C  
ATOM   1618  CD1 LEU A  97     -12.197  41.323 -13.376  1.00  0.00           C  
ATOM   1619  CD2 LEU A  97     -10.477  42.975 -12.792  1.00  0.00           C  
ATOM   1620  H   LEU A  97      -8.500  39.937 -16.051  1.00  0.00           H  
ATOM   1621  HA  LEU A  97     -11.211  39.924 -15.593  1.00  0.00           H  
ATOM   1622 1HB  LEU A  97      -9.563  40.796 -14.061  1.00  0.00           H  
ATOM   1623 2HB  LEU A  97      -9.298  42.191 -15.085  1.00  0.00           H  
ATOM   1624  HG  LEU A  97     -11.621  42.980 -14.583  1.00  0.00           H  
ATOM   1625 1HD1 LEU A  97     -12.928  41.891 -12.819  1.00  0.00           H  
ATOM   1626 2HD1 LEU A  97     -12.693  40.820 -14.164  1.00  0.00           H  
ATOM   1627 3HD1 LEU A  97     -11.726  40.591 -12.722  1.00  0.00           H  
ATOM   1628 1HD2 LEU A  97     -11.232  43.524 -12.240  1.00  0.00           H  
ATOM   1629 2HD2 LEU A  97     -10.001  42.249 -12.135  1.00  0.00           H  
ATOM   1630 3HD2 LEU A  97      -9.733  43.658 -13.167  1.00  0.00           H  
ATOM   1631  N   SER A  98     -10.615  42.056 -18.001  1.00  0.00           N  
ATOM   1632  CA  SER A  98     -11.318  42.894 -18.977  1.00  0.00           C  
ATOM   1633  C   SER A  98     -12.504  42.179 -19.626  1.00  0.00           C  
ATOM   1634  O   SER A  98     -13.520  42.805 -19.942  1.00  0.00           O  
ATOM   1635  CB  SER A  98     -10.375  43.365 -20.057  1.00  0.00           C  
ATOM   1636  OG  SER A  98     -11.053  44.146 -21.005  1.00  0.00           O  
ATOM   1637  H   SER A  98      -9.615  41.927 -18.100  1.00  0.00           H  
ATOM   1638  HA  SER A  98     -11.712  43.765 -18.462  1.00  0.00           H  
ATOM   1639 1HB  SER A  98      -9.603  43.957 -19.597  1.00  0.00           H  
ATOM   1640 2HB  SER A  98      -9.898  42.511 -20.539  1.00  0.00           H  
ATOM   1641  HG  SER A  98     -10.419  44.341 -21.724  1.00  0.00           H  
ATOM   1642  N   LYS A  99     -12.391  40.867 -19.856  1.00  0.00           N  
ATOM   1643  CA  LYS A  99     -13.445  40.119 -20.522  1.00  0.00           C  
ATOM   1644  C   LYS A  99     -14.474  39.573 -19.534  1.00  0.00           C  
ATOM   1645  O   LYS A  99     -15.430  38.904 -19.929  1.00  0.00           O  
ATOM   1646  CB  LYS A  99     -12.844  38.980 -21.343  1.00  0.00           C  
ATOM   1647  CG  LYS A  99     -11.992  39.449 -22.523  1.00  0.00           C  
ATOM   1648  CD  LYS A  99     -11.431  38.268 -23.310  1.00  0.00           C  
ATOM   1649  CE  LYS A  99     -10.592  38.734 -24.496  1.00  0.00           C  
ATOM   1650  NZ  LYS A  99     -10.009  37.587 -25.254  1.00  0.00           N1+
ATOM   1651  H   LYS A  99     -11.562  40.347 -19.553  1.00  0.00           H  
ATOM   1652  HA  LYS A  99     -13.967  40.793 -21.200  1.00  0.00           H  
ATOM   1653 1HB  LYS A  99     -12.212  38.369 -20.693  1.00  0.00           H  
ATOM   1654 2HB  LYS A  99     -13.640  38.344 -21.724  1.00  0.00           H  
ATOM   1655 1HG  LYS A  99     -12.602  40.066 -23.183  1.00  0.00           H  
ATOM   1656 2HG  LYS A  99     -11.166  40.057 -22.150  1.00  0.00           H  
ATOM   1657 1HD  LYS A  99     -10.808  37.660 -22.650  1.00  0.00           H  
ATOM   1658 2HD  LYS A  99     -12.254  37.652 -23.675  1.00  0.00           H  
ATOM   1659 1HE  LYS A  99     -11.219  39.319 -25.168  1.00  0.00           H  
ATOM   1660 2HE  LYS A  99      -9.780  39.365 -24.131  1.00  0.00           H  
ATOM   1661 1HZ  LYS A  99      -9.462  37.939 -26.028  1.00  0.00           H  
ATOM   1662 2HZ  LYS A  99      -9.415  37.043 -24.643  1.00  0.00           H  
ATOM   1663 3HZ  LYS A  99     -10.753  37.001 -25.607  1.00  0.00           H  
ATOM   1664  N   GLN A 100     -14.256  39.822 -18.240  1.00  0.00           N  
ATOM   1665  CA  GLN A 100     -15.135  39.349 -17.187  1.00  0.00           C  
ATOM   1666  C   GLN A 100     -16.087  40.443 -16.720  1.00  0.00           C  
ATOM   1667  O   GLN A 100     -16.867  40.238 -15.785  1.00  0.00           O  
ATOM   1668  CB  GLN A 100     -14.344  38.889 -15.970  1.00  0.00           C  
ATOM   1669  CG  GLN A 100     -13.427  37.713 -16.154  1.00  0.00           C  
ATOM   1670  CD  GLN A 100     -12.794  37.354 -14.825  1.00  0.00           C  
ATOM   1671  NE2 GLN A 100     -13.494  36.493 -14.146  1.00  0.00           N  
ATOM   1672  OE1 GLN A 100     -11.743  37.839 -14.382  1.00  0.00           O  
ATOM   1673  H   GLN A 100     -13.461  40.400 -17.962  1.00  0.00           H  
ATOM   1674  HA  GLN A 100     -15.720  38.518 -17.572  1.00  0.00           H  
ATOM   1675 1HB  GLN A 100     -13.748  39.705 -15.647  1.00  0.00           H  
ATOM   1676 2HB  GLN A 100     -15.028  38.641 -15.161  1.00  0.00           H  
ATOM   1677 1HG  GLN A 100     -14.003  36.860 -16.510  1.00  0.00           H  
ATOM   1678 2HG  GLN A 100     -12.642  37.973 -16.866  1.00  0.00           H  
ATOM   1679 1HE2 GLN A 100     -13.228  36.177 -13.214  1.00  0.00           H  
ATOM   1680 2HE2 GLN A 100     -14.362  36.124 -14.536  1.00  0.00           H  
ATOM   1681  N   ILE A 101     -16.000  41.617 -17.330  1.00  0.00           N  
ATOM   1682  CA  ILE A 101     -16.801  42.753 -16.902  1.00  0.00           C  
ATOM   1683  C   ILE A 101     -18.190  42.730 -17.511  1.00  0.00           C  
ATOM   1684  O   ILE A 101     -18.352  42.641 -18.728  1.00  0.00           O  
ATOM   1685  CB  ILE A 101     -16.120  44.099 -17.289  1.00  0.00           C  
ATOM   1686  CG1 ILE A 101     -14.675  44.209 -16.683  1.00  0.00           C  
ATOM   1687  CG2 ILE A 101     -16.994  45.331 -16.891  1.00  0.00           C  
ATOM   1688  CD1 ILE A 101     -14.547  44.108 -15.171  1.00  0.00           C  
ATOM   1689  H   ILE A 101     -15.356  41.713 -18.109  1.00  0.00           H  
ATOM   1690  HA  ILE A 101     -16.920  42.710 -15.821  1.00  0.00           H  
ATOM   1691  HB  ILE A 101     -15.993  44.111 -18.374  1.00  0.00           H  
ATOM   1692 1HG1 ILE A 101     -14.069  43.440 -17.129  1.00  0.00           H  
ATOM   1693 2HG1 ILE A 101     -14.272  45.167 -16.978  1.00  0.00           H  
ATOM   1694 1HG2 ILE A 101     -16.497  46.236 -17.215  1.00  0.00           H  
ATOM   1695 2HG2 ILE A 101     -17.967  45.280 -17.370  1.00  0.00           H  
ATOM   1696 3HG2 ILE A 101     -17.134  45.361 -15.810  1.00  0.00           H  
ATOM   1697 1HD1 ILE A 101     -13.506  44.219 -14.902  1.00  0.00           H  
ATOM   1698 2HD1 ILE A 101     -15.125  44.885 -14.693  1.00  0.00           H  
ATOM   1699 3HD1 ILE A 101     -14.900  43.136 -14.831  1.00  0.00           H  
ATOM   1700  N   PHE A 102     -19.192  42.855 -16.651  1.00  0.00           N  
ATOM   1701  CA  PHE A 102     -20.562  42.914 -17.112  1.00  0.00           C  
ATOM   1702  C   PHE A 102     -20.835  44.376 -17.382  1.00  0.00           C  
ATOM   1703  O   PHE A 102     -20.771  45.202 -16.461  1.00  0.00           O  
ATOM   1704  CB  PHE A 102     -21.562  42.447 -16.052  1.00  0.00           C  
ATOM   1705  CG  PHE A 102     -21.555  40.986 -15.676  1.00  0.00           C  
ATOM   1706  CD1 PHE A 102     -20.885  40.549 -14.549  1.00  0.00           C  
ATOM   1707  CD2 PHE A 102     -22.250  40.053 -16.427  1.00  0.00           C  
ATOM   1708  CE1 PHE A 102     -20.929  39.219 -14.173  1.00  0.00           C  
ATOM   1709  CE2 PHE A 102     -22.276  38.721 -16.054  1.00  0.00           C  
ATOM   1710  CZ  PHE A 102     -21.616  38.311 -14.923  1.00  0.00           C  
ATOM   1711  H   PHE A 102     -18.986  42.919 -15.666  1.00  0.00           H  
ATOM   1712  HA  PHE A 102     -20.675  42.339 -18.032  1.00  0.00           H  
ATOM   1713 1HB  PHE A 102     -21.386  43.017 -15.145  1.00  0.00           H  
ATOM   1714 2HB  PHE A 102     -22.569  42.701 -16.386  1.00  0.00           H  
ATOM   1715  HD1 PHE A 102     -20.334  41.269 -13.943  1.00  0.00           H  
ATOM   1716  HD2 PHE A 102     -22.789  40.378 -17.318  1.00  0.00           H  
ATOM   1717  HE1 PHE A 102     -20.426  38.891 -13.275  1.00  0.00           H  
ATOM   1718  HE2 PHE A 102     -22.830  37.995 -16.649  1.00  0.00           H  
ATOM   1719  HZ  PHE A 102     -21.651  37.264 -14.622  1.00  0.00           H  
ATOM   1720  N   ARG A 103     -21.094  44.706 -18.637  1.00  0.00           N  
ATOM   1721  CA  ARG A 103     -21.310  46.092 -19.012  1.00  0.00           C  
ATOM   1722  C   ARG A 103     -22.782  46.437 -18.942  1.00  0.00           C  
ATOM   1723  O   ARG A 103     -23.645  45.566 -19.079  1.00  0.00           O  
ATOM   1724  CB  ARG A 103     -20.793  46.360 -20.418  1.00  0.00           C  
ATOM   1725  CG  ARG A 103     -19.288  46.217 -20.584  1.00  0.00           C  
ATOM   1726  CD  ARG A 103     -18.860  46.498 -21.978  1.00  0.00           C  
ATOM   1727  NE  ARG A 103     -17.424  46.345 -22.146  1.00  0.00           N  
ATOM   1728  CZ  ARG A 103     -16.767  46.513 -23.310  1.00  0.00           C  
ATOM   1729  NH1 ARG A 103     -17.430  46.838 -24.398  1.00  0.00           N1+
ATOM   1730  NH2 ARG A 103     -15.456  46.350 -23.360  1.00  0.00           N  
ATOM   1731  H   ARG A 103     -21.126  43.978 -19.340  1.00  0.00           H  
ATOM   1732  HA  ARG A 103     -20.779  46.727 -18.308  1.00  0.00           H  
ATOM   1733 1HB  ARG A 103     -21.267  45.673 -21.117  1.00  0.00           H  
ATOM   1734 2HB  ARG A 103     -21.063  47.372 -20.719  1.00  0.00           H  
ATOM   1735 1HG  ARG A 103     -18.781  46.920 -19.922  1.00  0.00           H  
ATOM   1736 2HG  ARG A 103     -18.988  45.199 -20.331  1.00  0.00           H  
ATOM   1737 1HD  ARG A 103     -19.358  45.806 -22.657  1.00  0.00           H  
ATOM   1738 2HD  ARG A 103     -19.127  47.520 -22.242  1.00  0.00           H  
ATOM   1739  HE  ARG A 103     -16.879  46.094 -21.331  1.00  0.00           H  
ATOM   1740 1HH1 ARG A 103     -18.432  46.963 -24.360  1.00  0.00           H  
ATOM   1741 2HH1 ARG A 103     -16.938  46.965 -25.270  1.00  0.00           H  
ATOM   1742 1HH2 ARG A 103     -14.947  46.100 -22.523  1.00  0.00           H  
ATOM   1743 2HH2 ARG A 103     -14.965  46.476 -24.232  1.00  0.00           H  
ATOM   1744  N   VAL A 104     -23.048  47.703 -18.687  1.00  0.00           N  
ATOM   1745  CA  VAL A 104     -24.385  48.237 -18.596  1.00  0.00           C  
ATOM   1746  C   VAL A 104     -24.592  49.387 -19.584  1.00  0.00           C  
ATOM   1747  O   VAL A 104     -23.829  50.362 -19.630  1.00  0.00           O  
ATOM   1748  CB  VAL A 104     -24.656  48.730 -17.162  1.00  0.00           C  
ATOM   1749  CG1 VAL A 104     -26.047  49.338 -17.063  1.00  0.00           C  
ATOM   1750  CG2 VAL A 104     -24.499  47.579 -16.181  1.00  0.00           C  
ATOM   1751  H   VAL A 104     -22.263  48.343 -18.588  1.00  0.00           H  
ATOM   1752  HA  VAL A 104     -25.087  47.443 -18.849  1.00  0.00           H  
ATOM   1753  HB  VAL A 104     -23.943  49.518 -16.918  1.00  0.00           H  
ATOM   1754 1HG1 VAL A 104     -26.222  49.682 -16.043  1.00  0.00           H  
ATOM   1755 2HG1 VAL A 104     -26.125  50.183 -17.747  1.00  0.00           H  
ATOM   1756 3HG1 VAL A 104     -26.792  48.587 -17.324  1.00  0.00           H  
ATOM   1757 1HG2 VAL A 104     -24.691  47.935 -15.169  1.00  0.00           H  
ATOM   1758 2HG2 VAL A 104     -25.208  46.789 -16.429  1.00  0.00           H  
ATOM   1759 3HG2 VAL A 104     -23.484  47.186 -16.240  1.00  0.00           H  
ATOM   1760  N   ASP A 105     -25.656  49.280 -20.376  1.00  0.00           N  
ATOM   1761  CA  ASP A 105     -25.958  50.289 -21.378  1.00  0.00           C  
ATOM   1762  C   ASP A 105     -24.711  50.452 -22.268  1.00  0.00           C  
ATOM   1763  O   ASP A 105     -24.099  49.442 -22.626  1.00  0.00           O  
ATOM   1764  CB  ASP A 105     -26.394  51.581 -20.651  1.00  0.00           C  
ATOM   1765  CG  ASP A 105     -27.081  52.592 -21.518  1.00  0.00           C  
ATOM   1766  OD1 ASP A 105     -26.348  53.261 -22.186  1.00  0.00           O  
ATOM   1767  OD2 ASP A 105     -28.279  52.686 -21.524  1.00  0.00           O1-
ATOM   1768  H   ASP A 105     -26.252  48.468 -20.293  1.00  0.00           H  
ATOM   1769  HA  ASP A 105     -26.784  49.943 -22.000  1.00  0.00           H  
ATOM   1770 1HB  ASP A 105     -27.074  51.318 -19.841  1.00  0.00           H  
ATOM   1771 2HB  ASP A 105     -25.529  52.061 -20.194  1.00  0.00           H  
ATOM   1772  N   LYS A 106     -24.296  51.678 -22.595  1.00  0.00           N  
ATOM   1773  CA  LYS A 106     -23.115  51.854 -23.429  1.00  0.00           C  
ATOM   1774  C   LYS A 106     -21.894  52.355 -22.659  1.00  0.00           C  
ATOM   1775  O   LYS A 106     -20.759  52.159 -23.097  1.00  0.00           O  
ATOM   1776  CB  LYS A 106     -23.425  52.816 -24.572  1.00  0.00           C  
ATOM   1777  CG  LYS A 106     -24.453  52.286 -25.567  1.00  0.00           C  
ATOM   1778  CD  LYS A 106     -24.688  53.274 -26.706  1.00  0.00           C  
ATOM   1779  CE  LYS A 106     -25.708  52.741 -27.710  1.00  0.00           C  
ATOM   1780  NZ  LYS A 106     -25.968  53.715 -28.810  1.00  0.00           N1+
ATOM   1781  H   LYS A 106     -24.851  52.486 -22.323  1.00  0.00           H  
ATOM   1782  HA  LYS A 106     -22.852  50.889 -23.859  1.00  0.00           H  
ATOM   1783 1HB  LYS A 106     -23.812  53.749 -24.155  1.00  0.00           H  
ATOM   1784 2HB  LYS A 106     -22.509  53.049 -25.111  1.00  0.00           H  
ATOM   1785 1HG  LYS A 106     -24.106  51.336 -25.971  1.00  0.00           H  
ATOM   1786 2HG  LYS A 106     -25.395  52.114 -25.041  1.00  0.00           H  
ATOM   1787 1HD  LYS A 106     -25.054  54.215 -26.295  1.00  0.00           H  
ATOM   1788 2HD  LYS A 106     -23.748  53.463 -27.222  1.00  0.00           H  
ATOM   1789 1HE  LYS A 106     -25.335  51.814 -28.141  1.00  0.00           H  
ATOM   1790 2HE  LYS A 106     -26.645  52.537 -27.191  1.00  0.00           H  
ATOM   1791 1HZ  LYS A 106     -26.646  53.326 -29.451  1.00  0.00           H  
ATOM   1792 2HZ  LYS A 106     -26.327  54.577 -28.423  1.00  0.00           H  
ATOM   1793 3HZ  LYS A 106     -25.107  53.903 -29.306  1.00  0.00           H  
ATOM   1794  N   ASN A 107     -22.125  53.047 -21.545  1.00  0.00           N  
ATOM   1795  CA  ASN A 107     -21.051  53.667 -20.789  1.00  0.00           C  
ATOM   1796  C   ASN A 107     -20.894  53.302 -19.308  1.00  0.00           C  
ATOM   1797  O   ASN A 107     -20.141  53.991 -18.606  1.00  0.00           O  
ATOM   1798  CB  ASN A 107     -21.187  55.159 -20.961  1.00  0.00           C  
ATOM   1799  CG  ASN A 107     -22.530  55.627 -20.504  1.00  0.00           C  
ATOM   1800  ND2 ASN A 107     -22.650  56.887 -20.178  1.00  0.00           N  
ATOM   1801  OD1 ASN A 107     -23.477  54.818 -20.465  1.00  0.00           O  
ATOM   1802  H   ASN A 107     -23.080  53.173 -21.223  1.00  0.00           H  
ATOM   1803  HA  ASN A 107     -20.114  53.369 -21.260  1.00  0.00           H  
ATOM   1804 1HB  ASN A 107     -20.415  55.672 -20.386  1.00  0.00           H  
ATOM   1805 2HB  ASN A 107     -21.053  55.422 -22.010  1.00  0.00           H  
ATOM   1806 1HD2 ASN A 107     -23.533  57.248 -19.877  1.00  0.00           H  
ATOM   1807 2HD2 ASN A 107     -21.857  57.492 -20.231  1.00  0.00           H  
ATOM   1808  N   PHE A 108     -21.528  52.225 -18.832  1.00  0.00           N  
ATOM   1809  CA  PHE A 108     -21.409  51.812 -17.437  1.00  0.00           C  
ATOM   1810  C   PHE A 108     -21.065  50.342 -17.302  1.00  0.00           C  
ATOM   1811  O   PHE A 108     -20.988  49.605 -18.291  1.00  0.00           O  
ATOM   1812  CB  PHE A 108     -22.692  52.074 -16.659  1.00  0.00           C  
ATOM   1813  CG  PHE A 108     -23.079  53.466 -16.499  1.00  0.00           C  
ATOM   1814  CD1 PHE A 108     -23.861  54.090 -17.425  1.00  0.00           C  
ATOM   1815  CD2 PHE A 108     -22.678  54.160 -15.381  1.00  0.00           C  
ATOM   1816  CE1 PHE A 108     -24.224  55.401 -17.247  1.00  0.00           C  
ATOM   1817  CE2 PHE A 108     -23.028  55.456 -15.190  1.00  0.00           C  
ATOM   1818  CZ  PHE A 108     -23.807  56.089 -16.128  1.00  0.00           C  
ATOM   1819  H   PHE A 108     -22.156  51.659 -19.410  1.00  0.00           H  
ATOM   1820  HA  PHE A 108     -20.618  52.382 -16.966  1.00  0.00           H  
ATOM   1821 1HB  PHE A 108     -23.509  51.564 -17.147  1.00  0.00           H  
ATOM   1822 2HB  PHE A 108     -22.570  51.663 -15.677  1.00  0.00           H  
ATOM   1823  HD1 PHE A 108     -24.189  53.541 -18.312  1.00  0.00           H  
ATOM   1824  HD2 PHE A 108     -22.073  53.657 -14.642  1.00  0.00           H  
ATOM   1825  HE1 PHE A 108     -24.842  55.893 -17.996  1.00  0.00           H  
ATOM   1826  HE2 PHE A 108     -22.695  55.987 -14.298  1.00  0.00           H  
ATOM   1827  HZ  PHE A 108     -24.096  57.129 -15.986  1.00  0.00           H  
ATOM   1828  N   CYS A 109     -20.836  49.925 -16.064  1.00  0.00           N  
ATOM   1829  CA  CYS A 109     -20.579  48.532 -15.730  1.00  0.00           C  
ATOM   1830  C   CYS A 109     -20.889  48.201 -14.281  1.00  0.00           C  
ATOM   1831  O   CYS A 109     -21.051  49.091 -13.438  1.00  0.00           O  
ATOM   1832  CB  CYS A 109     -19.118  48.184 -16.012  1.00  0.00           C  
ATOM   1833  SG  CYS A 109     -17.932  49.088 -14.988  1.00  0.00           S  
ATOM   1834  H   CYS A 109     -20.824  50.620 -15.313  1.00  0.00           H  
ATOM   1835  HA  CYS A 109     -21.205  47.904 -16.357  1.00  0.00           H  
ATOM   1836 1HB  CYS A 109     -18.960  47.118 -15.850  1.00  0.00           H  
ATOM   1837 2HB  CYS A 109     -18.889  48.393 -17.057  1.00  0.00           H  
ATOM   1838  HG  CYS A 109     -18.571  50.253 -15.032  1.00  0.00           H  
ATOM   1839  N   LEU A 110     -20.930  46.911 -13.984  1.00  0.00           N  
ATOM   1840  CA  LEU A 110     -21.084  46.474 -12.606  1.00  0.00           C  
ATOM   1841  C   LEU A 110     -19.689  46.283 -12.040  1.00  0.00           C  
ATOM   1842  O   LEU A 110     -18.900  45.489 -12.553  1.00  0.00           O  
ATOM   1843  CB  LEU A 110     -21.884  45.178 -12.533  1.00  0.00           C  
ATOM   1844  CG  LEU A 110     -23.300  45.202 -13.136  1.00  0.00           C  
ATOM   1845  CD1 LEU A 110     -23.900  43.800 -13.028  1.00  0.00           C  
ATOM   1846  CD2 LEU A 110     -24.174  46.232 -12.398  1.00  0.00           C  
ATOM   1847  H   LEU A 110     -20.828  46.225 -14.741  1.00  0.00           H  
ATOM   1848  HA  LEU A 110     -21.570  47.252 -12.023  1.00  0.00           H  
ATOM   1849 1HB  LEU A 110     -21.320  44.401 -13.042  1.00  0.00           H  
ATOM   1850 2HB  LEU A 110     -21.974  44.912 -11.496  1.00  0.00           H  
ATOM   1851  HG  LEU A 110     -23.241  45.463 -14.194  1.00  0.00           H  
ATOM   1852 1HD1 LEU A 110     -24.896  43.797 -13.468  1.00  0.00           H  
ATOM   1853 2HD1 LEU A 110     -23.271  43.085 -13.556  1.00  0.00           H  
ATOM   1854 3HD1 LEU A 110     -23.970  43.513 -11.984  1.00  0.00           H  
ATOM   1855 1HD2 LEU A 110     -25.173  46.236 -12.833  1.00  0.00           H  
ATOM   1856 2HD2 LEU A 110     -24.240  45.963 -11.346  1.00  0.00           H  
ATOM   1857 3HD2 LEU A 110     -23.749  47.229 -12.493  1.00  0.00           H  
ATOM   1858  N   ARG A 111     -19.379  47.012 -10.980  1.00  0.00           N  
ATOM   1859  CA  ARG A 111     -18.038  46.993 -10.429  1.00  0.00           C  
ATOM   1860  C   ARG A 111     -17.525  45.573 -10.115  1.00  0.00           C  
ATOM   1861  O   ARG A 111     -18.250  44.796  -9.489  1.00  0.00           O  
ATOM   1862  CB  ARG A 111     -18.028  47.821  -9.150  1.00  0.00           C  
ATOM   1863  CG  ARG A 111     -18.848  47.250  -7.989  1.00  0.00           C  
ATOM   1864  CD  ARG A 111     -18.918  48.174  -6.843  1.00  0.00           C  
ATOM   1865  NE  ARG A 111     -19.776  47.628  -5.792  1.00  0.00           N  
ATOM   1866  CZ  ARG A 111     -20.153  48.239  -4.645  1.00  0.00           C  
ATOM   1867  NH1 ARG A 111     -19.760  49.447  -4.317  1.00  0.00           N1+
ATOM   1868  NH2 ARG A 111     -20.926  47.565  -3.843  1.00  0.00           N  
ATOM   1869  H   ARG A 111     -20.084  47.647 -10.583  1.00  0.00           H  
ATOM   1870  HA  ARG A 111     -17.416  47.492 -11.158  1.00  0.00           H  
ATOM   1871 1HB  ARG A 111     -17.012  47.983  -8.819  1.00  0.00           H  
ATOM   1872 2HB  ARG A 111     -18.465  48.793  -9.358  1.00  0.00           H  
ATOM   1873 1HG  ARG A 111     -19.862  47.017  -8.311  1.00  0.00           H  
ATOM   1874 2HG  ARG A 111     -18.371  46.349  -7.611  1.00  0.00           H  
ATOM   1875 1HD  ARG A 111     -17.916  48.314  -6.438  1.00  0.00           H  
ATOM   1876 2HD  ARG A 111     -19.321  49.130  -7.169  1.00  0.00           H  
ATOM   1877  HE  ARG A 111     -20.126  46.666  -5.919  1.00  0.00           H  
ATOM   1878 1HH1 ARG A 111     -19.155  49.972  -4.931  1.00  0.00           H  
ATOM   1879 2HH1 ARG A 111     -20.025  49.821  -3.387  1.00  0.00           H  
ATOM   1880 1HH2 ARG A 111     -21.194  46.617  -4.147  1.00  0.00           H  
ATOM   1881 2HH2 ARG A 111     -21.252  47.983  -2.976  1.00  0.00           H  
ATOM   1882  N   PRO A 112     -16.294  45.195 -10.548  1.00  0.00           N  
ATOM   1883  CA  PRO A 112     -15.605  43.934 -10.280  1.00  0.00           C  
ATOM   1884  C   PRO A 112     -14.963  43.913  -8.899  1.00  0.00           C  
ATOM   1885  O   PRO A 112     -14.414  42.891  -8.471  1.00  0.00           O  
ATOM   1886  CB  PRO A 112     -14.554  43.887 -11.387  1.00  0.00           C  
ATOM   1887  CG  PRO A 112     -14.207  45.337 -11.635  1.00  0.00           C  
ATOM   1888  CD  PRO A 112     -15.522  46.089 -11.457  1.00  0.00           C  
ATOM   1889  HA  PRO A 112     -16.326  43.105 -10.391  1.00  0.00           H  
ATOM   1890 1HB  PRO A 112     -13.687  43.307 -11.046  1.00  0.00           H  
ATOM   1891 2HB  PRO A 112     -14.963  43.376 -12.270  1.00  0.00           H  
ATOM   1892 1HG  PRO A 112     -13.443  45.666 -10.940  1.00  0.00           H  
ATOM   1893 2HG  PRO A 112     -13.779  45.459 -12.637  1.00  0.00           H  
ATOM   1894 1HD  PRO A 112     -15.304  47.062 -10.990  1.00  0.00           H  
ATOM   1895 2HD  PRO A 112     -16.050  46.177 -12.425  1.00  0.00           H  
ATOM   1896  N   MET A 113     -14.927  45.090  -8.273  1.00  0.00           N  
ATOM   1897  CA  MET A 113     -14.281  45.313  -6.996  1.00  0.00           C  
ATOM   1898  C   MET A 113     -14.716  46.657  -6.427  1.00  0.00           C  
ATOM   1899  O   MET A 113     -15.237  47.510  -7.143  1.00  0.00           O  
ATOM   1900  CB  MET A 113     -12.763  45.250  -7.148  1.00  0.00           C  
ATOM   1901  CG  MET A 113     -12.169  46.358  -8.007  1.00  0.00           C  
ATOM   1902  SD  MET A 113     -10.450  46.040  -8.453  1.00  0.00           S  
ATOM   1903  CE  MET A 113     -10.621  44.851  -9.781  1.00  0.00           C  
ATOM   1904  H   MET A 113     -15.385  45.877  -8.700  1.00  0.00           H  
ATOM   1905  HA  MET A 113     -14.614  44.552  -6.294  1.00  0.00           H  
ATOM   1906 1HB  MET A 113     -12.293  45.304  -6.166  1.00  0.00           H  
ATOM   1907 2HB  MET A 113     -12.477  44.296  -7.592  1.00  0.00           H  
ATOM   1908 1HG  MET A 113     -12.747  46.465  -8.924  1.00  0.00           H  
ATOM   1909 2HG  MET A 113     -12.218  47.301  -7.462  1.00  0.00           H  
ATOM   1910 1HE  MET A 113      -9.634  44.571 -10.148  1.00  0.00           H  
ATOM   1911 2HE  MET A 113     -11.137  43.958  -9.427  1.00  0.00           H  
ATOM   1912 3HE  MET A 113     -11.198  45.299 -10.592  1.00  0.00           H  
ATOM   1913  N   LEU A 114     -14.434  46.877  -5.155  1.00  0.00           N  
ATOM   1914  CA  LEU A 114     -14.858  48.135  -4.551  1.00  0.00           C  
ATOM   1915  C   LEU A 114     -13.818  49.246  -4.694  1.00  0.00           C  
ATOM   1916  O   LEU A 114     -14.126  50.432  -4.518  1.00  0.00           O  
ATOM   1917  CB  LEU A 114     -15.103  47.863  -3.068  1.00  0.00           C  
ATOM   1918  CG  LEU A 114     -16.158  46.742  -2.744  1.00  0.00           C  
ATOM   1919  CD1 LEU A 114     -16.217  46.512  -1.297  1.00  0.00           C  
ATOM   1920  CD2 LEU A 114     -17.503  47.116  -3.215  1.00  0.00           C  
ATOM   1921  H   LEU A 114     -13.972  46.178  -4.587  1.00  0.00           H  
ATOM   1922  HA  LEU A 114     -15.769  48.468  -5.041  1.00  0.00           H  
ATOM   1923 1HB  LEU A 114     -14.164  47.580  -2.628  1.00  0.00           H  
ATOM   1924 2HB  LEU A 114     -15.442  48.792  -2.595  1.00  0.00           H  
ATOM   1925  HG  LEU A 114     -15.862  45.818  -3.223  1.00  0.00           H  
ATOM   1926 1HD1 LEU A 114     -16.943  45.758  -1.112  1.00  0.00           H  
ATOM   1927 2HD1 LEU A 114     -15.270  46.191  -0.922  1.00  0.00           H  
ATOM   1928 3HD1 LEU A 114     -16.510  47.407  -0.805  1.00  0.00           H  
ATOM   1929 1HD2 LEU A 114     -18.210  46.315  -2.972  1.00  0.00           H  
ATOM   1930 2HD2 LEU A 114     -17.816  48.035  -2.729  1.00  0.00           H  
ATOM   1931 3HD2 LEU A 114     -17.480  47.256  -4.279  1.00  0.00           H  
ATOM   1932  N   ALA A 115     -12.603  48.850  -5.079  1.00  0.00           N  
ATOM   1933  CA  ALA A 115     -11.437  49.720  -5.151  1.00  0.00           C  
ATOM   1934  C   ALA A 115     -11.628  51.060  -5.891  1.00  0.00           C  
ATOM   1935  O   ALA A 115     -11.196  52.064  -5.334  1.00  0.00           O  
ATOM   1936  CB  ALA A 115     -10.288  48.965  -5.776  1.00  0.00           C  
ATOM   1937  H   ALA A 115     -12.483  47.864  -5.264  1.00  0.00           H  
ATOM   1938  HA  ALA A 115     -11.158  49.956  -4.123  1.00  0.00           H  
ATOM   1939 1HB  ALA A 115      -9.392  49.588  -5.760  1.00  0.00           H  
ATOM   1940 2HB  ALA A 115     -10.101  48.051  -5.213  1.00  0.00           H  
ATOM   1941 3HB  ALA A 115     -10.527  48.714  -6.781  1.00  0.00           H  
ATOM   1942  N   PRO A 116     -12.266  51.197  -7.088  1.00  0.00           N  
ATOM   1943  CA  PRO A 116     -12.390  52.490  -7.734  1.00  0.00           C  
ATOM   1944  C   PRO A 116     -13.244  53.474  -6.940  1.00  0.00           C  
ATOM   1945  O   PRO A 116     -13.049  54.693  -7.032  1.00  0.00           O  
ATOM   1946  CB  PRO A 116     -13.050  52.129  -9.069  1.00  0.00           C  
ATOM   1947  CG  PRO A 116     -13.726  50.828  -8.802  1.00  0.00           C  
ATOM   1948  CD  PRO A 116     -12.827  50.134  -7.814  1.00  0.00           C  
ATOM   1949  HA  PRO A 116     -11.387  52.906  -7.896  1.00  0.00           H  
ATOM   1950 1HB  PRO A 116     -13.752  52.921  -9.368  1.00  0.00           H  
ATOM   1951 2HB  PRO A 116     -12.287  52.060  -9.858  1.00  0.00           H  
ATOM   1952 1HG  PRO A 116     -14.738  51.000  -8.405  1.00  0.00           H  
ATOM   1953 2HG  PRO A 116     -13.844  50.262  -9.738  1.00  0.00           H  
ATOM   1954 1HD  PRO A 116     -13.429  49.482  -7.164  1.00  0.00           H  
ATOM   1955 2HD  PRO A 116     -12.069  49.548  -8.356  1.00  0.00           H  
ATOM   1956  N   ASN A 117     -14.157  52.975  -6.103  1.00  0.00           N  
ATOM   1957  CA  ASN A 117     -14.961  53.927  -5.379  1.00  0.00           C  
ATOM   1958  C   ASN A 117     -14.190  54.307  -4.134  1.00  0.00           C  
ATOM   1959  O   ASN A 117     -14.206  55.462  -3.702  1.00  0.00           O  
ATOM   1960  CB  ASN A 117     -16.318  53.368  -5.068  1.00  0.00           C  
ATOM   1961  CG  ASN A 117     -17.229  53.164  -6.319  1.00  0.00           C  
ATOM   1962  ND2 ASN A 117     -18.220  52.345  -6.105  1.00  0.00           N  
ATOM   1963  OD1 ASN A 117     -17.061  53.736  -7.406  1.00  0.00           O  
ATOM   1964  H   ASN A 117     -14.318  51.976  -5.947  1.00  0.00           H  
ATOM   1965  HA  ASN A 117     -15.089  54.827  -5.981  1.00  0.00           H  
ATOM   1966 1HB  ASN A 117     -16.202  52.406  -4.558  1.00  0.00           H  
ATOM   1967 2HB  ASN A 117     -16.804  54.041  -4.375  1.00  0.00           H  
ATOM   1968 1HD2 ASN A 117     -18.928  52.116  -6.800  1.00  0.00           H  
ATOM   1969 2HD2 ASN A 117     -18.315  51.952  -5.194  1.00  0.00           H  
ATOM   1970  N   LEU A 118     -13.453  53.339  -3.585  1.00  0.00           N  
ATOM   1971  CA  LEU A 118     -12.668  53.595  -2.393  1.00  0.00           C  
ATOM   1972  C   LEU A 118     -11.571  54.596  -2.740  1.00  0.00           C  
ATOM   1973  O   LEU A 118     -11.234  55.442  -1.911  1.00  0.00           O  
ATOM   1974  CB  LEU A 118     -12.059  52.295  -1.853  1.00  0.00           C  
ATOM   1975  CG  LEU A 118     -12.926  51.520  -0.852  1.00  0.00           C  
ATOM   1976  CD1 LEU A 118     -13.156  52.372   0.388  1.00  0.00           C  
ATOM   1977  CD2 LEU A 118     -14.246  51.143  -1.509  1.00  0.00           C  
ATOM   1978  H   LEU A 118     -13.500  52.393  -3.981  1.00  0.00           H  
ATOM   1979  HA  LEU A 118     -13.310  54.055  -1.651  1.00  0.00           H  
ATOM   1980 1HB  LEU A 118     -11.851  51.633  -2.692  1.00  0.00           H  
ATOM   1981 2HB  LEU A 118     -11.116  52.531  -1.361  1.00  0.00           H  
ATOM   1982  HG  LEU A 118     -12.403  50.615  -0.542  1.00  0.00           H  
ATOM   1983 1HD1 LEU A 118     -13.772  51.822   1.100  1.00  0.00           H  
ATOM   1984 2HD1 LEU A 118     -12.197  52.611   0.849  1.00  0.00           H  
ATOM   1985 3HD1 LEU A 118     -13.663  53.294   0.107  1.00  0.00           H  
ATOM   1986 1HD2 LEU A 118     -14.862  50.591  -0.798  1.00  0.00           H  
ATOM   1987 2HD2 LEU A 118     -14.770  52.047  -1.818  1.00  0.00           H  
ATOM   1988 3HD2 LEU A 118     -14.053  50.519  -2.382  1.00  0.00           H  
ATOM   1989  N   TYR A 119     -11.032  54.529  -3.969  1.00  0.00           N  
ATOM   1990  CA  TYR A 119     -10.032  55.501  -4.391  1.00  0.00           C  
ATOM   1991  C   TYR A 119     -10.599  56.918  -4.406  1.00  0.00           C  
ATOM   1992  O   TYR A 119      -9.951  57.853  -3.917  1.00  0.00           O  
ATOM   1993  CB  TYR A 119      -9.508  55.197  -5.785  1.00  0.00           C  
ATOM   1994  CG  TYR A 119      -8.327  54.266  -5.897  1.00  0.00           C  
ATOM   1995  CD1 TYR A 119      -8.403  53.021  -6.514  1.00  0.00           C  
ATOM   1996  CD2 TYR A 119      -7.131  54.716  -5.410  1.00  0.00           C  
ATOM   1997  CE1 TYR A 119      -7.255  52.251  -6.623  1.00  0.00           C  
ATOM   1998  CE2 TYR A 119      -5.994  53.964  -5.514  1.00  0.00           C  
ATOM   1999  CZ  TYR A 119      -6.041  52.736  -6.117  1.00  0.00           C  
ATOM   2000  OH  TYR A 119      -4.886  51.984  -6.225  1.00  0.00           O  
ATOM   2001  H   TYR A 119     -11.309  53.769  -4.593  1.00  0.00           H  
ATOM   2002  HA  TYR A 119      -9.208  55.475  -3.680  1.00  0.00           H  
ATOM   2003 1HB  TYR A 119     -10.319  54.774  -6.379  1.00  0.00           H  
ATOM   2004 2HB  TYR A 119      -9.245  56.124  -6.238  1.00  0.00           H  
ATOM   2005  HD1 TYR A 119      -9.340  52.661  -6.917  1.00  0.00           H  
ATOM   2006  HD2 TYR A 119      -7.096  55.685  -4.945  1.00  0.00           H  
ATOM   2007  HE1 TYR A 119      -7.293  51.285  -7.105  1.00  0.00           H  
ATOM   2008  HE2 TYR A 119      -5.047  54.341  -5.123  1.00  0.00           H  
ATOM   2009  HH  TYR A 119      -4.111  52.500  -5.869  1.00  0.00           H  
ATOM   2010  N   ASN A 120     -11.835  57.086  -4.895  1.00  0.00           N  
ATOM   2011  CA  ASN A 120     -12.428  58.417  -4.877  1.00  0.00           C  
ATOM   2012  C   ASN A 120     -12.667  58.872  -3.435  1.00  0.00           C  
ATOM   2013  O   ASN A 120     -12.446  60.045  -3.099  1.00  0.00           O  
ATOM   2014  CB  ASN A 120     -13.721  58.430  -5.664  1.00  0.00           C  
ATOM   2015  CG  ASN A 120     -13.549  58.411  -7.182  1.00  0.00           C  
ATOM   2016  ND2 ASN A 120     -14.519  57.821  -7.811  1.00  0.00           N  
ATOM   2017  OD1 ASN A 120     -12.581  58.914  -7.799  1.00  0.00           O  
ATOM   2018  H   ASN A 120     -12.315  56.299  -5.353  1.00  0.00           H  
ATOM   2019  HA  ASN A 120     -11.727  59.115  -5.324  1.00  0.00           H  
ATOM   2020 1HB  ASN A 120     -14.310  57.558  -5.376  1.00  0.00           H  
ATOM   2021 2HB  ASN A 120     -14.295  59.313  -5.388  1.00  0.00           H  
ATOM   2022 1HD2 ASN A 120     -14.507  57.759  -8.813  1.00  0.00           H  
ATOM   2023 2HD2 ASN A 120     -15.279  57.424  -7.297  1.00  0.00           H  
ATOM   2024  N   TYR A 121     -13.045  57.935  -2.558  1.00  0.00           N  
ATOM   2025  CA  TYR A 121     -13.232  58.292  -1.163  1.00  0.00           C  
ATOM   2026  C   TYR A 121     -11.922  58.667  -0.493  1.00  0.00           C  
ATOM   2027  O   TYR A 121     -11.891  59.644   0.241  1.00  0.00           O  
ATOM   2028  CB  TYR A 121     -13.899  57.141  -0.407  1.00  0.00           C  
ATOM   2029  CG  TYR A 121     -15.405  57.107  -0.551  1.00  0.00           C  
ATOM   2030  CD1 TYR A 121     -16.001  56.173  -1.385  1.00  0.00           C  
ATOM   2031  CD2 TYR A 121     -16.189  58.010   0.152  1.00  0.00           C  
ATOM   2032  CE1 TYR A 121     -17.376  56.142  -1.516  1.00  0.00           C  
ATOM   2033  CE2 TYR A 121     -17.564  57.979   0.020  1.00  0.00           C  
ATOM   2034  CZ  TYR A 121     -18.157  57.050  -0.810  1.00  0.00           C  
ATOM   2035  OH  TYR A 121     -19.526  57.019  -0.941  1.00  0.00           O  
ATOM   2036  H   TYR A 121     -13.261  56.991  -2.892  1.00  0.00           H  
ATOM   2037  HA  TYR A 121     -13.871  59.174  -1.127  1.00  0.00           H  
ATOM   2038 1HB  TYR A 121     -13.502  56.190  -0.766  1.00  0.00           H  
ATOM   2039 2HB  TYR A 121     -13.661  57.215   0.654  1.00  0.00           H  
ATOM   2040  HD1 TYR A 121     -15.385  55.463  -1.937  1.00  0.00           H  
ATOM   2041  HD2 TYR A 121     -15.720  58.744   0.807  1.00  0.00           H  
ATOM   2042  HE1 TYR A 121     -17.845  55.408  -2.172  1.00  0.00           H  
ATOM   2043  HE2 TYR A 121     -18.180  58.690   0.572  1.00  0.00           H  
ATOM   2044  HH  TYR A 121     -19.773  56.320  -1.550  1.00  0.00           H  
ATOM   2045  N   LEU A 122     -10.813  57.987  -0.778  1.00  0.00           N  
ATOM   2046  CA  LEU A 122      -9.586  58.413  -0.121  1.00  0.00           C  
ATOM   2047  C   LEU A 122      -9.201  59.825  -0.546  1.00  0.00           C  
ATOM   2048  O   LEU A 122      -8.844  60.661   0.293  1.00  0.00           O  
ATOM   2049  CB  LEU A 122      -8.406  57.500  -0.491  1.00  0.00           C  
ATOM   2050  CG  LEU A 122      -8.349  56.075   0.054  1.00  0.00           C  
ATOM   2051  CD1 LEU A 122      -7.162  55.361  -0.616  1.00  0.00           C  
ATOM   2052  CD2 LEU A 122      -8.190  56.085   1.603  1.00  0.00           C  
ATOM   2053  H   LEU A 122     -10.857  57.151  -1.367  1.00  0.00           H  
ATOM   2054  HA  LEU A 122      -9.746  58.408   0.950  1.00  0.00           H  
ATOM   2055 1HB  LEU A 122      -8.428  57.398  -1.575  1.00  0.00           H  
ATOM   2056 2HB  LEU A 122      -7.500  57.991  -0.234  1.00  0.00           H  
ATOM   2057  HG  LEU A 122      -9.249  55.551  -0.222  1.00  0.00           H  
ATOM   2058 1HD1 LEU A 122      -7.110  54.333  -0.258  1.00  0.00           H  
ATOM   2059 2HD1 LEU A 122      -7.301  55.362  -1.699  1.00  0.00           H  
ATOM   2060 3HD1 LEU A 122      -6.237  55.876  -0.369  1.00  0.00           H  
ATOM   2061 1HD2 LEU A 122      -8.135  55.061   1.971  1.00  0.00           H  
ATOM   2062 2HD2 LEU A 122      -7.290  56.605   1.867  1.00  0.00           H  
ATOM   2063 3HD2 LEU A 122      -9.034  56.579   2.067  1.00  0.00           H  
ATOM   2064  N   ARG A 123      -9.357  60.148  -1.831  1.00  0.00           N  
ATOM   2065  CA  ARG A 123      -8.977  61.479  -2.288  1.00  0.00           C  
ATOM   2066  C   ARG A 123      -9.782  62.574  -1.582  1.00  0.00           C  
ATOM   2067  O   ARG A 123      -9.223  63.610  -1.189  1.00  0.00           O  
ATOM   2068  CB  ARG A 123      -9.178  61.603  -3.787  1.00  0.00           C  
ATOM   2069  CG  ARG A 123      -8.710  62.925  -4.401  1.00  0.00           C  
ATOM   2070  CD  ARG A 123      -8.842  62.935  -5.879  1.00  0.00           C  
ATOM   2071  NE  ARG A 123     -10.237  62.798  -6.299  1.00  0.00           N  
ATOM   2072  CZ  ARG A 123     -10.815  61.692  -6.844  1.00  0.00           C  
ATOM   2073  NH1 ARG A 123     -10.161  60.570  -7.074  1.00  0.00           N1+
ATOM   2074  NH2 ARG A 123     -12.086  61.714  -7.158  1.00  0.00           N  
ATOM   2075  H   ARG A 123      -9.677  59.439  -2.504  1.00  0.00           H  
ATOM   2076  HA  ARG A 123      -7.920  61.621  -2.070  1.00  0.00           H  
ATOM   2077 1HB  ARG A 123      -8.657  60.793  -4.296  1.00  0.00           H  
ATOM   2078 2HB  ARG A 123     -10.241  61.484  -4.000  1.00  0.00           H  
ATOM   2079 1HG  ARG A 123      -9.293  63.752  -3.998  1.00  0.00           H  
ATOM   2080 2HG  ARG A 123      -7.654  63.069  -4.164  1.00  0.00           H  
ATOM   2081 1HD  ARG A 123      -8.465  63.882  -6.261  1.00  0.00           H  
ATOM   2082 2HD  ARG A 123      -8.267  62.144  -6.294  1.00  0.00           H  
ATOM   2083  HE  ARG A 123     -10.829  63.604  -6.165  1.00  0.00           H  
ATOM   2084 1HH1 ARG A 123      -9.150  60.471  -6.872  1.00  0.00           H  
ATOM   2085 2HH1 ARG A 123     -10.688  59.791  -7.469  1.00  0.00           H  
ATOM   2086 1HH2 ARG A 123     -12.641  62.545  -7.008  1.00  0.00           H  
ATOM   2087 2HH2 ARG A 123     -12.488  60.863  -7.544  1.00  0.00           H  
ATOM   2088  N   LYS A 124     -11.100  62.357  -1.457  1.00  0.00           N  
ATOM   2089  CA  LYS A 124     -12.001  63.306  -0.810  1.00  0.00           C  
ATOM   2090  C   LYS A 124     -11.860  63.353   0.715  1.00  0.00           C  
ATOM   2091  O   LYS A 124     -11.876  64.424   1.326  1.00  0.00           O  
ATOM   2092  CB  LYS A 124     -13.446  62.944  -1.150  1.00  0.00           C  
ATOM   2093  CG  LYS A 124     -13.839  63.182  -2.600  1.00  0.00           C  
ATOM   2094  CD  LYS A 124     -15.284  62.758  -2.846  1.00  0.00           C  
ATOM   2095  CE  LYS A 124     -15.699  62.976  -4.296  1.00  0.00           C  
ATOM   2096  NZ  LYS A 124     -17.109  62.543  -4.546  1.00  0.00           N1+
ATOM   2097  H   LYS A 124     -11.492  61.496  -1.858  1.00  0.00           H  
ATOM   2098  HA  LYS A 124     -11.778  64.299  -1.196  1.00  0.00           H  
ATOM   2099 1HB  LYS A 124     -13.601  61.882  -0.935  1.00  0.00           H  
ATOM   2100 2HB  LYS A 124     -14.121  63.509  -0.512  1.00  0.00           H  
ATOM   2101 1HG  LYS A 124     -13.723  64.238  -2.840  1.00  0.00           H  
ATOM   2102 2HG  LYS A 124     -13.178  62.605  -3.249  1.00  0.00           H  
ATOM   2103 1HD  LYS A 124     -15.388  61.695  -2.605  1.00  0.00           H  
ATOM   2104 2HD  LYS A 124     -15.947  63.326  -2.196  1.00  0.00           H  
ATOM   2105 1HE  LYS A 124     -15.605  64.033  -4.537  1.00  0.00           H  
ATOM   2106 2HE  LYS A 124     -15.033  62.405  -4.946  1.00  0.00           H  
ATOM   2107 1HZ  LYS A 124     -17.346  62.702  -5.516  1.00  0.00           H  
ATOM   2108 2HZ  LYS A 124     -17.200  61.559  -4.336  1.00  0.00           H  
ATOM   2109 3HZ  LYS A 124     -17.735  63.072  -3.957  1.00  0.00           H  
ATOM   2110  N   LEU A 125     -11.671  62.195   1.335  1.00  0.00           N  
ATOM   2111  CA  LEU A 125     -11.587  62.097   2.779  1.00  0.00           C  
ATOM   2112  C   LEU A 125     -10.274  62.661   3.275  1.00  0.00           C  
ATOM   2113  O   LEU A 125     -10.211  63.208   4.370  1.00  0.00           O  
ATOM   2114  CB  LEU A 125     -11.727  60.636   3.226  1.00  0.00           C  
ATOM   2115  CG  LEU A 125     -13.098  59.994   2.977  1.00  0.00           C  
ATOM   2116  CD1 LEU A 125     -12.991  58.485   3.150  1.00  0.00           C  
ATOM   2117  CD2 LEU A 125     -14.117  60.584   3.941  1.00  0.00           C  
ATOM   2118  H   LEU A 125     -11.645  61.333   0.795  1.00  0.00           H  
ATOM   2119  HA  LEU A 125     -12.378  62.704   3.203  1.00  0.00           H  
ATOM   2120 1HB  LEU A 125     -10.982  60.040   2.702  1.00  0.00           H  
ATOM   2121 2HB  LEU A 125     -11.523  60.579   4.295  1.00  0.00           H  
ATOM   2122  HG  LEU A 125     -13.411  60.190   1.952  1.00  0.00           H  
ATOM   2123 1HD1 LEU A 125     -13.965  58.028   2.974  1.00  0.00           H  
ATOM   2124 2HD1 LEU A 125     -12.269  58.087   2.436  1.00  0.00           H  
ATOM   2125 3HD1 LEU A 125     -12.662  58.257   4.164  1.00  0.00           H  
ATOM   2126 1HD2 LEU A 125     -15.092  60.127   3.763  1.00  0.00           H  
ATOM   2127 2HD2 LEU A 125     -13.805  60.386   4.966  1.00  0.00           H  
ATOM   2128 3HD2 LEU A 125     -14.187  61.660   3.783  1.00  0.00           H  
ATOM   2129  N   ASP A 126      -9.250  62.695   2.425  1.00  0.00           N  
ATOM   2130  CA  ASP A 126      -7.963  63.266   2.810  1.00  0.00           C  
ATOM   2131  C   ASP A 126      -8.080  64.781   3.054  1.00  0.00           C  
ATOM   2132  O   ASP A 126      -7.164  65.393   3.597  1.00  0.00           O  
ATOM   2133  CB  ASP A 126      -6.904  63.013   1.727  1.00  0.00           C  
ATOM   2134  CG  ASP A 126      -5.409  63.141   2.216  1.00  0.00           C  
ATOM   2135  OD1 ASP A 126      -5.026  62.416   3.132  1.00  0.00           O  
ATOM   2136  OD2 ASP A 126      -4.667  63.922   1.650  1.00  0.00           O1-
ATOM   2137  H   ASP A 126      -9.312  62.192   1.534  1.00  0.00           H  
ATOM   2138  HA  ASP A 126      -7.638  62.799   3.733  1.00  0.00           H  
ATOM   2139 1HB  ASP A 126      -7.059  62.039   1.320  1.00  0.00           H  
ATOM   2140 2HB  ASP A 126      -7.067  63.717   0.908  1.00  0.00           H  
ATOM   2141  N   ARG A 127      -9.195  65.412   2.636  1.00  0.00           N  
ATOM   2142  CA  ARG A 127      -9.375  66.837   2.866  1.00  0.00           C  
ATOM   2143  C   ARG A 127     -10.359  67.099   4.020  1.00  0.00           C  
ATOM   2144  O   ARG A 127     -10.642  68.254   4.349  1.00  0.00           O  
ATOM   2145  CB  ARG A 127      -9.907  67.524   1.615  1.00  0.00           C  
ATOM   2146  CG  ARG A 127      -8.859  67.956   0.590  1.00  0.00           C  
ATOM   2147  CD  ARG A 127      -8.373  66.835  -0.277  1.00  0.00           C  
ATOM   2148  NE  ARG A 127      -7.409  67.331  -1.244  1.00  0.00           N  
ATOM   2149  CZ  ARG A 127      -6.772  66.604  -2.191  1.00  0.00           C  
ATOM   2150  NH1 ARG A 127      -6.993  65.313  -2.364  1.00  0.00           N1+
ATOM   2151  NH2 ARG A 127      -5.894  67.213  -2.978  1.00  0.00           N  
ATOM   2152  H   ARG A 127      -9.954  64.900   2.173  1.00  0.00           H  
ATOM   2153  HA  ARG A 127      -8.412  67.273   3.127  1.00  0.00           H  
ATOM   2154 1HB  ARG A 127     -10.600  66.846   1.110  1.00  0.00           H  
ATOM   2155 2HB  ARG A 127     -10.471  68.410   1.897  1.00  0.00           H  
ATOM   2156 1HG  ARG A 127      -9.285  68.720  -0.057  1.00  0.00           H  
ATOM   2157 2HG  ARG A 127      -7.997  68.367   1.114  1.00  0.00           H  
ATOM   2158 1HD  ARG A 127      -7.879  66.083   0.328  1.00  0.00           H  
ATOM   2159 2HD  ARG A 127      -9.211  66.381  -0.812  1.00  0.00           H  
ATOM   2160  HE  ARG A 127      -7.178  68.312  -1.187  1.00  0.00           H  
ATOM   2161 1HH1 ARG A 127      -7.685  64.788  -1.796  1.00  0.00           H  
ATOM   2162 2HH1 ARG A 127      -6.482  64.841  -3.095  1.00  0.00           H  
ATOM   2163 1HH2 ARG A 127      -5.710  68.201  -2.863  1.00  0.00           H  
ATOM   2164 2HH2 ARG A 127      -5.406  66.689  -3.693  1.00  0.00           H  
ATOM   2165  N   ALA A 128     -10.925  66.029   4.583  1.00  0.00           N  
ATOM   2166  CA  ALA A 128     -11.932  66.116   5.642  1.00  0.00           C  
ATOM   2167  C   ALA A 128     -11.458  65.500   6.963  1.00  0.00           C  
ATOM   2168  O   ALA A 128     -11.768  65.999   8.048  1.00  0.00           O  
ATOM   2169  CB  ALA A 128     -13.198  65.414   5.179  1.00  0.00           C  
ATOM   2170  H   ALA A 128     -10.619  65.107   4.290  1.00  0.00           H  
ATOM   2171  HA  ALA A 128     -12.146  67.168   5.820  1.00  0.00           H  
ATOM   2172 1HB  ALA A 128     -13.962  65.501   5.947  1.00  0.00           H  
ATOM   2173 2HB  ALA A 128     -13.549  65.875   4.256  1.00  0.00           H  
ATOM   2174 3HB  ALA A 128     -12.979  64.366   4.997  1.00  0.00           H  
ATOM   2175  N   LEU A 129     -10.732  64.394   6.861  1.00  0.00           N  
ATOM   2176  CA  LEU A 129     -10.273  63.606   7.988  1.00  0.00           C  
ATOM   2177  C   LEU A 129      -8.789  63.855   8.250  1.00  0.00           C  
ATOM   2178  O   LEU A 129      -8.050  64.216   7.333  1.00  0.00           O  
ATOM   2179  CB  LEU A 129     -10.448  62.114   7.668  1.00  0.00           C  
ATOM   2180  CG  LEU A 129     -11.803  61.427   7.863  1.00  0.00           C  
ATOM   2181  CD1 LEU A 129     -12.876  62.093   7.021  1.00  0.00           C  
ATOM   2182  CD2 LEU A 129     -11.626  59.966   7.435  1.00  0.00           C  
ATOM   2183  H   LEU A 129     -10.514  64.043   5.935  1.00  0.00           H  
ATOM   2184  HA  LEU A 129     -10.871  63.885   8.850  1.00  0.00           H  
ATOM   2185 1HB  LEU A 129     -10.253  62.016   6.620  1.00  0.00           H  
ATOM   2186 2HB  LEU A 129      -9.688  61.541   8.208  1.00  0.00           H  
ATOM   2187  HG  LEU A 129     -12.103  61.473   8.909  1.00  0.00           H  
ATOM   2188 1HD1 LEU A 129     -13.819  61.566   7.157  1.00  0.00           H  
ATOM   2189 2HD1 LEU A 129     -13.009  63.119   7.332  1.00  0.00           H  
ATOM   2190 3HD1 LEU A 129     -12.586  62.064   5.975  1.00  0.00           H  
ATOM   2191 1HD2 LEU A 129     -12.556  59.430   7.564  1.00  0.00           H  
ATOM   2192 2HD2 LEU A 129     -11.330  59.919   6.401  1.00  0.00           H  
ATOM   2193 3HD2 LEU A 129     -10.853  59.501   8.051  1.00  0.00           H  
ATOM   2194  N   PRO A 130      -8.318  63.718   9.494  1.00  0.00           N  
ATOM   2195  CA  PRO A 130      -6.920  63.783   9.859  1.00  0.00           C  
ATOM   2196  C   PRO A 130      -6.223  62.533   9.378  1.00  0.00           C  
ATOM   2197  O   PRO A 130      -6.848  61.481   9.335  1.00  0.00           O  
ATOM   2198  CB  PRO A 130      -6.969  63.850  11.386  1.00  0.00           C  
ATOM   2199  CG  PRO A 130      -8.260  63.128  11.751  1.00  0.00           C  
ATOM   2200  CD  PRO A 130      -9.231  63.454  10.623  1.00  0.00           C  
ATOM   2201  HA  PRO A 130      -6.466  64.687   9.422  1.00  0.00           H  
ATOM   2202 1HB  PRO A 130      -6.073  63.350  11.802  1.00  0.00           H  
ATOM   2203 2HB  PRO A 130      -6.941  64.893  11.726  1.00  0.00           H  
ATOM   2204 1HG  PRO A 130      -8.065  62.042  11.830  1.00  0.00           H  
ATOM   2205 2HG  PRO A 130      -8.617  63.460  12.739  1.00  0.00           H  
ATOM   2206 1HD  PRO A 130      -9.855  62.571  10.439  1.00  0.00           H  
ATOM   2207 2HD  PRO A 130      -9.824  64.352  10.867  1.00  0.00           H  
ATOM   2208  N   ASP A 131      -4.936  62.632   9.082  1.00  0.00           N  
ATOM   2209  CA  ASP A 131      -4.103  61.485   8.735  1.00  0.00           C  
ATOM   2210  C   ASP A 131      -3.974  60.606   9.991  1.00  0.00           C  
ATOM   2211  O   ASP A 131      -3.816  61.157  11.084  1.00  0.00           O  
ATOM   2212  CB  ASP A 131      -2.713  61.970   8.261  1.00  0.00           C  
ATOM   2213  CG  ASP A 131      -1.795  60.889   7.564  1.00  0.00           C  
ATOM   2214  OD1 ASP A 131      -1.250  60.011   8.229  1.00  0.00           O  
ATOM   2215  OD2 ASP A 131      -1.628  60.982   6.353  1.00  0.00           O1-
ATOM   2216  H   ASP A 131      -4.504  63.546   9.117  1.00  0.00           H  
ATOM   2217  HA  ASP A 131      -4.588  60.932   7.932  1.00  0.00           H  
ATOM   2218 1HB  ASP A 131      -2.851  62.797   7.562  1.00  0.00           H  
ATOM   2219 2HB  ASP A 131      -2.169  62.370   9.120  1.00  0.00           H  
ATOM   2220  N   PRO A 132      -4.063  59.267   9.886  1.00  0.00           N  
ATOM   2221  CA  PRO A 132      -4.283  58.385   8.739  1.00  0.00           C  
ATOM   2222  C   PRO A 132      -5.726  58.385   8.271  1.00  0.00           C  
ATOM   2223  O   PRO A 132      -6.642  58.540   9.076  1.00  0.00           O  
ATOM   2224  CB  PRO A 132      -3.918  57.014   9.313  1.00  0.00           C  
ATOM   2225  CG  PRO A 132      -4.238  57.124  10.784  1.00  0.00           C  
ATOM   2226  CD  PRO A 132      -3.899  58.554  11.150  1.00  0.00           C  
ATOM   2227  HA  PRO A 132      -3.605  58.649   7.917  1.00  0.00           H  
ATOM   2228 1HB  PRO A 132      -4.496  56.239   8.807  1.00  0.00           H  
ATOM   2229 2HB  PRO A 132      -2.850  56.803   9.112  1.00  0.00           H  
ATOM   2230 1HG  PRO A 132      -5.305  56.891  10.955  1.00  0.00           H  
ATOM   2231 2HG  PRO A 132      -3.656  56.388  11.353  1.00  0.00           H  
ATOM   2232 1HD  PRO A 132      -4.615  58.947  11.887  1.00  0.00           H  
ATOM   2233 2HD  PRO A 132      -2.859  58.640  11.498  1.00  0.00           H  
ATOM   2234  N   ILE A 133      -5.925  58.091   6.999  1.00  0.00           N  
ATOM   2235  CA  ILE A 133      -7.278  57.971   6.479  1.00  0.00           C  
ATOM   2236  C   ILE A 133      -7.624  56.490   6.432  1.00  0.00           C  
ATOM   2237  O   ILE A 133      -7.017  55.726   5.686  1.00  0.00           O  
ATOM   2238  CB  ILE A 133      -7.358  58.597   5.065  1.00  0.00           C  
ATOM   2239  CG1 ILE A 133      -6.800  60.067   5.089  1.00  0.00           C  
ATOM   2240  CG2 ILE A 133      -8.793  58.547   4.486  1.00  0.00           C  
ATOM   2241  CD1 ILE A 133      -7.491  61.034   6.012  1.00  0.00           C  
ATOM   2242  H   ILE A 133      -5.107  57.960   6.397  1.00  0.00           H  
ATOM   2243  HA  ILE A 133      -7.979  58.466   7.148  1.00  0.00           H  
ATOM   2244  HB  ILE A 133      -6.726  58.046   4.422  1.00  0.00           H  
ATOM   2245 1HG1 ILE A 133      -5.752  60.023   5.378  1.00  0.00           H  
ATOM   2246 2HG1 ILE A 133      -6.857  60.477   4.082  1.00  0.00           H  
ATOM   2247 1HG2 ILE A 133      -8.791  58.978   3.480  1.00  0.00           H  
ATOM   2248 2HG2 ILE A 133      -9.128  57.517   4.433  1.00  0.00           H  
ATOM   2249 3HG2 ILE A 133      -9.473  59.107   5.114  1.00  0.00           H  
ATOM   2250 1HD1 ILE A 133      -7.011  62.014   5.945  1.00  0.00           H  
ATOM   2251 2HD1 ILE A 133      -8.511  61.125   5.712  1.00  0.00           H  
ATOM   2252 3HD1 ILE A 133      -7.436  60.693   7.038  1.00  0.00           H  
ATOM   2253  N   LYS A 134      -8.584  56.076   7.248  1.00  0.00           N  
ATOM   2254  CA  LYS A 134      -8.949  54.661   7.367  1.00  0.00           C  
ATOM   2255  C   LYS A 134     -10.372  54.445   6.899  1.00  0.00           C  
ATOM   2256  O   LYS A 134     -11.294  55.067   7.434  1.00  0.00           O  
ATOM   2257  CB  LYS A 134      -8.774  54.228   8.821  1.00  0.00           C  
ATOM   2258  CG  LYS A 134      -7.342  54.262   9.279  1.00  0.00           C  
ATOM   2259  CD  LYS A 134      -7.175  54.025  10.770  1.00  0.00           C  
ATOM   2260  CE  LYS A 134      -7.434  52.586  11.167  1.00  0.00           C  
ATOM   2261  NZ  LYS A 134      -6.968  52.318  12.555  1.00  0.00           N1+
ATOM   2262  H   LYS A 134      -9.051  56.756   7.838  1.00  0.00           H  
ATOM   2263  HA  LYS A 134      -8.294  54.063   6.732  1.00  0.00           H  
ATOM   2264 1HB  LYS A 134      -9.356  54.881   9.468  1.00  0.00           H  
ATOM   2265 2HB  LYS A 134      -9.142  53.228   8.950  1.00  0.00           H  
ATOM   2266 1HG  LYS A 134      -6.814  53.482   8.747  1.00  0.00           H  
ATOM   2267 2HG  LYS A 134      -6.894  55.221   9.026  1.00  0.00           H  
ATOM   2268 1HD  LYS A 134      -6.159  54.293  11.061  1.00  0.00           H  
ATOM   2269 2HD  LYS A 134      -7.874  54.663  11.316  1.00  0.00           H  
ATOM   2270 1HE  LYS A 134      -8.504  52.382  11.117  1.00  0.00           H  
ATOM   2271 2HE  LYS A 134      -6.911  51.921  10.479  1.00  0.00           H  
ATOM   2272 1HZ  LYS A 134      -7.147  51.353  12.796  1.00  0.00           H  
ATOM   2273 2HZ  LYS A 134      -5.977  52.494  12.610  1.00  0.00           H  
ATOM   2274 3HZ  LYS A 134      -7.454  52.929  13.201  1.00  0.00           H  
ATOM   2275  N   ILE A 135     -10.539  53.643   5.841  1.00  0.00           N  
ATOM   2276  CA  ILE A 135     -11.869  53.413   5.264  1.00  0.00           C  
ATOM   2277  C   ILE A 135     -12.174  51.943   4.949  1.00  0.00           C  
ATOM   2278  O   ILE A 135     -11.252  51.142   4.732  1.00  0.00           O  
ATOM   2279  CB  ILE A 135     -12.035  54.240   3.976  1.00  0.00           C  
ATOM   2280  CG1 ILE A 135     -11.008  53.806   2.927  1.00  0.00           C  
ATOM   2281  CG2 ILE A 135     -11.900  55.725   4.276  1.00  0.00           C  
ATOM   2282  CD1 ILE A 135     -11.115  54.558   1.620  1.00  0.00           C  
ATOM   2283  H   ILE A 135      -9.709  53.159   5.476  1.00  0.00           H  
ATOM   2284  HA  ILE A 135     -12.621  53.752   5.973  1.00  0.00           H  
ATOM   2285  HB  ILE A 135     -13.020  54.053   3.549  1.00  0.00           H  
ATOM   2286 1HG1 ILE A 135     -10.003  53.949   3.322  1.00  0.00           H  
ATOM   2287 2HG1 ILE A 135     -11.128  52.743   2.718  1.00  0.00           H  
ATOM   2288 1HG2 ILE A 135     -12.020  56.294   3.355  1.00  0.00           H  
ATOM   2289 2HG2 ILE A 135     -12.668  56.023   4.989  1.00  0.00           H  
ATOM   2290 3HG2 ILE A 135     -10.915  55.922   4.700  1.00  0.00           H  
ATOM   2291 1HD1 ILE A 135     -10.355  54.195   0.928  1.00  0.00           H  
ATOM   2292 2HD1 ILE A 135     -12.104  54.399   1.189  1.00  0.00           H  
ATOM   2293 3HD1 ILE A 135     -10.963  55.622   1.799  1.00  0.00           H  
ATOM   2294  N   PHE A 136     -13.463  51.600   4.838  1.00  0.00           N  
ATOM   2295  CA  PHE A 136     -13.815  50.272   4.327  1.00  0.00           C  
ATOM   2296  C   PHE A 136     -15.207  50.254   3.681  1.00  0.00           C  
ATOM   2297  O   PHE A 136     -16.066  51.086   3.999  1.00  0.00           O  
ATOM   2298  CB  PHE A 136     -13.763  49.241   5.456  1.00  0.00           C  
ATOM   2299  CG  PHE A 136     -14.888  49.367   6.444  1.00  0.00           C  
ATOM   2300  CD1 PHE A 136     -15.929  48.450   6.453  1.00  0.00           C  
ATOM   2301  CD2 PHE A 136     -14.908  50.403   7.366  1.00  0.00           C  
ATOM   2302  CE1 PHE A 136     -16.964  48.566   7.362  1.00  0.00           C  
ATOM   2303  CE2 PHE A 136     -15.940  50.520   8.276  1.00  0.00           C  
ATOM   2304  CZ  PHE A 136     -16.970  49.600   8.273  1.00  0.00           C  
ATOM   2305  H   PHE A 136     -14.189  52.269   5.117  1.00  0.00           H  
ATOM   2306  HA  PHE A 136     -13.096  49.996   3.558  1.00  0.00           H  
ATOM   2307 1HB  PHE A 136     -13.793  48.237   5.034  1.00  0.00           H  
ATOM   2308 2HB  PHE A 136     -12.823  49.341   5.996  1.00  0.00           H  
ATOM   2309  HD1 PHE A 136     -15.923  47.632   5.733  1.00  0.00           H  
ATOM   2310  HD2 PHE A 136     -14.095  51.130   7.368  1.00  0.00           H  
ATOM   2311  HE1 PHE A 136     -17.775  47.838   7.357  1.00  0.00           H  
ATOM   2312  HE2 PHE A 136     -15.944  51.338   8.995  1.00  0.00           H  
ATOM   2313  HZ  PHE A 136     -17.785  49.692   8.989  1.00  0.00           H  
ATOM   2314  N   GLU A 137     -15.443  49.240   2.846  1.00  0.00           N  
ATOM   2315  CA  GLU A 137     -16.758  48.980   2.256  1.00  0.00           C  
ATOM   2316  C   GLU A 137     -17.041  47.490   2.102  1.00  0.00           C  
ATOM   2317  O   GLU A 137     -16.140  46.698   1.816  1.00  0.00           O  
ATOM   2318  CB  GLU A 137     -16.939  49.658   0.897  1.00  0.00           C  
ATOM   2319  CG  GLU A 137     -18.323  49.396   0.298  1.00  0.00           C  
ATOM   2320  CD  GLU A 137     -18.615  50.134  -0.882  1.00  0.00           C  
ATOM   2321  OE1 GLU A 137     -17.755  50.741  -1.425  1.00  0.00           O  
ATOM   2322  OE2 GLU A 137     -19.758  50.147  -1.271  1.00  0.00           O1-
ATOM   2323  H   GLU A 137     -14.652  48.631   2.610  1.00  0.00           H  
ATOM   2324  HA  GLU A 137     -17.517  49.391   2.924  1.00  0.00           H  
ATOM   2325 1HB  GLU A 137     -16.836  50.721   1.008  1.00  0.00           H  
ATOM   2326 2HB  GLU A 137     -16.172  49.325   0.204  1.00  0.00           H  
ATOM   2327 1HG  GLU A 137     -18.396  48.352   0.010  1.00  0.00           H  
ATOM   2328 2HG  GLU A 137     -19.086  49.582   1.036  1.00  0.00           H  
ATOM   2329  N   ILE A 138     -18.298  47.104   2.326  1.00  0.00           N  
ATOM   2330  CA  ILE A 138     -18.742  45.738   2.121  1.00  0.00           C  
ATOM   2331  C   ILE A 138     -19.895  45.764   1.117  1.00  0.00           C  
ATOM   2332  O   ILE A 138     -20.885  46.460   1.350  1.00  0.00           O  
ATOM   2333  CB  ILE A 138     -19.190  45.083   3.441  1.00  0.00           C  
ATOM   2334  CG1 ILE A 138     -18.054  45.120   4.467  1.00  0.00           C  
ATOM   2335  CG2 ILE A 138     -19.645  43.653   3.197  1.00  0.00           C  
ATOM   2336  CD1 ILE A 138     -18.250  46.148   5.558  1.00  0.00           C  
ATOM   2337  H   ILE A 138     -18.982  47.803   2.586  1.00  0.00           H  
ATOM   2338  HA  ILE A 138     -17.928  45.142   1.733  1.00  0.00           H  
ATOM   2339  HB  ILE A 138     -20.017  45.650   3.866  1.00  0.00           H  
ATOM   2340 1HG1 ILE A 138     -17.955  44.141   4.935  1.00  0.00           H  
ATOM   2341 2HG1 ILE A 138     -17.113  45.336   3.962  1.00  0.00           H  
ATOM   2342 1HG2 ILE A 138     -19.957  43.204   4.140  1.00  0.00           H  
ATOM   2343 2HG2 ILE A 138     -20.482  43.651   2.500  1.00  0.00           H  
ATOM   2344 3HG2 ILE A 138     -18.821  43.075   2.776  1.00  0.00           H  
ATOM   2345 1HD1 ILE A 138     -17.405  46.114   6.246  1.00  0.00           H  
ATOM   2346 2HD1 ILE A 138     -18.317  47.142   5.114  1.00  0.00           H  
ATOM   2347 3HD1 ILE A 138     -19.169  45.931   6.101  1.00  0.00           H  
ATOM   2348  N   GLY A 139     -19.821  45.000   0.034  1.00  0.00           N  
ATOM   2349  CA  GLY A 139     -20.963  45.017  -0.872  1.00  0.00           C  
ATOM   2350  C   GLY A 139     -20.784  44.249  -2.184  1.00  0.00           C  
ATOM   2351  O   GLY A 139     -19.684  43.800  -2.504  1.00  0.00           O  
ATOM   2352  H   GLY A 139     -18.979  44.443  -0.129  1.00  0.00           H  
ATOM   2353 1HA  GLY A 139     -21.793  44.601  -0.310  1.00  0.00           H  
ATOM   2354 2HA  GLY A 139     -21.215  46.054  -1.091  1.00  0.00           H  
ATOM   2355  N   PRO A 140     -21.867  44.090  -2.969  1.00  0.00           N  
ATOM   2356  CA  PRO A 140     -21.912  43.366  -4.228  1.00  0.00           C  
ATOM   2357  C   PRO A 140     -20.940  43.856  -5.272  1.00  0.00           C  
ATOM   2358  O   PRO A 140     -20.812  45.070  -5.483  1.00  0.00           O  
ATOM   2359  CB  PRO A 140     -23.358  43.593  -4.680  1.00  0.00           C  
ATOM   2360  CG  PRO A 140     -24.105  43.824  -3.411  1.00  0.00           C  
ATOM   2361  CD  PRO A 140     -23.152  44.612  -2.553  1.00  0.00           C  
ATOM   2362  HA  PRO A 140     -21.759  42.293  -4.031  1.00  0.00           H  
ATOM   2363 1HB  PRO A 140     -23.407  44.451  -5.367  1.00  0.00           H  
ATOM   2364 2HB  PRO A 140     -23.720  42.715  -5.235  1.00  0.00           H  
ATOM   2365 1HG  PRO A 140     -25.040  44.368  -3.615  1.00  0.00           H  
ATOM   2366 2HG  PRO A 140     -24.389  42.863  -2.957  1.00  0.00           H  
ATOM   2367 1HD  PRO A 140     -23.253  45.683  -2.780  1.00  0.00           H  
ATOM   2368 2HD  PRO A 140     -23.368  44.418  -1.491  1.00  0.00           H  
ATOM   2369  N   CYS A 141     -20.294  42.884  -5.907  1.00  0.00           N  
ATOM   2370  CA  CYS A 141     -19.345  43.009  -7.002  1.00  0.00           C  
ATOM   2371  C   CYS A 141     -19.652  41.921  -8.034  1.00  0.00           C  
ATOM   2372  O   CYS A 141     -20.201  40.862  -7.704  1.00  0.00           O  
ATOM   2373  CB  CYS A 141     -17.906  42.872  -6.506  1.00  0.00           C  
ATOM   2374  SG  CYS A 141     -17.419  44.126  -5.297  1.00  0.00           S  
ATOM   2375  H   CYS A 141     -20.471  41.928  -5.582  1.00  0.00           H  
ATOM   2376  HA  CYS A 141     -19.476  43.981  -7.475  1.00  0.00           H  
ATOM   2377 1HB  CYS A 141     -17.770  41.891  -6.049  1.00  0.00           H  
ATOM   2378 2HB  CYS A 141     -17.222  42.936  -7.352  1.00  0.00           H  
ATOM   2379  HG  CYS A 141     -18.569  44.130  -4.631  1.00  0.00           H  
ATOM   2380  N   TYR A 142     -19.367  42.201  -9.300  1.00  0.00           N  
ATOM   2381  CA  TYR A 142     -19.696  41.221 -10.327  1.00  0.00           C  
ATOM   2382  C   TYR A 142     -18.581  40.902 -11.311  1.00  0.00           C  
ATOM   2383  O   TYR A 142     -17.975  41.802 -11.894  1.00  0.00           O  
ATOM   2384  CB  TYR A 142     -20.927  41.697 -11.100  1.00  0.00           C  
ATOM   2385  CG  TYR A 142     -22.171  41.827 -10.249  1.00  0.00           C  
ATOM   2386  CD1 TYR A 142     -22.326  42.922  -9.411  1.00  0.00           C  
ATOM   2387  CD2 TYR A 142     -23.155  40.851 -10.305  1.00  0.00           C  
ATOM   2388  CE1 TYR A 142     -23.462  43.040  -8.633  1.00  0.00           C  
ATOM   2389  CE2 TYR A 142     -24.290  40.970  -9.527  1.00  0.00           C  
ATOM   2390  CZ  TYR A 142     -24.445  42.059  -8.694  1.00  0.00           C  
ATOM   2391  OH  TYR A 142     -25.576  42.177  -7.919  1.00  0.00           O  
ATOM   2392  H   TYR A 142     -18.906  43.086  -9.520  1.00  0.00           H  
ATOM   2393  HA  TYR A 142     -19.962  40.292  -9.834  1.00  0.00           H  
ATOM   2394 1HB  TYR A 142     -20.721  42.668 -11.552  1.00  0.00           H  
ATOM   2395 2HB  TYR A 142     -21.141  40.999 -11.909  1.00  0.00           H  
ATOM   2396  HD1 TYR A 142     -21.553  43.689  -9.367  1.00  0.00           H  
ATOM   2397  HD2 TYR A 142     -23.032  39.990 -10.962  1.00  0.00           H  
ATOM   2398  HE1 TYR A 142     -23.584  43.901  -7.976  1.00  0.00           H  
ATOM   2399  HE2 TYR A 142     -25.063  40.203  -9.570  1.00  0.00           H  
ATOM   2400  HH  TYR A 142     -26.150  41.424  -8.076  1.00  0.00           H  
ATOM   2401  N   ARG A 143     -18.385  39.604 -11.558  1.00  0.00           N  
ATOM   2402  CA  ARG A 143     -17.415  39.133 -12.554  1.00  0.00           C  
ATOM   2403  C   ARG A 143     -17.946  37.892 -13.259  1.00  0.00           C  
ATOM   2404  O   ARG A 143     -18.444  36.990 -12.598  1.00  0.00           O  
ATOM   2405  CB  ARG A 143     -16.088  38.775 -11.900  1.00  0.00           C  
ATOM   2406  CG  ARG A 143     -15.371  39.914 -11.182  1.00  0.00           C  
ATOM   2407  CD  ARG A 143     -14.086  39.471 -10.645  1.00  0.00           C  
ATOM   2408  NE  ARG A 143     -13.480  40.485  -9.806  1.00  0.00           N  
ATOM   2409  CZ  ARG A 143     -12.239  40.453  -9.317  1.00  0.00           C  
ATOM   2410  NH1 ARG A 143     -11.402  39.471  -9.601  1.00  0.00           N1+
ATOM   2411  NH2 ARG A 143     -11.886  41.435  -8.540  1.00  0.00           N  
ATOM   2412  H   ARG A 143     -18.962  38.936 -11.026  1.00  0.00           H  
ATOM   2413  HA  ARG A 143     -17.257  39.915 -13.298  1.00  0.00           H  
ATOM   2414 1HB  ARG A 143     -16.251  37.973 -11.177  1.00  0.00           H  
ATOM   2415 2HB  ARG A 143     -15.410  38.381 -12.660  1.00  0.00           H  
ATOM   2416 1HG  ARG A 143     -15.185  40.717 -11.895  1.00  0.00           H  
ATOM   2417 2HG  ARG A 143     -15.964  40.300 -10.365  1.00  0.00           H  
ATOM   2418 1HD  ARG A 143     -14.237  38.573 -10.045  1.00  0.00           H  
ATOM   2419 2HD  ARG A 143     -13.413  39.250 -11.472  1.00  0.00           H  
ATOM   2420  HE  ARG A 143     -14.051  41.294  -9.510  1.00  0.00           H  
ATOM   2421 1HH1 ARG A 143     -11.688  38.713 -10.207  1.00  0.00           H  
ATOM   2422 2HH1 ARG A 143     -10.470  39.475  -9.214  1.00  0.00           H  
ATOM   2423 1HH2 ARG A 143     -12.597  42.162  -8.351  1.00  0.00           H  
ATOM   2424 2HH2 ARG A 143     -10.963  41.466  -8.145  1.00  0.00           H  
ATOM   2425  N   LYS A 144     -17.797  37.796 -14.567  1.00  0.00           N  
ATOM   2426  CA  LYS A 144     -18.231  36.570 -15.228  1.00  0.00           C  
ATOM   2427  C   LYS A 144     -17.164  35.501 -14.994  1.00  0.00           C  
ATOM   2428  O   LYS A 144     -15.989  35.751 -15.263  1.00  0.00           O  
ATOM   2429  CB  LYS A 144     -18.449  36.803 -16.730  1.00  0.00           C  
ATOM   2430  CG  LYS A 144     -18.982  35.589 -17.515  1.00  0.00           C  
ATOM   2431  CD  LYS A 144     -20.457  35.318 -17.195  1.00  0.00           C  
ATOM   2432  CE  LYS A 144     -21.006  34.134 -17.979  1.00  0.00           C  
ATOM   2433  NZ  LYS A 144     -22.448  33.882 -17.649  1.00  0.00           N1+
ATOM   2434  H   LYS A 144     -17.405  38.585 -15.084  1.00  0.00           H  
ATOM   2435  HA  LYS A 144     -19.160  36.236 -14.771  1.00  0.00           H  
ATOM   2436 1HB  LYS A 144     -19.141  37.634 -16.869  1.00  0.00           H  
ATOM   2437 2HB  LYS A 144     -17.509  37.090 -17.185  1.00  0.00           H  
ATOM   2438 1HG  LYS A 144     -18.881  35.785 -18.583  1.00  0.00           H  
ATOM   2439 2HG  LYS A 144     -18.398  34.699 -17.276  1.00  0.00           H  
ATOM   2440 1HD  LYS A 144     -20.577  35.094 -16.140  1.00  0.00           H  
ATOM   2441 2HD  LYS A 144     -21.050  36.200 -17.427  1.00  0.00           H  
ATOM   2442 1HE  LYS A 144     -20.913  34.322 -19.047  1.00  0.00           H  
ATOM   2443 2HE  LYS A 144     -20.429  33.245 -17.720  1.00  0.00           H  
ATOM   2444 1HZ  LYS A 144     -22.788  33.084 -18.158  1.00  0.00           H  
ATOM   2445 2HZ  LYS A 144     -22.530  33.703 -16.632  1.00  0.00           H  
ATOM   2446 3HZ  LYS A 144     -23.003  34.688 -17.880  1.00  0.00           H  
ATOM   2447  N   GLU A 145     -17.568  34.314 -14.531  1.00  0.00           N  
ATOM   2448  CA  GLU A 145     -16.615  33.242 -14.224  1.00  0.00           C  
ATOM   2449  C   GLU A 145     -16.973  31.913 -14.893  1.00  0.00           C  
ATOM   2450  O   GLU A 145     -18.142  31.603 -15.125  1.00  0.00           O  
ATOM   2451  CB  GLU A 145     -16.544  33.034 -12.695  1.00  0.00           C  
ATOM   2452  CG  GLU A 145     -15.981  34.227 -11.873  1.00  0.00           C  
ATOM   2453  CD  GLU A 145     -14.498  34.392 -12.041  1.00  0.00           C  
ATOM   2454  OE1 GLU A 145     -13.879  33.465 -12.493  1.00  0.00           O  
ATOM   2455  OE2 GLU A 145     -13.976  35.445 -11.731  1.00  0.00           O1-
ATOM   2456  H   GLU A 145     -18.552  34.162 -14.355  1.00  0.00           H  
ATOM   2457  HA  GLU A 145     -15.629  33.543 -14.581  1.00  0.00           H  
ATOM   2458 1HB  GLU A 145     -17.545  32.823 -12.315  1.00  0.00           H  
ATOM   2459 2HB  GLU A 145     -15.929  32.158 -12.475  1.00  0.00           H  
ATOM   2460 1HG  GLU A 145     -16.470  35.143 -12.202  1.00  0.00           H  
ATOM   2461 2HG  GLU A 145     -16.216  34.099 -10.829  1.00  0.00           H  
ATOM   2462  N   SER A 146     -15.948  31.108 -15.193  1.00  0.00           N  
ATOM   2463  CA  SER A 146     -16.152  29.771 -15.754  1.00  0.00           C  
ATOM   2464  C   SER A 146     -16.304  28.678 -14.689  1.00  0.00           C  
ATOM   2465  O   SER A 146     -16.812  27.589 -14.970  1.00  0.00           O  
ATOM   2466  CB  SER A 146     -14.992  29.429 -16.661  1.00  0.00           C  
ATOM   2467  OG  SER A 146     -13.799  29.339 -15.927  1.00  0.00           O  
ATOM   2468  H   SER A 146     -14.998  31.415 -15.025  1.00  0.00           H  
ATOM   2469  HA  SER A 146     -17.066  29.790 -16.348  1.00  0.00           H  
ATOM   2470 1HB  SER A 146     -15.188  28.480 -17.159  1.00  0.00           H  
ATOM   2471 2HB  SER A 146     -14.894  30.190 -17.432  1.00  0.00           H  
ATOM   2472  HG  SER A 146     -13.116  29.094 -16.562  1.00  0.00           H  
ATOM   2473  N   ASP A 147     -15.848  28.963 -13.468  1.00  0.00           N  
ATOM   2474  CA  ASP A 147     -15.901  28.022 -12.356  1.00  0.00           C  
ATOM   2475  C   ASP A 147     -17.266  27.967 -11.674  1.00  0.00           C  
ATOM   2476  O   ASP A 147     -17.992  28.960 -11.629  1.00  0.00           O  
ATOM   2477  CB  ASP A 147     -14.829  28.357 -11.328  1.00  0.00           C  
ATOM   2478  CG  ASP A 147     -14.852  27.407 -10.140  1.00  0.00           C  
ATOM   2479  OD1 ASP A 147     -15.370  26.316 -10.259  1.00  0.00           O  
ATOM   2480  OD2 ASP A 147     -14.432  27.812  -9.079  1.00  0.00           O1-
ATOM   2481  H   ASP A 147     -15.432  29.865 -13.310  1.00  0.00           H  
ATOM   2482  HA  ASP A 147     -15.686  27.029 -12.751  1.00  0.00           H  
ATOM   2483 1HB  ASP A 147     -13.846  28.313 -11.802  1.00  0.00           H  
ATOM   2484 2HB  ASP A 147     -14.977  29.373 -10.986  1.00  0.00           H  
ATOM   2485  N   GLY A 148     -17.604  26.782 -11.158  1.00  0.00           N  
ATOM   2486  CA  GLY A 148     -18.835  26.561 -10.408  1.00  0.00           C  
ATOM   2487  C   GLY A 148     -18.662  26.102  -8.943  1.00  0.00           C  
ATOM   2488  O   GLY A 148     -19.671  25.786  -8.301  1.00  0.00           O  
ATOM   2489  H   GLY A 148     -16.904  26.044 -11.226  1.00  0.00           H  
ATOM   2490 1HA  GLY A 148     -19.415  27.485 -10.419  1.00  0.00           H  
ATOM   2491 2HA  GLY A 148     -19.433  25.822 -10.939  1.00  0.00           H  
ATOM   2492  N   LYS A 149     -17.424  26.036  -8.419  1.00  0.00           N  
ATOM   2493  CA  LYS A 149     -17.214  25.582  -7.039  1.00  0.00           C  
ATOM   2494  C   LYS A 149     -16.687  26.636  -6.053  1.00  0.00           C  
ATOM   2495  O   LYS A 149     -17.107  26.655  -4.888  1.00  0.00           O  
ATOM   2496  CB  LYS A 149     -16.270  24.380  -7.029  1.00  0.00           C  
ATOM   2497  CG  LYS A 149     -16.840  23.129  -7.683  1.00  0.00           C  
ATOM   2498  CD  LYS A 149     -15.853  21.966  -7.623  1.00  0.00           C  
ATOM   2499  CE  LYS A 149     -16.423  20.716  -8.288  1.00  0.00           C  
ATOM   2500  NZ  LYS A 149     -15.449  19.586  -8.275  1.00  0.00           N1+
ATOM   2501  H   LYS A 149     -16.618  26.256  -9.007  1.00  0.00           H  
ATOM   2502  HA  LYS A 149     -18.165  25.261  -6.651  1.00  0.00           H  
ATOM   2503 1HB  LYS A 149     -15.350  24.647  -7.556  1.00  0.00           H  
ATOM   2504 2HB  LYS A 149     -16.001  24.140  -6.000  1.00  0.00           H  
ATOM   2505 1HG  LYS A 149     -17.756  22.848  -7.170  1.00  0.00           H  
ATOM   2506 2HG  LYS A 149     -17.080  23.350  -8.722  1.00  0.00           H  
ATOM   2507 1HD  LYS A 149     -14.930  22.251  -8.132  1.00  0.00           H  
ATOM   2508 2HD  LYS A 149     -15.620  21.742  -6.581  1.00  0.00           H  
ATOM   2509 1HE  LYS A 149     -17.325  20.412  -7.760  1.00  0.00           H  
ATOM   2510 2HE  LYS A 149     -16.680  20.951  -9.321  1.00  0.00           H  
ATOM   2511 1HZ  LYS A 149     -15.863  18.780  -8.726  1.00  0.00           H  
ATOM   2512 2HZ  LYS A 149     -14.612  19.855  -8.773  1.00  0.00           H  
ATOM   2513 3HZ  LYS A 149     -15.212  19.351  -7.323  1.00  0.00           H  
ATOM   2514  N   GLU A 150     -15.747  27.497  -6.476  1.00  0.00           N  
ATOM   2515  CA  GLU A 150     -15.191  28.505  -5.561  1.00  0.00           C  
ATOM   2516  C   GLU A 150     -15.593  29.925  -5.966  1.00  0.00           C  
ATOM   2517  O   GLU A 150     -15.189  30.918  -5.340  1.00  0.00           O  
ATOM   2518  CB  GLU A 150     -13.668  28.379  -5.504  1.00  0.00           C  
ATOM   2519  CG  GLU A 150     -13.172  27.037  -4.968  1.00  0.00           C  
ATOM   2520  CD  GLU A 150     -11.669  26.949  -4.887  1.00  0.00           C  
ATOM   2521  OE1 GLU A 150     -11.019  27.912  -5.225  1.00  0.00           O  
ATOM   2522  OE2 GLU A 150     -11.177  25.920  -4.485  1.00  0.00           O1-
ATOM   2523  H   GLU A 150     -15.378  27.454  -7.440  1.00  0.00           H  
ATOM   2524  HA  GLU A 150     -15.582  28.321  -4.562  1.00  0.00           H  
ATOM   2525 1HB  GLU A 150     -13.259  28.516  -6.506  1.00  0.00           H  
ATOM   2526 2HB  GLU A 150     -13.262  29.170  -4.874  1.00  0.00           H  
ATOM   2527 1HG  GLU A 150     -13.587  26.886  -3.976  1.00  0.00           H  
ATOM   2528 2HG  GLU A 150     -13.545  26.242  -5.614  1.00  0.00           H  
ATOM   2529  N   HIS A 151     -16.412  30.023  -7.008  1.00  0.00           N  
ATOM   2530  CA  HIS A 151     -16.800  31.313  -7.550  1.00  0.00           C  
ATOM   2531  C   HIS A 151     -18.289  31.468  -7.809  1.00  0.00           C  
ATOM   2532  O   HIS A 151     -18.982  30.521  -8.178  1.00  0.00           O  
ATOM   2533  CB  HIS A 151     -16.089  31.555  -8.889  1.00  0.00           C  
ATOM   2534  CG  HIS A 151     -14.576  31.637  -8.815  1.00  0.00           C  
ATOM   2535  CD2 HIS A 151     -13.749  32.704  -8.828  1.00  0.00           C  
ATOM   2536  ND1 HIS A 151     -13.760  30.517  -8.727  1.00  0.00           N  
ATOM   2537  CE1 HIS A 151     -12.500  30.896  -8.680  1.00  0.00           C  
ATOM   2538  NE2 HIS A 151     -12.454  32.220  -8.728  1.00  0.00           N  
ATOM   2539  H   HIS A 151     -16.751  29.171  -7.435  1.00  0.00           H  
ATOM   2540  HA  HIS A 151     -16.507  32.098  -6.856  1.00  0.00           H  
ATOM   2541 1HB  HIS A 151     -16.356  30.757  -9.584  1.00  0.00           H  
ATOM   2542 2HB  HIS A 151     -16.458  32.476  -9.311  1.00  0.00           H  
ATOM   2543  HD1 HIS A 151     -14.028  29.542  -8.910  1.00  0.00           H  
ATOM   2544  HD2 HIS A 151     -13.930  33.778  -8.890  1.00  0.00           H  
ATOM   2545  HE1 HIS A 151     -11.709  30.149  -8.601  1.00  0.00           H  
ATOM   2546  N   LEU A 152     -18.745  32.698  -7.634  1.00  0.00           N  
ATOM   2547  CA  LEU A 152     -20.098  33.128  -7.924  1.00  0.00           C  
ATOM   2548  C   LEU A 152     -19.969  34.322  -8.846  1.00  0.00           C  
ATOM   2549  O   LEU A 152     -19.051  35.117  -8.656  1.00  0.00           O  
ATOM   2550  CB  LEU A 152     -20.794  33.556  -6.629  1.00  0.00           C  
ATOM   2551  CG  LEU A 152     -20.928  32.500  -5.513  1.00  0.00           C  
ATOM   2552  CD1 LEU A 152     -21.419  33.176  -4.258  1.00  0.00           C  
ATOM   2553  CD2 LEU A 152     -21.891  31.423  -5.925  1.00  0.00           C  
ATOM   2554  H   LEU A 152     -18.095  33.396  -7.301  1.00  0.00           H  
ATOM   2555  HA  LEU A 152     -20.646  32.339  -8.436  1.00  0.00           H  
ATOM   2556 1HB  LEU A 152     -20.256  34.399  -6.216  1.00  0.00           H  
ATOM   2557 2HB  LEU A 152     -21.799  33.900  -6.877  1.00  0.00           H  
ATOM   2558  HG  LEU A 152     -19.960  32.059  -5.307  1.00  0.00           H  
ATOM   2559 1HD1 LEU A 152     -21.515  32.445  -3.454  1.00  0.00           H  
ATOM   2560 2HD1 LEU A 152     -20.708  33.948  -3.963  1.00  0.00           H  
ATOM   2561 3HD1 LEU A 152     -22.385  33.638  -4.446  1.00  0.00           H  
ATOM   2562 1HD2 LEU A 152     -21.973  30.714  -5.123  1.00  0.00           H  
ATOM   2563 2HD2 LEU A 152     -22.868  31.858  -6.123  1.00  0.00           H  
ATOM   2564 3HD2 LEU A 152     -21.527  30.918  -6.818  1.00  0.00           H  
ATOM   2565  N   GLU A 153     -20.874  34.486  -9.821  1.00  0.00           N  
ATOM   2566  CA  GLU A 153     -20.787  35.684 -10.668  1.00  0.00           C  
ATOM   2567  C   GLU A 153     -21.066  36.910  -9.821  1.00  0.00           C  
ATOM   2568  O   GLU A 153     -20.436  37.965  -9.958  1.00  0.00           O  
ATOM   2569  CB  GLU A 153     -21.805  35.634 -11.808  1.00  0.00           C  
ATOM   2570  CG  GLU A 153     -21.538  34.581 -12.857  1.00  0.00           C  
ATOM   2571  CD  GLU A 153     -22.583  34.563 -13.940  1.00  0.00           C  
ATOM   2572  OE1 GLU A 153     -23.465  35.378 -13.908  1.00  0.00           O  
ATOM   2573  OE2 GLU A 153     -22.496  33.717 -14.803  1.00  0.00           O1-
ATOM   2574  H   GLU A 153     -21.598  33.798  -9.970  1.00  0.00           H  
ATOM   2575  HA  GLU A 153     -19.781  35.752 -11.075  1.00  0.00           H  
ATOM   2576 1HB  GLU A 153     -22.800  35.459 -11.401  1.00  0.00           H  
ATOM   2577 2HB  GLU A 153     -21.825  36.603 -12.307  1.00  0.00           H  
ATOM   2578 1HG  GLU A 153     -20.566  34.787 -13.304  1.00  0.00           H  
ATOM   2579 2HG  GLU A 153     -21.489  33.605 -12.383  1.00  0.00           H  
ATOM   2580  N   GLU A 154     -22.034  36.743  -8.930  1.00  0.00           N  
ATOM   2581  CA  GLU A 154     -22.463  37.759  -7.998  1.00  0.00           C  
ATOM   2582  C   GLU A 154     -21.931  37.399  -6.640  1.00  0.00           C  
ATOM   2583  O   GLU A 154     -22.308  36.373  -6.068  1.00  0.00           O  
ATOM   2584  CB  GLU A 154     -23.988  37.877  -7.965  1.00  0.00           C  
ATOM   2585  CG  GLU A 154     -24.515  38.954  -7.027  1.00  0.00           C  
ATOM   2586  CD  GLU A 154     -26.015  39.056  -7.037  1.00  0.00           C  
ATOM   2587  OE1 GLU A 154     -26.636  38.326  -7.772  1.00  0.00           O  
ATOM   2588  OE2 GLU A 154     -26.541  39.864  -6.309  1.00  0.00           O1-
ATOM   2589  H   GLU A 154     -22.483  35.840  -8.901  1.00  0.00           H  
ATOM   2590  HA  GLU A 154     -22.036  38.725  -8.288  1.00  0.00           H  
ATOM   2591 1HB  GLU A 154     -24.358  38.096  -8.967  1.00  0.00           H  
ATOM   2592 2HB  GLU A 154     -24.420  36.925  -7.657  1.00  0.00           H  
ATOM   2593 1HG  GLU A 154     -24.185  38.731  -6.013  1.00  0.00           H  
ATOM   2594 2HG  GLU A 154     -24.089  39.913  -7.316  1.00  0.00           H  
ATOM   2595  N   PHE A 155     -21.090  38.260  -6.104  1.00  0.00           N  
ATOM   2596  CA  PHE A 155     -20.439  37.987  -4.839  1.00  0.00           C  
ATOM   2597  C   PHE A 155     -20.285  39.264  -4.046  1.00  0.00           C  
ATOM   2598  O   PHE A 155     -20.399  40.366  -4.588  1.00  0.00           O  
ATOM   2599  CB  PHE A 155     -19.069  37.344  -5.060  1.00  0.00           C  
ATOM   2600  CG  PHE A 155     -18.082  38.242  -5.750  1.00  0.00           C  
ATOM   2601  CD1 PHE A 155     -17.131  38.940  -5.020  1.00  0.00           C  
ATOM   2602  CD2 PHE A 155     -18.103  38.392  -7.128  1.00  0.00           C  
ATOM   2603  CE1 PHE A 155     -16.222  39.767  -5.654  1.00  0.00           C  
ATOM   2604  CE2 PHE A 155     -17.195  39.217  -7.764  1.00  0.00           C  
ATOM   2605  CZ  PHE A 155     -16.254  39.905  -7.025  1.00  0.00           C  
ATOM   2606  H   PHE A 155     -20.836  39.106  -6.630  1.00  0.00           H  
ATOM   2607  HA  PHE A 155     -21.061  37.301  -4.258  1.00  0.00           H  
ATOM   2608 1HB  PHE A 155     -18.647  37.048  -4.101  1.00  0.00           H  
ATOM   2609 2HB  PHE A 155     -19.183  36.441  -5.659  1.00  0.00           H  
ATOM   2610  HD1 PHE A 155     -17.105  38.830  -3.936  1.00  0.00           H  
ATOM   2611  HD2 PHE A 155     -18.847  37.848  -7.711  1.00  0.00           H  
ATOM   2612  HE1 PHE A 155     -15.480  40.310  -5.069  1.00  0.00           H  
ATOM   2613  HE2 PHE A 155     -17.222  39.325  -8.848  1.00  0.00           H  
ATOM   2614  HZ  PHE A 155     -15.540  40.558  -7.525  1.00  0.00           H  
ATOM   2615  N   THR A 156     -20.064  39.128  -2.754  1.00  0.00           N  
ATOM   2616  CA  THR A 156     -19.955  40.291  -1.905  1.00  0.00           C  
ATOM   2617  C   THR A 156     -18.505  40.482  -1.526  1.00  0.00           C  
ATOM   2618  O   THR A 156     -17.824  39.538  -1.108  1.00  0.00           O  
ATOM   2619  CB  THR A 156     -20.806  40.089  -0.644  1.00  0.00           C  
ATOM   2620  CG2 THR A 156     -20.790  41.355   0.194  1.00  0.00           C  
ATOM   2621  OG1 THR A 156     -22.148  39.827  -1.028  1.00  0.00           O  
ATOM   2622  H   THR A 156     -19.970  38.196  -2.340  1.00  0.00           H  
ATOM   2623  HA  THR A 156     -20.293  41.176  -2.442  1.00  0.00           H  
ATOM   2624  HB  THR A 156     -20.437  39.257  -0.083  1.00  0.00           H  
ATOM   2625  HG1 THR A 156     -22.184  38.859  -1.268  1.00  0.00           H  
ATOM   2626 1HG2 THR A 156     -21.417  41.210   1.068  1.00  0.00           H  
ATOM   2627 2HG2 THR A 156     -19.781  41.596   0.509  1.00  0.00           H  
ATOM   2628 3HG2 THR A 156     -21.185  42.161  -0.389  1.00  0.00           H  
ATOM   2629  N   MET A 157     -17.991  41.672  -1.746  1.00  0.00           N  
ATOM   2630  CA  MET A 157     -16.609  41.918  -1.412  1.00  0.00           C  
ATOM   2631  C   MET A 157     -16.467  42.799  -0.197  1.00  0.00           C  
ATOM   2632  O   MET A 157     -17.248  43.717   0.021  1.00  0.00           O  
ATOM   2633  CB  MET A 157     -15.889  42.544  -2.605  1.00  0.00           C  
ATOM   2634  CG  MET A 157     -14.411  42.823  -2.372  1.00  0.00           C  
ATOM   2635  SD  MET A 157     -13.648  43.719  -3.740  1.00  0.00           S  
ATOM   2636  CE  MET A 157     -13.612  42.446  -4.998  1.00  0.00           C  
ATOM   2637  H   MET A 157     -18.576  42.417  -2.130  1.00  0.00           H  
ATOM   2638  HA  MET A 157     -16.129  40.971  -1.183  1.00  0.00           H  
ATOM   2639 1HB  MET A 157     -15.973  41.885  -3.467  1.00  0.00           H  
ATOM   2640 2HB  MET A 157     -16.370  43.488  -2.866  1.00  0.00           H  
ATOM   2641 1HG  MET A 157     -14.291  43.413  -1.464  1.00  0.00           H  
ATOM   2642 2HG  MET A 157     -13.880  41.881  -2.239  1.00  0.00           H  
ATOM   2643 1HE  MET A 157     -13.166  42.847  -5.909  1.00  0.00           H  
ATOM   2644 2HE  MET A 157     -13.019  41.601  -4.645  1.00  0.00           H  
ATOM   2645 3HE  MET A 157     -14.628  42.112  -5.209  1.00  0.00           H  
ATOM   2646  N   LEU A 158     -15.450  42.512   0.585  1.00  0.00           N  
ATOM   2647  CA  LEU A 158     -14.980  43.393   1.636  1.00  0.00           C  
ATOM   2648  C   LEU A 158     -13.700  44.006   1.193  1.00  0.00           C  
ATOM   2649  O   LEU A 158     -12.751  43.302   0.846  1.00  0.00           O  
ATOM   2650  CB  LEU A 158     -14.772  42.635   2.952  1.00  0.00           C  
ATOM   2651  CG  LEU A 158     -14.039  43.408   4.057  1.00  0.00           C  
ATOM   2652  CD1 LEU A 158     -14.952  44.495   4.607  1.00  0.00           C  
ATOM   2653  CD2 LEU A 158     -13.614  42.444   5.154  1.00  0.00           C  
ATOM   2654  H   LEU A 158     -14.943  41.646   0.383  1.00  0.00           H  
ATOM   2655  HA  LEU A 158     -15.712  44.183   1.800  1.00  0.00           H  
ATOM   2656 1HB  LEU A 158     -15.745  42.342   3.343  1.00  0.00           H  
ATOM   2657 2HB  LEU A 158     -14.199  41.730   2.746  1.00  0.00           H  
ATOM   2658  HG  LEU A 158     -13.158  43.893   3.638  1.00  0.00           H  
ATOM   2659 1HD1 LEU A 158     -14.432  45.044   5.392  1.00  0.00           H  
ATOM   2660 2HD1 LEU A 158     -15.226  45.181   3.805  1.00  0.00           H  
ATOM   2661 3HD1 LEU A 158     -15.853  44.040   5.019  1.00  0.00           H  
ATOM   2662 1HD2 LEU A 158     -13.093  42.993   5.939  1.00  0.00           H  
ATOM   2663 2HD2 LEU A 158     -14.495  41.959   5.575  1.00  0.00           H  
ATOM   2664 3HD2 LEU A 158     -12.948  41.688   4.737  1.00  0.00           H  
ATOM   2665  N   SER A 159     -13.626  45.314   1.241  1.00  0.00           N  
ATOM   2666  CA  SER A 159     -12.389  45.988   0.932  1.00  0.00           C  
ATOM   2667  C   SER A 159     -12.106  47.075   1.917  1.00  0.00           C  
ATOM   2668  O   SER A 159     -12.975  47.868   2.293  1.00  0.00           O  
ATOM   2669  CB  SER A 159     -12.432  46.576  -0.466  1.00  0.00           C  
ATOM   2670  OG  SER A 159     -11.258  47.273  -0.778  1.00  0.00           O  
ATOM   2671  H   SER A 159     -14.451  45.851   1.521  1.00  0.00           H  
ATOM   2672  HA  SER A 159     -11.583  45.276   1.013  1.00  0.00           H  
ATOM   2673 1HB  SER A 159     -12.577  45.772  -1.187  1.00  0.00           H  
ATOM   2674 2HB  SER A 159     -13.286  47.249  -0.535  1.00  0.00           H  
ATOM   2675  HG  SER A 159     -11.382  47.596  -1.674  1.00  0.00           H  
ATOM   2676  N   PHE A 160     -10.889  47.060   2.403  1.00  0.00           N  
ATOM   2677  CA  PHE A 160     -10.484  48.029   3.394  1.00  0.00           C  
ATOM   2678  C   PHE A 160      -9.071  48.459   3.196  1.00  0.00           C  
ATOM   2679  O   PHE A 160      -8.268  47.780   2.543  1.00  0.00           O  
ATOM   2680  CB  PHE A 160     -10.644  47.457   4.804  1.00  0.00           C  
ATOM   2681  CG  PHE A 160      -9.737  46.295   5.093  1.00  0.00           C  
ATOM   2682  CD1 PHE A 160      -8.486  46.496   5.657  1.00  0.00           C  
ATOM   2683  CD2 PHE A 160     -10.133  44.998   4.801  1.00  0.00           C  
ATOM   2684  CE1 PHE A 160      -7.651  45.427   5.924  1.00  0.00           C  
ATOM   2685  CE2 PHE A 160      -9.301  43.928   5.067  1.00  0.00           C  
ATOM   2686  CZ  PHE A 160      -8.059  44.143   5.629  1.00  0.00           C  
ATOM   2687  H   PHE A 160     -10.235  46.356   2.033  1.00  0.00           H  
ATOM   2688  HA  PHE A 160     -11.110  48.914   3.303  1.00  0.00           H  
ATOM   2689 1HB  PHE A 160     -10.442  48.236   5.538  1.00  0.00           H  
ATOM   2690 2HB  PHE A 160     -11.673  47.130   4.949  1.00  0.00           H  
ATOM   2691  HD1 PHE A 160      -8.165  47.511   5.892  1.00  0.00           H  
ATOM   2692  HD2 PHE A 160     -11.114  44.828   4.357  1.00  0.00           H  
ATOM   2693  HE1 PHE A 160      -6.671  45.599   6.367  1.00  0.00           H  
ATOM   2694  HE2 PHE A 160      -9.624  42.914   4.833  1.00  0.00           H  
ATOM   2695  HZ  PHE A 160      -7.401  43.300   5.837  1.00  0.00           H  
ATOM   2696  N   GLY A 161      -8.774  49.593   3.794  1.00  0.00           N  
ATOM   2697  CA  GLY A 161      -7.415  50.050   3.801  1.00  0.00           C  
ATOM   2698  C   GLY A 161      -7.184  51.341   4.545  1.00  0.00           C  
ATOM   2699  O   GLY A 161      -8.093  51.929   5.147  1.00  0.00           O  
ATOM   2700  H   GLY A 161      -9.516  50.139   4.243  1.00  0.00           H  
ATOM   2701 1HA  GLY A 161      -6.789  49.276   4.242  1.00  0.00           H  
ATOM   2702 2HA  GLY A 161      -7.077  50.165   2.780  1.00  0.00           H  
ATOM   2703  N   GLN A 162      -5.933  51.749   4.506  1.00  0.00           N  
ATOM   2704  CA  GLN A 162      -5.436  52.916   5.192  1.00  0.00           C  
ATOM   2705  C   GLN A 162      -4.483  53.700   4.320  1.00  0.00           C  
ATOM   2706  O   GLN A 162      -3.668  53.124   3.600  1.00  0.00           O  
ATOM   2707  CB  GLN A 162      -4.770  52.488   6.498  1.00  0.00           C  
ATOM   2708  CG  GLN A 162      -4.217  53.600   7.350  1.00  0.00           C  
ATOM   2709  CD  GLN A 162      -3.768  53.059   8.673  1.00  0.00           C  
ATOM   2710  NE2 GLN A 162      -2.673  53.554   9.218  1.00  0.00           N  
ATOM   2711  OE1 GLN A 162      -4.429  52.159   9.211  1.00  0.00           O  
ATOM   2712  H   GLN A 162      -5.294  51.170   3.956  1.00  0.00           H  
ATOM   2713  HA  GLN A 162      -6.278  53.552   5.429  1.00  0.00           H  
ATOM   2714 1HB  GLN A 162      -5.494  51.933   7.093  1.00  0.00           H  
ATOM   2715 2HB  GLN A 162      -3.952  51.824   6.282  1.00  0.00           H  
ATOM   2716 1HG  GLN A 162      -3.353  54.049   6.870  1.00  0.00           H  
ATOM   2717 2HG  GLN A 162      -4.985  54.349   7.501  1.00  0.00           H  
ATOM   2718 1HE2 GLN A 162      -2.358  53.201  10.096  1.00  0.00           H  
ATOM   2719 2HE2 GLN A 162      -2.125  54.291   8.758  1.00  0.00           H  
ATOM   2720  N   MET A 163      -4.593  55.019   4.385  1.00  0.00           N  
ATOM   2721  CA  MET A 163      -3.705  55.920   3.663  1.00  0.00           C  
ATOM   2722  C   MET A 163      -2.921  56.882   4.547  1.00  0.00           C  
ATOM   2723  O   MET A 163      -3.455  57.483   5.490  1.00  0.00           O  
ATOM   2724  CB  MET A 163      -4.517  56.710   2.638  1.00  0.00           C  
ATOM   2725  CG  MET A 163      -3.732  57.797   1.916  1.00  0.00           C  
ATOM   2726  SD  MET A 163      -4.607  58.447   0.479  1.00  0.00           S  
ATOM   2727  CE  MET A 163      -5.916  59.376   1.272  1.00  0.00           C  
ATOM   2728  H   MET A 163      -5.349  55.406   4.956  1.00  0.00           H  
ATOM   2729  HA  MET A 163      -2.970  55.319   3.135  1.00  0.00           H  
ATOM   2730 1HB  MET A 163      -4.914  56.030   1.887  1.00  0.00           H  
ATOM   2731 2HB  MET A 163      -5.366  57.183   3.133  1.00  0.00           H  
ATOM   2732 1HG  MET A 163      -3.536  58.620   2.602  1.00  0.00           H  
ATOM   2733 2HG  MET A 163      -2.775  57.395   1.584  1.00  0.00           H  
ATOM   2734 1HE  MET A 163      -6.545  59.840   0.511  1.00  0.00           H  
ATOM   2735 2HE  MET A 163      -6.520  58.705   1.884  1.00  0.00           H  
ATOM   2736 3HE  MET A 163      -5.481  60.151   1.904  1.00  0.00           H  
ATOM   2737  N   GLY A 164      -1.655  57.096   4.180  1.00  0.00           N  
ATOM   2738  CA  GLY A 164      -0.793  58.016   4.912  1.00  0.00           C  
ATOM   2739  C   GLY A 164       0.079  57.268   5.902  1.00  0.00           C  
ATOM   2740  O   GLY A 164       0.776  56.315   5.532  1.00  0.00           O  
ATOM   2741  H   GLY A 164      -1.270  56.564   3.391  1.00  0.00           H  
ATOM   2742 1HA  GLY A 164      -0.165  58.564   4.212  1.00  0.00           H  
ATOM   2743 2HA  GLY A 164      -1.400  58.746   5.444  1.00  0.00           H  
ATOM   2744  N   SER A 165       0.153  57.761   7.128  1.00  0.00           N  
ATOM   2745  CA  SER A 165       1.017  57.119   8.097  1.00  0.00           C  
ATOM   2746  C   SER A 165       0.427  55.776   8.517  1.00  0.00           C  
ATOM   2747  O   SER A 165      -0.773  55.531   8.349  1.00  0.00           O  
ATOM   2748  CB  SER A 165       1.209  58.026   9.300  1.00  0.00           C  
ATOM   2749  OG  SER A 165       0.008  58.198   9.997  1.00  0.00           O  
ATOM   2750  H   SER A 165      -0.407  58.581   7.409  1.00  0.00           H  
ATOM   2751  HA  SER A 165       1.988  56.942   7.634  1.00  0.00           H  
ATOM   2752 1HB  SER A 165       1.956  57.595   9.962  1.00  0.00           H  
ATOM   2753 2HB  SER A 165       1.579  58.996   8.971  1.00  0.00           H  
ATOM   2754  HG  SER A 165      -0.509  58.851   9.460  1.00  0.00           H  
ATOM   2755  N   GLY A 166       1.294  54.884   9.022  1.00  0.00           N  
ATOM   2756  CA  GLY A 166       0.891  53.573   9.546  1.00  0.00           C  
ATOM   2757  C   GLY A 166       0.689  52.523   8.452  1.00  0.00           C  
ATOM   2758  O   GLY A 166       0.347  51.369   8.726  1.00  0.00           O  
ATOM   2759  H   GLY A 166       2.265  55.154   9.094  1.00  0.00           H  
ATOM   2760 1HA  GLY A 166       1.653  53.222  10.243  1.00  0.00           H  
ATOM   2761 2HA  GLY A 166      -0.025  53.686  10.120  1.00  0.00           H  
ATOM   2762  N   CYS A 167       0.964  52.897   7.217  1.00  0.00           N  
ATOM   2763  CA  CYS A 167       0.745  52.024   6.077  1.00  0.00           C  
ATOM   2764  C   CYS A 167       1.897  51.076   5.807  1.00  0.00           C  
ATOM   2765  O   CYS A 167       2.643  51.229   4.839  1.00  0.00           O  
ATOM   2766  CB  CYS A 167       0.460  52.887   4.865  1.00  0.00           C  
ATOM   2767  SG  CYS A 167      -1.012  53.816   5.088  1.00  0.00           S  
ATOM   2768  H   CYS A 167       1.286  53.843   7.063  1.00  0.00           H  
ATOM   2769  HA  CYS A 167      -0.143  51.431   6.282  1.00  0.00           H  
ATOM   2770 1HB  CYS A 167       1.275  53.594   4.703  1.00  0.00           H  
ATOM   2771 2HB  CYS A 167       0.359  52.298   3.975  1.00  0.00           H  
ATOM   2772  HG  CYS A 167      -0.392  54.934   5.552  1.00  0.00           H  
ATOM   2773  N   THR A 168       2.010  50.080   6.676  1.00  0.00           N  
ATOM   2774  CA  THR A 168       3.097  49.108   6.632  1.00  0.00           C  
ATOM   2775  C   THR A 168       2.599  47.674   6.454  1.00  0.00           C  
ATOM   2776  O   THR A 168       1.403  47.386   6.599  1.00  0.00           O  
ATOM   2777  CB  THR A 168       3.922  49.158   7.934  1.00  0.00           C  
ATOM   2778  CG2 THR A 168       4.287  50.612   8.247  1.00  0.00           C  
ATOM   2779  OG1 THR A 168       3.138  48.640   9.033  1.00  0.00           O  
ATOM   2780  H   THR A 168       1.336  50.098   7.446  1.00  0.00           H  
ATOM   2781  HA  THR A 168       3.746  49.350   5.790  1.00  0.00           H  
ATOM   2782  HB  THR A 168       4.829  48.563   7.823  1.00  0.00           H  
ATOM   2783  HG1 THR A 168       3.730  48.536   9.798  1.00  0.00           H  
ATOM   2784 1HG2 THR A 168       4.868  50.649   9.166  1.00  0.00           H  
ATOM   2785 2HG2 THR A 168       4.876  51.019   7.426  1.00  0.00           H  
ATOM   2786 3HG2 THR A 168       3.389  51.204   8.373  1.00  0.00           H  
ATOM   2787  N   ARG A 169       3.542  46.765   6.154  1.00  0.00           N  
ATOM   2788  CA  ARG A 169       3.249  45.339   6.016  1.00  0.00           C  
ATOM   2789  C   ARG A 169       2.802  44.737   7.320  1.00  0.00           C  
ATOM   2790  O   ARG A 169       1.909  43.890   7.339  1.00  0.00           O  
ATOM   2791  CB  ARG A 169       4.466  44.570   5.517  1.00  0.00           C  
ATOM   2792  CG  ARG A 169       4.235  43.064   5.263  1.00  0.00           C  
ATOM   2793  CD  ARG A 169       5.434  42.429   4.643  1.00  0.00           C  
ATOM   2794  NE  ARG A 169       5.260  40.991   4.391  1.00  0.00           N  
ATOM   2795  CZ  ARG A 169       6.131  40.223   3.674  1.00  0.00           C  
ATOM   2796  NH1 ARG A 169       7.225  40.750   3.147  1.00  0.00           N1+
ATOM   2797  NH2 ARG A 169       5.901  38.936   3.480  1.00  0.00           N  
ATOM   2798  H   ARG A 169       4.497  47.081   6.043  1.00  0.00           H  
ATOM   2799  HA  ARG A 169       2.436  45.213   5.307  1.00  0.00           H  
ATOM   2800 1HB  ARG A 169       4.818  45.007   4.582  1.00  0.00           H  
ATOM   2801 2HB  ARG A 169       5.273  44.660   6.247  1.00  0.00           H  
ATOM   2802 1HG  ARG A 169       4.038  42.552   6.207  1.00  0.00           H  
ATOM   2803 2HG  ARG A 169       3.385  42.922   4.592  1.00  0.00           H  
ATOM   2804 1HD  ARG A 169       5.639  42.917   3.700  1.00  0.00           H  
ATOM   2805 2HD  ARG A 169       6.285  42.557   5.310  1.00  0.00           H  
ATOM   2806  HE  ARG A 169       4.419  40.534   4.782  1.00  0.00           H  
ATOM   2807 1HH1 ARG A 169       7.431  41.730   3.254  1.00  0.00           H  
ATOM   2808 2HH1 ARG A 169       7.884  40.153   2.600  1.00  0.00           H  
ATOM   2809 1HH2 ARG A 169       5.075  38.490   3.863  1.00  0.00           H  
ATOM   2810 2HH2 ARG A 169       6.576  38.412   2.902  1.00  0.00           H  
ATOM   2811  N   GLU A 170       3.423  45.158   8.411  1.00  0.00           N  
ATOM   2812  CA  GLU A 170       3.097  44.605   9.701  1.00  0.00           C  
ATOM   2813  C   GLU A 170       1.682  44.994  10.080  1.00  0.00           C  
ATOM   2814  O   GLU A 170       0.924  44.156  10.583  1.00  0.00           O  
ATOM   2815  CB  GLU A 170       4.101  45.107  10.741  1.00  0.00           C  
ATOM   2816  CG  GLU A 170       5.537  44.599  10.514  1.00  0.00           C  
ATOM   2817  CD  GLU A 170       6.255  45.360   9.414  1.00  0.00           C  
ATOM   2818  OE1 GLU A 170       5.703  46.338   8.950  1.00  0.00           O  
ATOM   2819  OE2 GLU A 170       7.325  44.965   9.033  1.00  0.00           O1-
ATOM   2820  H   GLU A 170       4.162  45.860   8.338  1.00  0.00           H  
ATOM   2821  HA  GLU A 170       3.155  43.519   9.644  1.00  0.00           H  
ATOM   2822 1HB  GLU A 170       4.114  46.197  10.739  1.00  0.00           H  
ATOM   2823 2HB  GLU A 170       3.783  44.787  11.733  1.00  0.00           H  
ATOM   2824 1HG  GLU A 170       6.102  44.695  11.441  1.00  0.00           H  
ATOM   2825 2HG  GLU A 170       5.497  43.542  10.250  1.00  0.00           H  
ATOM   2826  N   ASN A 171       1.289  46.241   9.801  1.00  0.00           N  
ATOM   2827  CA  ASN A 171      -0.056  46.634  10.159  1.00  0.00           C  
ATOM   2828  C   ASN A 171      -1.079  45.945   9.271  1.00  0.00           C  
ATOM   2829  O   ASN A 171      -2.123  45.520   9.762  1.00  0.00           O  
ATOM   2830  CB  ASN A 171      -0.201  48.128  10.118  1.00  0.00           C  
ATOM   2831  CG  ASN A 171       0.512  48.775  11.267  1.00  0.00           C  
ATOM   2832  ND2 ASN A 171       0.790  50.024  11.114  1.00  0.00           N  
ATOM   2833  OD1 ASN A 171       0.811  48.152  12.297  1.00  0.00           O  
ATOM   2834  H   ASN A 171       1.943  46.919   9.405  1.00  0.00           H  
ATOM   2835  HA  ASN A 171      -0.248  46.307  11.180  1.00  0.00           H  
ATOM   2836 1HB  ASN A 171       0.219  48.510   9.181  1.00  0.00           H  
ATOM   2837 2HB  ASN A 171      -1.255  48.404  10.142  1.00  0.00           H  
ATOM   2838 1HD2 ASN A 171       1.264  50.527  11.830  1.00  0.00           H  
ATOM   2839 2HD2 ASN A 171       0.524  50.485  10.250  1.00  0.00           H  
ATOM   2840  N   LEU A 172      -0.787  45.798   7.982  1.00  0.00           N  
ATOM   2841  CA  LEU A 172      -1.750  45.119   7.137  1.00  0.00           C  
ATOM   2842  C   LEU A 172      -1.943  43.660   7.509  1.00  0.00           C  
ATOM   2843  O   LEU A 172      -3.083  43.183   7.576  1.00  0.00           O  
ATOM   2844  CB  LEU A 172      -1.313  45.210   5.670  1.00  0.00           C  
ATOM   2845  CG  LEU A 172      -2.238  44.508   4.667  1.00  0.00           C  
ATOM   2846  CD1 LEU A 172      -3.645  45.088   4.710  1.00  0.00           C  
ATOM   2847  CD2 LEU A 172      -1.608  44.677   3.292  1.00  0.00           C  
ATOM   2848  H   LEU A 172       0.072  46.190   7.582  1.00  0.00           H  
ATOM   2849  HA  LEU A 172      -2.696  45.634   7.261  1.00  0.00           H  
ATOM   2850 1HB  LEU A 172      -1.252  46.260   5.390  1.00  0.00           H  
ATOM   2851 2HB  LEU A 172      -0.320  44.770   5.578  1.00  0.00           H  
ATOM   2852  HG  LEU A 172      -2.329  43.451   4.918  1.00  0.00           H  
ATOM   2853 1HD1 LEU A 172      -4.269  44.564   3.985  1.00  0.00           H  
ATOM   2854 2HD1 LEU A 172      -4.087  44.975   5.700  1.00  0.00           H  
ATOM   2855 3HD1 LEU A 172      -3.605  46.148   4.462  1.00  0.00           H  
ATOM   2856 1HD2 LEU A 172      -2.266  44.176   2.581  1.00  0.00           H  
ATOM   2857 2HD2 LEU A 172      -1.524  45.740   3.066  1.00  0.00           H  
ATOM   2858 3HD2 LEU A 172      -0.615  44.226   3.274  1.00  0.00           H  
ATOM   2859  N   GLU A 173      -0.849  42.939   7.759  1.00  0.00           N  
ATOM   2860  CA  GLU A 173      -0.965  41.544   8.127  1.00  0.00           C  
ATOM   2861  C   GLU A 173      -1.660  41.428   9.479  1.00  0.00           C  
ATOM   2862  O   GLU A 173      -2.426  40.481   9.696  1.00  0.00           O  
ATOM   2863  CB  GLU A 173       0.401  40.858   8.097  1.00  0.00           C  
ATOM   2864  CG  GLU A 173       0.950  40.696   6.666  1.00  0.00           C  
ATOM   2865  CD  GLU A 173       2.318  40.073   6.584  1.00  0.00           C  
ATOM   2866  OE1 GLU A 173       2.911  39.826   7.603  1.00  0.00           O  
ATOM   2867  OE2 GLU A 173       2.774  39.855   5.481  1.00  0.00           O1-
ATOM   2868  H   GLU A 173       0.084  43.361   7.684  1.00  0.00           H  
ATOM   2869  HA  GLU A 173      -1.588  41.047   7.386  1.00  0.00           H  
ATOM   2870 1HB  GLU A 173       1.117  41.454   8.671  1.00  0.00           H  
ATOM   2871 2HB  GLU A 173       0.335  39.875   8.559  1.00  0.00           H  
ATOM   2872 1HG  GLU A 173       0.256  40.094   6.096  1.00  0.00           H  
ATOM   2873 2HG  GLU A 173       0.986  41.681   6.199  1.00  0.00           H  
ATOM   2874  N   SER A 174      -1.420  42.395  10.383  1.00  0.00           N  
ATOM   2875  CA  SER A 174      -2.062  42.392  11.687  1.00  0.00           C  
ATOM   2876  C   SER A 174      -3.571  42.621  11.551  1.00  0.00           C  
ATOM   2877  O   SER A 174      -4.345  41.939  12.218  1.00  0.00           O  
ATOM   2878  CB  SER A 174      -1.460  43.460  12.581  1.00  0.00           C  
ATOM   2879  OG  SER A 174      -0.118  43.174  12.876  1.00  0.00           O  
ATOM   2880  H   SER A 174      -0.734  43.125  10.184  1.00  0.00           H  
ATOM   2881  HA  SER A 174      -1.896  41.422  12.152  1.00  0.00           H  
ATOM   2882 1HB  SER A 174      -1.532  44.427  12.096  1.00  0.00           H  
ATOM   2883 2HB  SER A 174      -2.033  43.516  13.505  1.00  0.00           H  
ATOM   2884  HG  SER A 174       0.385  43.411  12.068  1.00  0.00           H  
ATOM   2885  N   ILE A 175      -4.006  43.505  10.628  1.00  0.00           N  
ATOM   2886  CA  ILE A 175      -5.445  43.745  10.452  1.00  0.00           C  
ATOM   2887  C   ILE A 175      -6.080  42.473   9.926  1.00  0.00           C  
ATOM   2888  O   ILE A 175      -7.134  42.066  10.421  1.00  0.00           O  
ATOM   2889  CB  ILE A 175      -5.770  44.866   9.433  1.00  0.00           C  
ATOM   2890  CG1 ILE A 175      -5.301  46.243   9.934  1.00  0.00           C  
ATOM   2891  CG2 ILE A 175      -7.357  44.915   9.291  1.00  0.00           C  
ATOM   2892  CD1 ILE A 175      -5.256  47.314   8.822  1.00  0.00           C  
ATOM   2893  H   ILE A 175      -3.317  44.080  10.135  1.00  0.00           H  
ATOM   2894  HA  ILE A 175      -5.888  43.987  11.411  1.00  0.00           H  
ATOM   2895  HB  ILE A 175      -5.293  44.666   8.470  1.00  0.00           H  
ATOM   2896 1HG1 ILE A 175      -5.984  46.584  10.703  1.00  0.00           H  
ATOM   2897 2HG1 ILE A 175      -4.322  46.150  10.373  1.00  0.00           H  
ATOM   2898 1HG2 ILE A 175      -7.639  45.693   8.616  1.00  0.00           H  
ATOM   2899 2HG2 ILE A 175      -7.753  43.975   8.914  1.00  0.00           H  
ATOM   2900 3HG2 ILE A 175      -7.802  45.119  10.266  1.00  0.00           H  
ATOM   2901 1HD1 ILE A 175      -4.920  48.262   9.244  1.00  0.00           H  
ATOM   2902 2HD1 ILE A 175      -4.553  46.997   8.053  1.00  0.00           H  
ATOM   2903 3HD1 ILE A 175      -6.227  47.445   8.376  1.00  0.00           H  
ATOM   2904  N   ILE A 176      -5.432  41.835   8.942  1.00  0.00           N  
ATOM   2905  CA  ILE A 176      -5.933  40.598   8.360  1.00  0.00           C  
ATOM   2906  C   ILE A 176      -6.007  39.512   9.410  1.00  0.00           C  
ATOM   2907  O   ILE A 176      -7.019  38.806   9.486  1.00  0.00           O  
ATOM   2908  CB  ILE A 176      -5.026  40.138   7.192  1.00  0.00           C  
ATOM   2909  CG1 ILE A 176      -5.208  41.141   6.003  1.00  0.00           C  
ATOM   2910  CG2 ILE A 176      -5.302  38.634   6.817  1.00  0.00           C  
ATOM   2911  CD1 ILE A 176      -4.173  41.028   4.903  1.00  0.00           C  
ATOM   2912  H   ILE A 176      -4.570  42.253   8.572  1.00  0.00           H  
ATOM   2913  HA  ILE A 176      -6.930  40.776   7.972  1.00  0.00           H  
ATOM   2914  HB  ILE A 176      -3.987  40.228   7.501  1.00  0.00           H  
ATOM   2915 1HG1 ILE A 176      -6.189  40.989   5.563  1.00  0.00           H  
ATOM   2916 2HG1 ILE A 176      -5.160  42.157   6.398  1.00  0.00           H  
ATOM   2917 1HG2 ILE A 176      -4.648  38.331   6.011  1.00  0.00           H  
ATOM   2918 2HG2 ILE A 176      -5.115  37.983   7.671  1.00  0.00           H  
ATOM   2919 3HG2 ILE A 176      -6.313  38.512   6.517  1.00  0.00           H  
ATOM   2920 1HD1 ILE A 176      -4.385  41.771   4.152  1.00  0.00           H  
ATOM   2921 2HD1 ILE A 176      -3.180  41.209   5.320  1.00  0.00           H  
ATOM   2922 3HD1 ILE A 176      -4.202  40.049   4.459  1.00  0.00           H  
ATOM   2923  N   THR A 177      -4.972  39.397  10.230  1.00  0.00           N  
ATOM   2924  CA  THR A 177      -4.938  38.411  11.278  1.00  0.00           C  
ATOM   2925  C   THR A 177      -6.031  38.641  12.302  1.00  0.00           C  
ATOM   2926  O   THR A 177      -6.729  37.692  12.665  1.00  0.00           O  
ATOM   2927  CB  THR A 177      -3.557  38.411  11.964  1.00  0.00           C  
ATOM   2928  CG2 THR A 177      -3.526  37.382  13.067  1.00  0.00           C  
ATOM   2929  OG1 THR A 177      -2.541  38.090  10.998  1.00  0.00           O  
ATOM   2930  H   THR A 177      -4.154  39.989  10.100  1.00  0.00           H  
ATOM   2931  HA  THR A 177      -5.126  37.449  10.836  1.00  0.00           H  
ATOM   2932  HB  THR A 177      -3.352  39.397  12.378  1.00  0.00           H  
ATOM   2933  HG1 THR A 177      -2.446  38.846  10.374  1.00  0.00           H  
ATOM   2934 1HG2 THR A 177      -2.545  37.390  13.533  1.00  0.00           H  
ATOM   2935 2HG2 THR A 177      -4.276  37.624  13.812  1.00  0.00           H  
ATOM   2936 3HG2 THR A 177      -3.726  36.396  12.655  1.00  0.00           H  
ATOM   2937  N   ASP A 178      -6.229  39.885  12.753  1.00  0.00           N  
ATOM   2938  CA  ASP A 178      -7.269  40.143  13.736  1.00  0.00           C  
ATOM   2939  C   ASP A 178      -8.630  39.880  13.132  1.00  0.00           C  
ATOM   2940  O   ASP A 178      -9.509  39.339  13.800  1.00  0.00           O  
ATOM   2941  CB  ASP A 178      -7.241  41.584  14.247  1.00  0.00           C  
ATOM   2942  CG  ASP A 178      -6.088  41.951  15.218  1.00  0.00           C  
ATOM   2943  OD1 ASP A 178      -5.419  41.073  15.717  1.00  0.00           O  
ATOM   2944  OD2 ASP A 178      -5.940  43.146  15.491  1.00  0.00           O1-
ATOM   2945  H   ASP A 178      -5.616  40.644  12.449  1.00  0.00           H  
ATOM   2946  HA  ASP A 178      -7.125  39.468  14.578  1.00  0.00           H  
ATOM   2947 1HB  ASP A 178      -7.155  42.245  13.382  1.00  0.00           H  
ATOM   2948 2HB  ASP A 178      -8.183  41.808  14.734  1.00  0.00           H  
ATOM   2949  N   PHE A 179      -8.795  40.237  11.861  1.00  0.00           N  
ATOM   2950  CA  PHE A 179     -10.040  40.062  11.135  1.00  0.00           C  
ATOM   2951  C   PHE A 179     -10.444  38.612  11.040  1.00  0.00           C  
ATOM   2952  O   PHE A 179     -11.570  38.242  11.402  1.00  0.00           O  
ATOM   2953  CB  PHE A 179      -9.919  40.647   9.727  1.00  0.00           C  
ATOM   2954  CG  PHE A 179     -11.145  40.449   8.881  1.00  0.00           C  
ATOM   2955  CD1 PHE A 179     -12.362  40.993   9.261  1.00  0.00           C  
ATOM   2956  CD2 PHE A 179     -11.083  39.717   7.705  1.00  0.00           C  
ATOM   2957  CE1 PHE A 179     -13.491  40.812   8.484  1.00  0.00           C  
ATOM   2958  CE2 PHE A 179     -12.209  39.535   6.926  1.00  0.00           C  
ATOM   2959  CZ  PHE A 179     -13.414  40.083   7.316  1.00  0.00           C  
ATOM   2960  H   PHE A 179      -8.031  40.706  11.369  1.00  0.00           H  
ATOM   2961  HA  PHE A 179     -10.829  40.577  11.668  1.00  0.00           H  
ATOM   2962 1HB  PHE A 179      -9.721  41.716   9.793  1.00  0.00           H  
ATOM   2963 2HB  PHE A 179      -9.074  40.189   9.214  1.00  0.00           H  
ATOM   2964  HD1 PHE A 179     -12.423  41.571  10.184  1.00  0.00           H  
ATOM   2965  HD2 PHE A 179     -10.131  39.284   7.397  1.00  0.00           H  
ATOM   2966  HE1 PHE A 179     -14.441  41.245   8.794  1.00  0.00           H  
ATOM   2967  HE2 PHE A 179     -12.147  38.958   6.003  1.00  0.00           H  
ATOM   2968  HZ  PHE A 179     -14.303  39.938   6.704  1.00  0.00           H  
ATOM   2969  N   LEU A 180      -9.523  37.769  10.612  1.00  0.00           N  
ATOM   2970  CA  LEU A 180      -9.845  36.380  10.469  1.00  0.00           C  
ATOM   2971  C   LEU A 180      -9.883  35.672  11.819  1.00  0.00           C  
ATOM   2972  O   LEU A 180     -10.649  34.714  11.984  1.00  0.00           O  
ATOM   2973  CB  LEU A 180      -8.872  35.768   9.476  1.00  0.00           C  
ATOM   2974  CG  LEU A 180      -9.007  36.323   8.030  1.00  0.00           C  
ATOM   2975  CD1 LEU A 180      -7.931  35.810   7.202  1.00  0.00           C  
ATOM   2976  CD2 LEU A 180     -10.345  35.922   7.406  1.00  0.00           C  
ATOM   2977  H   LEU A 180      -8.596  38.117  10.344  1.00  0.00           H  
ATOM   2978  HA  LEU A 180     -10.846  36.310  10.062  1.00  0.00           H  
ATOM   2979 1HB  LEU A 180      -7.867  35.998   9.819  1.00  0.00           H  
ATOM   2980 2HB  LEU A 180      -9.003  34.698   9.456  1.00  0.00           H  
ATOM   2981  HG  LEU A 180      -8.910  37.386   8.064  1.00  0.00           H  
ATOM   2982 1HD1 LEU A 180      -8.018  36.214   6.224  1.00  0.00           H  
ATOM   2983 2HD1 LEU A 180      -6.972  36.102   7.629  1.00  0.00           H  
ATOM   2984 3HD1 LEU A 180      -8.010  34.740   7.158  1.00  0.00           H  
ATOM   2985 1HD2 LEU A 180     -10.392  36.319   6.414  1.00  0.00           H  
ATOM   2986 2HD2 LEU A 180     -10.409  34.837   7.363  1.00  0.00           H  
ATOM   2987 3HD2 LEU A 180     -11.181  36.309   7.964  1.00  0.00           H  
ATOM   2988  N   ASN A 181      -9.092  36.117  12.810  1.00  0.00           N  
ATOM   2989  CA  ASN A 181      -9.166  35.460  14.107  1.00  0.00           C  
ATOM   2990  C   ASN A 181     -10.493  35.811  14.783  1.00  0.00           C  
ATOM   2991  O   ASN A 181     -11.093  34.971  15.456  1.00  0.00           O  
ATOM   2992  CB  ASN A 181      -7.993  35.819  14.995  1.00  0.00           C  
ATOM   2993  CG  ASN A 181      -6.704  35.145  14.578  1.00  0.00           C  
ATOM   2994  ND2 ASN A 181      -5.619  35.613  15.126  1.00  0.00           N  
ATOM   2995  OD1 ASN A 181      -6.679  34.179  13.802  1.00  0.00           O  
ATOM   2996  H   ASN A 181      -8.417  36.874  12.664  1.00  0.00           H  
ATOM   2997  HA  ASN A 181      -9.155  34.381  13.954  1.00  0.00           H  
ATOM   2998 1HB  ASN A 181      -7.844  36.901  14.967  1.00  0.00           H  
ATOM   2999 2HB  ASN A 181      -8.218  35.546  16.024  1.00  0.00           H  
ATOM   3000 1HD2 ASN A 181      -4.738  35.183  14.922  1.00  0.00           H  
ATOM   3001 2HD2 ASN A 181      -5.667  36.385  15.760  1.00  0.00           H  
ATOM   3002  N   HIS A 182     -10.980  37.038  14.538  1.00  0.00           N  
ATOM   3003  CA  HIS A 182     -12.251  37.533  15.052  1.00  0.00           C  
ATOM   3004  C   HIS A 182     -13.396  36.704  14.484  1.00  0.00           C  
ATOM   3005  O   HIS A 182     -14.283  36.257  15.216  1.00  0.00           O  
ATOM   3006  CB  HIS A 182     -12.459  39.006  14.664  1.00  0.00           C  
ATOM   3007  CG  HIS A 182     -13.705  39.595  15.184  1.00  0.00           C  
ATOM   3008  CD2 HIS A 182     -14.905  39.793  14.597  1.00  0.00           C  
ATOM   3009  ND1 HIS A 182     -13.837  40.030  16.488  1.00  0.00           N  
ATOM   3010  CE1 HIS A 182     -15.064  40.476  16.674  1.00  0.00           C  
ATOM   3011  NE2 HIS A 182     -15.729  40.337  15.546  1.00  0.00           N  
ATOM   3012  H   HIS A 182     -10.406  37.706  14.020  1.00  0.00           H  
ATOM   3013  HA  HIS A 182     -12.273  37.449  16.137  1.00  0.00           H  
ATOM   3014 1HB  HIS A 182     -11.632  39.596  15.046  1.00  0.00           H  
ATOM   3015 2HB  HIS A 182     -12.458  39.110  13.584  1.00  0.00           H  
ATOM   3016  HD2 HIS A 182     -15.172  39.550  13.567  1.00  0.00           H  
ATOM   3017  HE1 HIS A 182     -15.468  40.874  17.603  1.00  0.00           H  
ATOM   3018  HE2 HIS A 182     -16.725  40.580  15.406  1.00  0.00           H  
ATOM   3019  N   LEU A 183     -13.355  36.475  13.163  1.00  0.00           N  
ATOM   3020  CA  LEU A 183     -14.385  35.694  12.500  1.00  0.00           C  
ATOM   3021  C   LEU A 183     -14.236  34.194  12.785  1.00  0.00           C  
ATOM   3022  O   LEU A 183     -15.238  33.466  12.774  1.00  0.00           O  
ATOM   3023  CB  LEU A 183     -14.349  35.932  10.985  1.00  0.00           C  
ATOM   3024  CG  LEU A 183     -14.704  37.372  10.464  1.00  0.00           C  
ATOM   3025  CD1 LEU A 183     -14.494  37.388   8.959  1.00  0.00           C  
ATOM   3026  CD2 LEU A 183     -16.149  37.760  10.823  1.00  0.00           C  
ATOM   3027  H   LEU A 183     -12.615  36.908  12.603  1.00  0.00           H  
ATOM   3028  HA  LEU A 183     -15.348  36.002  12.891  1.00  0.00           H  
ATOM   3029 1HB  LEU A 183     -13.338  35.702  10.637  1.00  0.00           H  
ATOM   3030 2HB  LEU A 183     -15.037  35.233  10.517  1.00  0.00           H  
ATOM   3031  HG  LEU A 183     -14.025  38.101  10.904  1.00  0.00           H  
ATOM   3032 1HD1 LEU A 183     -14.724  38.369   8.585  1.00  0.00           H  
ATOM   3033 2HD1 LEU A 183     -13.459  37.142   8.729  1.00  0.00           H  
ATOM   3034 3HD1 LEU A 183     -15.153  36.664   8.492  1.00  0.00           H  
ATOM   3035 1HD2 LEU A 183     -16.361  38.759  10.437  1.00  0.00           H  
ATOM   3036 2HD2 LEU A 183     -16.838  37.047  10.385  1.00  0.00           H  
ATOM   3037 3HD2 LEU A 183     -16.281  37.770  11.900  1.00  0.00           H  
ATOM   3038  N   GLY A 184     -13.012  33.731  13.080  1.00  0.00           N  
ATOM   3039  CA  GLY A 184     -12.758  32.324  13.360  1.00  0.00           C  
ATOM   3040  C   GLY A 184     -12.445  31.519  12.106  1.00  0.00           C  
ATOM   3041  O   GLY A 184     -12.806  30.343  12.003  1.00  0.00           O  
ATOM   3042  H   GLY A 184     -12.209  34.357  13.034  1.00  0.00           H  
ATOM   3043 1HA  GLY A 184     -11.911  32.263  14.045  1.00  0.00           H  
ATOM   3044 2HA  GLY A 184     -13.609  31.893  13.877  1.00  0.00           H  
ATOM   3045  N   ILE A 185     -11.849  32.185  11.122  1.00  0.00           N  
ATOM   3046  CA  ILE A 185     -11.492  31.569   9.855  1.00  0.00           C  
ATOM   3047  C   ILE A 185      -9.984  31.340   9.736  1.00  0.00           C  
ATOM   3048  O   ILE A 185      -9.216  32.282   9.577  1.00  0.00           O  
ATOM   3049  CB  ILE A 185     -12.012  32.482   8.732  1.00  0.00           C  
ATOM   3050  CG1 ILE A 185     -13.564  32.577   8.895  1.00  0.00           C  
ATOM   3051  CG2 ILE A 185     -11.567  32.008   7.330  1.00  0.00           C  
ATOM   3052  CD1 ILE A 185     -14.223  33.577   8.048  1.00  0.00           C  
ATOM   3053  H   ILE A 185     -11.577  33.155  11.304  1.00  0.00           H  
ATOM   3054  HA  ILE A 185     -11.990  30.603   9.785  1.00  0.00           H  
ATOM   3055  HB  ILE A 185     -11.620  33.483   8.904  1.00  0.00           H  
ATOM   3056 1HG1 ILE A 185     -13.997  31.599   8.678  1.00  0.00           H  
ATOM   3057 2HG1 ILE A 185     -13.800  32.835   9.922  1.00  0.00           H  
ATOM   3058 1HG2 ILE A 185     -11.930  32.681   6.563  1.00  0.00           H  
ATOM   3059 2HG2 ILE A 185     -10.475  31.976   7.275  1.00  0.00           H  
ATOM   3060 3HG2 ILE A 185     -11.958  31.034   7.153  1.00  0.00           H  
ATOM   3061 1HD1 ILE A 185     -15.297  33.568   8.239  1.00  0.00           H  
ATOM   3062 2HD1 ILE A 185     -13.820  34.557   8.274  1.00  0.00           H  
ATOM   3063 3HD1 ILE A 185     -14.049  33.337   7.018  1.00  0.00           H  
ATOM   3064  N   ASP A 186      -9.563  30.078   9.756  1.00  0.00           N  
ATOM   3065  CA  ASP A 186      -8.133  29.758   9.708  1.00  0.00           C  
ATOM   3066  C   ASP A 186      -7.516  30.199   8.390  1.00  0.00           C  
ATOM   3067  O   ASP A 186      -8.116  30.013   7.327  1.00  0.00           O  
ATOM   3068  CB  ASP A 186      -7.899  28.256   9.882  1.00  0.00           C  
ATOM   3069  CG  ASP A 186      -8.136  27.734  11.296  1.00  0.00           C  
ATOM   3070  OD1 ASP A 186      -8.226  28.510  12.216  1.00  0.00           O  
ATOM   3071  OD2 ASP A 186      -8.237  26.543  11.428  1.00  0.00           O1-
ATOM   3072  H   ASP A 186     -10.243  29.340   9.876  1.00  0.00           H  
ATOM   3073  HA  ASP A 186      -7.630  30.291  10.516  1.00  0.00           H  
ATOM   3074 1HB  ASP A 186      -8.548  27.716   9.209  1.00  0.00           H  
ATOM   3075 2HB  ASP A 186      -6.873  28.021   9.595  1.00  0.00           H  
ATOM   3076  N   PHE A 187      -6.298  30.728   8.441  1.00  0.00           N  
ATOM   3077  CA  PHE A 187      -5.639  31.153   7.217  1.00  0.00           C  
ATOM   3078  C   PHE A 187      -4.123  31.139   7.363  1.00  0.00           C  
ATOM   3079  O   PHE A 187      -3.586  31.114   8.474  1.00  0.00           O  
ATOM   3080  CB  PHE A 187      -6.105  32.557   6.825  1.00  0.00           C  
ATOM   3081  CG  PHE A 187      -5.575  33.643   7.718  1.00  0.00           C  
ATOM   3082  CD1 PHE A 187      -4.474  34.397   7.339  1.00  0.00           C  
ATOM   3083  CD2 PHE A 187      -6.175  33.912   8.938  1.00  0.00           C  
ATOM   3084  CE1 PHE A 187      -3.986  35.396   8.159  1.00  0.00           C  
ATOM   3085  CE2 PHE A 187      -5.690  34.911   9.760  1.00  0.00           C  
ATOM   3086  CZ  PHE A 187      -4.594  35.653   9.370  1.00  0.00           C  
ATOM   3087  H   PHE A 187      -5.831  30.859   9.329  1.00  0.00           H  
ATOM   3088  HA  PHE A 187      -5.925  30.476   6.415  1.00  0.00           H  
ATOM   3089 1HB  PHE A 187      -5.790  32.772   5.804  1.00  0.00           H  
ATOM   3090 2HB  PHE A 187      -7.193  32.599   6.847  1.00  0.00           H  
ATOM   3091  HD1 PHE A 187      -3.994  34.194   6.381  1.00  0.00           H  
ATOM   3092  HD2 PHE A 187      -7.042  33.325   9.246  1.00  0.00           H  
ATOM   3093  HE1 PHE A 187      -3.120  35.980   7.849  1.00  0.00           H  
ATOM   3094  HE2 PHE A 187      -6.172  35.113  10.716  1.00  0.00           H  
ATOM   3095  HZ  PHE A 187      -4.209  36.440  10.017  1.00  0.00           H  
ATOM   3096  N   LYS A 188      -3.451  31.194   6.224  1.00  0.00           N  
ATOM   3097  CA  LYS A 188      -2.008  31.349   6.142  1.00  0.00           C  
ATOM   3098  C   LYS A 188      -1.685  32.471   5.158  1.00  0.00           C  
ATOM   3099  O   LYS A 188      -2.444  32.719   4.216  1.00  0.00           O  
ATOM   3100  CB  LYS A 188      -1.351  30.042   5.683  1.00  0.00           C  
ATOM   3101  CG  LYS A 188      -1.767  29.619   4.276  1.00  0.00           C  
ATOM   3102  CD  LYS A 188      -1.185  28.286   3.844  1.00  0.00           C  
ATOM   3103  CE  LYS A 188      -1.640  27.962   2.418  1.00  0.00           C  
ATOM   3104  NZ  LYS A 188      -1.158  26.635   1.939  1.00  0.00           N1+
ATOM   3105  H   LYS A 188      -3.997  31.133   5.366  1.00  0.00           H  
ATOM   3106  HA  LYS A 188      -1.621  31.630   7.122  1.00  0.00           H  
ATOM   3107 1HB  LYS A 188      -0.266  30.154   5.694  1.00  0.00           H  
ATOM   3108 2HB  LYS A 188      -1.612  29.241   6.374  1.00  0.00           H  
ATOM   3109 1HG  LYS A 188      -2.851  29.549   4.236  1.00  0.00           H  
ATOM   3110 2HG  LYS A 188      -1.449  30.376   3.562  1.00  0.00           H  
ATOM   3111 1HD  LYS A 188      -0.096  28.332   3.876  1.00  0.00           H  
ATOM   3112 2HD  LYS A 188      -1.527  27.501   4.515  1.00  0.00           H  
ATOM   3113 1HE  LYS A 188      -2.728  27.970   2.393  1.00  0.00           H  
ATOM   3114 2HE  LYS A 188      -1.268  28.733   1.744  1.00  0.00           H  
ATOM   3115 1HZ  LYS A 188      -1.503  26.487   0.994  1.00  0.00           H  
ATOM   3116 2HZ  LYS A 188      -0.149  26.611   1.940  1.00  0.00           H  
ATOM   3117 3HZ  LYS A 188      -1.514  25.907   2.539  1.00  0.00           H  
ATOM   3118  N   ILE A 189      -0.556  33.144   5.349  1.00  0.00           N  
ATOM   3119  CA  ILE A 189      -0.140  34.145   4.373  1.00  0.00           C  
ATOM   3120  C   ILE A 189       1.074  33.720   3.587  1.00  0.00           C  
ATOM   3121  O   ILE A 189       2.113  33.344   4.130  1.00  0.00           O  
ATOM   3122  CB  ILE A 189       0.042  35.553   4.973  1.00  0.00           C  
ATOM   3123  CG1 ILE A 189      -1.347  36.038   5.470  1.00  0.00           C  
ATOM   3124  CG2 ILE A 189       0.660  36.496   3.922  1.00  0.00           C  
ATOM   3125  CD1 ILE A 189      -1.362  37.340   6.260  1.00  0.00           C  
ATOM   3126  H   ILE A 189       0.031  32.937   6.148  1.00  0.00           H  
ATOM   3127  HA  ILE A 189      -0.943  34.254   3.648  1.00  0.00           H  
ATOM   3128  HB  ILE A 189       0.697  35.506   5.840  1.00  0.00           H  
ATOM   3129 1HG1 ILE A 189      -1.989  36.149   4.604  1.00  0.00           H  
ATOM   3130 2HG1 ILE A 189      -1.756  35.265   6.091  1.00  0.00           H  
ATOM   3131 1HG2 ILE A 189       0.784  37.494   4.336  1.00  0.00           H  
ATOM   3132 2HG2 ILE A 189       1.638  36.137   3.608  1.00  0.00           H  
ATOM   3133 3HG2 ILE A 189      -0.001  36.526   3.060  1.00  0.00           H  
ATOM   3134 1HD1 ILE A 189      -2.383  37.567   6.557  1.00  0.00           H  
ATOM   3135 2HD1 ILE A 189      -0.740  37.240   7.152  1.00  0.00           H  
ATOM   3136 3HD1 ILE A 189      -0.986  38.152   5.652  1.00  0.00           H  
ATOM   3137  N   VAL A 190       0.907  33.790   2.278  1.00  0.00           N  
ATOM   3138  CA  VAL A 190       1.917  33.394   1.328  1.00  0.00           C  
ATOM   3139  C   VAL A 190       2.466  34.601   0.562  1.00  0.00           C  
ATOM   3140  O   VAL A 190       1.719  35.385  -0.030  1.00  0.00           O  
ATOM   3141  CB  VAL A 190       1.312  32.357   0.356  1.00  0.00           C  
ATOM   3142  CG1 VAL A 190       2.343  31.924  -0.687  1.00  0.00           C  
ATOM   3143  CG2 VAL A 190       0.782  31.151   1.167  1.00  0.00           C  
ATOM   3144  H   VAL A 190      -0.000  34.137   1.947  1.00  0.00           H  
ATOM   3145  HA  VAL A 190       2.738  32.925   1.872  1.00  0.00           H  
ATOM   3146  HB  VAL A 190       0.489  32.812  -0.177  1.00  0.00           H  
ATOM   3147 1HG1 VAL A 190       1.885  31.207  -1.368  1.00  0.00           H  
ATOM   3148 2HG1 VAL A 190       2.683  32.786  -1.262  1.00  0.00           H  
ATOM   3149 3HG1 VAL A 190       3.195  31.461  -0.191  1.00  0.00           H  
ATOM   3150 1HG2 VAL A 190       0.335  30.429   0.491  1.00  0.00           H  
ATOM   3151 2HG2 VAL A 190       1.605  30.687   1.709  1.00  0.00           H  
ATOM   3152 3HG2 VAL A 190       0.027  31.489   1.877  1.00  0.00           H  
ATOM   3153  N   GLY A 191       3.785  34.763   0.568  1.00  0.00           N  
ATOM   3154  CA  GLY A 191       4.394  35.894  -0.127  1.00  0.00           C  
ATOM   3155  C   GLY A 191       5.917  35.885  -0.050  1.00  0.00           C  
ATOM   3156  O   GLY A 191       6.518  34.945   0.475  1.00  0.00           O  
ATOM   3157  H   GLY A 191       4.360  34.102   1.076  1.00  0.00           H  
ATOM   3158 1HA  GLY A 191       4.084  35.884  -1.172  1.00  0.00           H  
ATOM   3159 2HA  GLY A 191       4.016  36.824   0.300  1.00  0.00           H  
ATOM   3160  N   ASP A 192       6.531  36.927  -0.614  1.00  0.00           N  
ATOM   3161  CA  ASP A 192       7.988  37.073  -0.691  1.00  0.00           C  
ATOM   3162  C   ASP A 192       8.552  37.807   0.538  1.00  0.00           C  
ATOM   3163  O   ASP A 192       7.799  38.210   1.439  1.00  0.00           O  
ATOM   3164  CB  ASP A 192       8.348  37.785  -2.014  1.00  0.00           C  
ATOM   3165  CG  ASP A 192       9.747  37.479  -2.569  1.00  0.00           C  
ATOM   3166  OD1 ASP A 192      10.590  37.072  -1.802  1.00  0.00           O  
ATOM   3167  OD2 ASP A 192       9.951  37.660  -3.741  1.00  0.00           O1-
ATOM   3168  H   ASP A 192       5.957  37.658  -1.017  1.00  0.00           H  
ATOM   3169  HA  ASP A 192       8.433  36.077  -0.717  1.00  0.00           H  
ATOM   3170 1HB  ASP A 192       7.615  37.520  -2.774  1.00  0.00           H  
ATOM   3171 2HB  ASP A 192       8.286  38.846  -1.876  1.00  0.00           H  
ATOM   3172  N   SER A 193       9.871  37.994   0.570  1.00  0.00           N  
ATOM   3173  CA  SER A 193      10.540  38.634   1.696  1.00  0.00           C  
ATOM   3174  C   SER A 193      10.699  40.141   1.523  1.00  0.00           C  
ATOM   3175  O   SER A 193       9.810  40.902   1.905  1.00  0.00           O  
ATOM   3176  CB  SER A 193      11.910  38.013   1.923  1.00  0.00           C  
ATOM   3177  OG  SER A 193      12.789  38.294   0.858  1.00  0.00           O  
ATOM   3178  H   SER A 193      10.427  37.635  -0.209  1.00  0.00           H  
ATOM   3179  HA  SER A 193       9.938  38.460   2.588  1.00  0.00           H  
ATOM   3180 1HB  SER A 193      12.331  38.393   2.854  1.00  0.00           H  
ATOM   3181 2HB  SER A 193      11.801  36.936   2.030  1.00  0.00           H  
ATOM   3182  HG  SER A 193      13.598  37.797   1.049  1.00  0.00           H  
ATOM   3183  N   CYS A 194      11.826  40.581   0.964  1.00  0.00           N  
ATOM   3184  CA  CYS A 194      12.090  42.013   0.818  1.00  0.00           C  
ATOM   3185  C   CYS A 194      11.586  42.639  -0.471  1.00  0.00           C  
ATOM   3186  O   CYS A 194      12.005  42.279  -1.571  1.00  0.00           O  
ATOM   3187  CB  CYS A 194      13.585  42.298   0.902  1.00  0.00           C  
ATOM   3188  SG  CYS A 194      13.988  44.049   0.669  1.00  0.00           S  
ATOM   3189  H   CYS A 194      12.506  39.898   0.649  1.00  0.00           H  
ATOM   3190  HA  CYS A 194      11.603  42.524   1.649  1.00  0.00           H  
ATOM   3191 1HB  CYS A 194      13.963  41.986   1.874  1.00  0.00           H  
ATOM   3192 2HB  CYS A 194      14.108  41.722   0.140  1.00  0.00           H  
ATOM   3193  HG  CYS A 194      13.485  44.137  -0.568  1.00  0.00           H  
ATOM   3194  N   MET A 195      10.717  43.629  -0.307  1.00  0.00           N  
ATOM   3195  CA  MET A 195      10.088  44.387  -1.381  1.00  0.00           C  
ATOM   3196  C   MET A 195      10.058  45.851  -0.960  1.00  0.00           C  
ATOM   3197  O   MET A 195      10.047  46.139   0.235  1.00  0.00           O  
ATOM   3198  CB  MET A 195       8.693  43.830  -1.647  1.00  0.00           C  
ATOM   3199  CG  MET A 195       8.698  42.387  -2.216  1.00  0.00           C  
ATOM   3200  SD  MET A 195       7.134  41.574  -2.106  1.00  0.00           S  
ATOM   3201  CE  MET A 195       7.228  41.076  -0.377  1.00  0.00           C  
ATOM   3202  H   MET A 195      10.448  43.856   0.643  1.00  0.00           H  
ATOM   3203  HA  MET A 195      10.692  44.302  -2.283  1.00  0.00           H  
ATOM   3204 1HB  MET A 195       8.113  43.853  -0.730  1.00  0.00           H  
ATOM   3205 2HB  MET A 195       8.175  44.470  -2.367  1.00  0.00           H  
ATOM   3206 1HG  MET A 195       8.999  42.413  -3.260  1.00  0.00           H  
ATOM   3207 2HG  MET A 195       9.406  41.769  -1.691  1.00  0.00           H  
ATOM   3208 1HE  MET A 195       6.325  40.527  -0.100  1.00  0.00           H  
ATOM   3209 2HE  MET A 195       8.094  40.454  -0.221  1.00  0.00           H  
ATOM   3210 3HE  MET A 195       7.316  41.943   0.266  1.00  0.00           H  
ATOM   3211  N   VAL A 196      10.063  46.777  -1.918  1.00  0.00           N  
ATOM   3212  CA  VAL A 196      10.018  48.197  -1.565  1.00  0.00           C  
ATOM   3213  C   VAL A 196       8.593  48.744  -1.546  1.00  0.00           C  
ATOM   3214  O   VAL A 196       8.227  49.485  -0.633  1.00  0.00           O  
ATOM   3215  CB  VAL A 196      10.888  49.014  -2.536  1.00  0.00           C  
ATOM   3216  CG1 VAL A 196      10.773  50.517  -2.226  1.00  0.00           C  
ATOM   3217  CG2 VAL A 196      12.333  48.545  -2.413  1.00  0.00           C  
ATOM   3218  H   VAL A 196      10.076  46.498  -2.889  1.00  0.00           H  
ATOM   3219  HA  VAL A 196      10.438  48.313  -0.565  1.00  0.00           H  
ATOM   3220  HB  VAL A 196      10.537  48.861  -3.555  1.00  0.00           H  
ATOM   3221 1HG1 VAL A 196      11.392  51.078  -2.924  1.00  0.00           H  
ATOM   3222 2HG1 VAL A 196       9.747  50.857  -2.314  1.00  0.00           H  
ATOM   3223 3HG1 VAL A 196      11.117  50.700  -1.208  1.00  0.00           H  
ATOM   3224 1HG2 VAL A 196      12.961  49.109  -3.102  1.00  0.00           H  
ATOM   3225 2HG2 VAL A 196      12.678  48.706  -1.391  1.00  0.00           H  
ATOM   3226 3HG2 VAL A 196      12.401  47.484  -2.649  1.00  0.00           H  
ATOM   3227  N   TYR A 197       7.831  48.428  -2.586  1.00  0.00           N  
ATOM   3228  CA  TYR A 197       6.445  48.856  -2.742  1.00  0.00           C  
ATOM   3229  C   TYR A 197       5.774  47.824  -3.629  1.00  0.00           C  
ATOM   3230  O   TYR A 197       6.472  47.112  -4.359  1.00  0.00           O  
ATOM   3231  CB  TYR A 197       6.355  50.235  -3.389  1.00  0.00           C  
ATOM   3232  CG  TYR A 197       6.813  50.268  -4.834  1.00  0.00           C  
ATOM   3233  CD1 TYR A 197       5.886  50.071  -5.860  1.00  0.00           C  
ATOM   3234  CD2 TYR A 197       8.143  50.489  -5.146  1.00  0.00           C  
ATOM   3235  CE1 TYR A 197       6.290  50.095  -7.170  1.00  0.00           C  
ATOM   3236  CE2 TYR A 197       8.547  50.512  -6.458  1.00  0.00           C  
ATOM   3237  CZ  TYR A 197       7.624  50.318  -7.471  1.00  0.00           C  
ATOM   3238  OH  TYR A 197       8.030  50.342  -8.787  1.00  0.00           O  
ATOM   3239  H   TYR A 197       8.219  47.832  -3.299  1.00  0.00           H  
ATOM   3240  HA  TYR A 197       5.940  48.866  -1.773  1.00  0.00           H  
ATOM   3241 1HB  TYR A 197       5.330  50.573  -3.349  1.00  0.00           H  
ATOM   3242 2HB  TYR A 197       6.955  50.942  -2.823  1.00  0.00           H  
ATOM   3243  HD1 TYR A 197       4.842  49.893  -5.625  1.00  0.00           H  
ATOM   3244  HD2 TYR A 197       8.863  50.641  -4.361  1.00  0.00           H  
ATOM   3245  HE1 TYR A 197       5.567  49.939  -7.965  1.00  0.00           H  
ATOM   3246  HE2 TYR A 197       9.595  50.686  -6.699  1.00  0.00           H  
ATOM   3247  HH  TYR A 197       8.977  50.498  -8.828  1.00  0.00           H  
ATOM   3248  N   GLY A 198       4.434  47.726  -3.609  1.00  0.00           N  
ATOM   3249  CA  GLY A 198       3.772  46.757  -4.493  1.00  0.00           C  
ATOM   3250  C   GLY A 198       3.943  45.364  -3.902  1.00  0.00           C  
ATOM   3251  O   GLY A 198       4.025  44.337  -4.592  1.00  0.00           O  
ATOM   3252  H   GLY A 198       3.875  48.277  -2.956  1.00  0.00           H  
ATOM   3253 1HA  GLY A 198       2.708  46.995  -4.561  1.00  0.00           H  
ATOM   3254 2HA  GLY A 198       4.197  46.808  -5.495  1.00  0.00           H  
ATOM   3255  N   ASP A 199       4.004  45.343  -2.585  1.00  0.00           N  
ATOM   3256  CA  ASP A 199       4.230  44.140  -1.820  1.00  0.00           C  
ATOM   3257  C   ASP A 199       2.953  43.360  -1.708  1.00  0.00           C  
ATOM   3258  O   ASP A 199       2.142  43.641  -0.829  1.00  0.00           O  
ATOM   3259  CB  ASP A 199       4.701  44.579  -0.431  1.00  0.00           C  
ATOM   3260  CG  ASP A 199       5.002  43.515   0.555  1.00  0.00           C  
ATOM   3261  OD1 ASP A 199       4.627  42.396   0.329  1.00  0.00           O  
ATOM   3262  OD2 ASP A 199       5.612  43.828   1.549  1.00  0.00           O1-
ATOM   3263  H   ASP A 199       3.847  46.222  -2.089  1.00  0.00           H  
ATOM   3264  HA  ASP A 199       4.985  43.536  -2.315  1.00  0.00           H  
ATOM   3265 1HB  ASP A 199       5.582  45.216  -0.536  1.00  0.00           H  
ATOM   3266 2HB  ASP A 199       3.932  45.170  -0.033  1.00  0.00           H  
ATOM   3267  N   THR A 200       2.780  42.408  -2.644  1.00  0.00           N  
ATOM   3268  CA  THR A 200       1.540  41.639  -2.789  1.00  0.00           C  
ATOM   3269  C   THR A 200       1.548  40.309  -2.068  1.00  0.00           C  
ATOM   3270  O   THR A 200       2.407  39.472  -2.328  1.00  0.00           O  
ATOM   3271  CB  THR A 200       1.246  41.361  -4.286  1.00  0.00           C  
ATOM   3272  CG2 THR A 200      -0.088  40.614  -4.412  1.00  0.00           C  
ATOM   3273  OG1 THR A 200       1.132  42.597  -5.015  1.00  0.00           O  
ATOM   3274  H   THR A 200       3.528  42.309  -3.328  1.00  0.00           H  
ATOM   3275  HA  THR A 200       0.758  42.181  -2.384  1.00  0.00           H  
ATOM   3276  HB  THR A 200       2.048  40.763  -4.717  1.00  0.00           H  
ATOM   3277  HG1 THR A 200       2.001  43.032  -5.052  1.00  0.00           H  
ATOM   3278 1HG2 THR A 200      -0.299  40.430  -5.462  1.00  0.00           H  
ATOM   3279 2HG2 THR A 200      -0.052  39.658  -3.891  1.00  0.00           H  
ATOM   3280 3HG2 THR A 200      -0.885  41.224  -3.983  1.00  0.00           H  
ATOM   3281  N   LEU A 201       0.548  40.085  -1.201  1.00  0.00           N  
ATOM   3282  CA  LEU A 201       0.446  38.824  -0.474  1.00  0.00           C  
ATOM   3283  C   LEU A 201      -0.881  38.106  -0.748  1.00  0.00           C  
ATOM   3284  O   LEU A 201      -1.927  38.726  -0.993  1.00  0.00           O  
ATOM   3285  CB  LEU A 201       0.612  39.069   1.052  1.00  0.00           C  
ATOM   3286  CG  LEU A 201      -0.485  39.924   1.811  1.00  0.00           C  
ATOM   3287  CD1 LEU A 201      -1.529  39.007   2.457  1.00  0.00           C  
ATOM   3288  CD2 LEU A 201       0.163  40.818   2.852  1.00  0.00           C  
ATOM   3289  H   LEU A 201      -0.137  40.820  -1.035  1.00  0.00           H  
ATOM   3290  HA  LEU A 201       1.250  38.166  -0.801  1.00  0.00           H  
ATOM   3291 1HB  LEU A 201       0.667  38.106   1.526  1.00  0.00           H  
ATOM   3292 2HB  LEU A 201       1.570  39.570   1.204  1.00  0.00           H  
ATOM   3293  HG  LEU A 201      -0.985  40.519   1.115  1.00  0.00           H  
ATOM   3294 1HD1 LEU A 201      -2.275  39.590   2.957  1.00  0.00           H  
ATOM   3295 2HD1 LEU A 201      -2.002  38.393   1.708  1.00  0.00           H  
ATOM   3296 3HD1 LEU A 201      -1.071  38.395   3.175  1.00  0.00           H  
ATOM   3297 1HD2 LEU A 201      -0.604  41.414   3.352  1.00  0.00           H  
ATOM   3298 2HD2 LEU A 201       0.686  40.206   3.592  1.00  0.00           H  
ATOM   3299 3HD2 LEU A 201       0.878  41.484   2.365  1.00  0.00           H  
ATOM   3300  N   ASP A 202      -0.844  36.784  -0.642  1.00  0.00           N  
ATOM   3301  CA  ASP A 202      -2.039  35.958  -0.766  1.00  0.00           C  
ATOM   3302  C   ASP A 202      -2.519  35.472   0.604  1.00  0.00           C  
ATOM   3303  O   ASP A 202      -1.729  34.935   1.392  1.00  0.00           O  
ATOM   3304  CB  ASP A 202      -1.773  34.740  -1.663  1.00  0.00           C  
ATOM   3305  CG  ASP A 202      -1.538  35.036  -3.174  1.00  0.00           C  
ATOM   3306  OD1 ASP A 202      -1.840  36.106  -3.647  1.00  0.00           O  
ATOM   3307  OD2 ASP A 202      -1.062  34.146  -3.836  1.00  0.00           O1-
ATOM   3308  H   ASP A 202       0.062  36.329  -0.484  1.00  0.00           H  
ATOM   3309  HA  ASP A 202      -2.838  36.554  -1.211  1.00  0.00           H  
ATOM   3310 1HB  ASP A 202      -0.900  34.219  -1.293  1.00  0.00           H  
ATOM   3311 2HB  ASP A 202      -2.612  34.059  -1.580  1.00  0.00           H  
ATOM   3312  N   VAL A 203      -3.809  35.653   0.902  1.00  0.00           N  
ATOM   3313  CA  VAL A 203      -4.355  35.153   2.166  1.00  0.00           C  
ATOM   3314  C   VAL A 203      -5.140  33.904   1.815  1.00  0.00           C  
ATOM   3315  O   VAL A 203      -6.178  33.974   1.131  1.00  0.00           O  
ATOM   3316  CB  VAL A 203      -5.269  36.189   2.848  1.00  0.00           C  
ATOM   3317  CG1 VAL A 203      -5.735  35.678   4.203  1.00  0.00           C  
ATOM   3318  CG2 VAL A 203      -4.532  37.512   2.995  1.00  0.00           C  
ATOM   3319  H   VAL A 203      -4.435  36.125   0.238  1.00  0.00           H  
ATOM   3320  HA  VAL A 203      -3.547  34.893   2.851  1.00  0.00           H  
ATOM   3321  HB  VAL A 203      -6.159  36.334   2.235  1.00  0.00           H  
ATOM   3322 1HG1 VAL A 203      -6.380  36.422   4.670  1.00  0.00           H  
ATOM   3323 2HG1 VAL A 203      -6.291  34.750   4.070  1.00  0.00           H  
ATOM   3324 3HG1 VAL A 203      -4.870  35.496   4.841  1.00  0.00           H  
ATOM   3325 1HG2 VAL A 203      -5.184  38.240   3.477  1.00  0.00           H  
ATOM   3326 2HG2 VAL A 203      -3.639  37.365   3.603  1.00  0.00           H  
ATOM   3327 3HG2 VAL A 203      -4.244  37.879   2.010  1.00  0.00           H  
ATOM   3328  N   MET A 204      -4.639  32.768   2.287  1.00  0.00           N  
ATOM   3329  CA  MET A 204      -5.182  31.484   1.885  1.00  0.00           C  
ATOM   3330  C   MET A 204      -5.738  30.610   2.999  1.00  0.00           C  
ATOM   3331  O   MET A 204      -5.212  30.569   4.113  1.00  0.00           O  
ATOM   3332  CB  MET A 204      -4.100  30.712   1.131  1.00  0.00           C  
ATOM   3333  CG  MET A 204      -3.661  31.357  -0.176  1.00  0.00           C  
ATOM   3334  SD  MET A 204      -2.393  30.400  -1.031  1.00  0.00           S  
ATOM   3335  CE  MET A 204      -3.347  28.987  -1.578  1.00  0.00           C  
ATOM   3336  H   MET A 204      -3.813  32.809   2.893  1.00  0.00           H  
ATOM   3337  HA  MET A 204      -5.988  31.662   1.178  1.00  0.00           H  
ATOM   3338 1HB  MET A 204      -3.220  30.608   1.764  1.00  0.00           H  
ATOM   3339 2HB  MET A 204      -4.461  29.708   0.904  1.00  0.00           H  
ATOM   3340 1HG  MET A 204      -4.520  31.459  -0.837  1.00  0.00           H  
ATOM   3341 2HG  MET A 204      -3.265  32.352   0.025  1.00  0.00           H  
ATOM   3342 1HE  MET A 204      -2.700  28.301  -2.125  1.00  0.00           H  
ATOM   3343 2HE  MET A 204      -3.769  28.476  -0.712  1.00  0.00           H  
ATOM   3344 3HE  MET A 204      -4.153  29.323  -2.230  1.00  0.00           H  
ATOM   3345  N   HIS A 205      -6.764  29.841   2.656  1.00  0.00           N  
ATOM   3346  CA  HIS A 205      -7.297  28.794   3.515  1.00  0.00           C  
ATOM   3347  C   HIS A 205      -7.084  27.478   2.791  1.00  0.00           C  
ATOM   3348  O   HIS A 205      -7.839  27.132   1.877  1.00  0.00           O  
ATOM   3349  CB  HIS A 205      -8.782  29.007   3.824  1.00  0.00           C  
ATOM   3350  CG  HIS A 205      -9.403  27.886   4.599  1.00  0.00           C  
ATOM   3351  CD2 HIS A 205     -10.177  26.849   4.201  1.00  0.00           C  
ATOM   3352  ND1 HIS A 205      -9.249  27.750   5.962  1.00  0.00           N  
ATOM   3353  CE1 HIS A 205      -9.903  26.676   6.370  1.00  0.00           C  
ATOM   3354  NE2 HIS A 205     -10.474  26.113   5.322  1.00  0.00           N  
ATOM   3355  H   HIS A 205      -7.169  29.975   1.728  1.00  0.00           H  
ATOM   3356  HA  HIS A 205      -6.767  28.760   4.465  1.00  0.00           H  
ATOM   3357 1HB  HIS A 205      -8.906  29.927   4.397  1.00  0.00           H  
ATOM   3358 2HB  HIS A 205      -9.335  29.125   2.893  1.00  0.00           H  
ATOM   3359  HD1 HIS A 205      -8.791  28.396   6.573  1.00  0.00           H  
ATOM   3360  HD2 HIS A 205     -10.560  26.542   3.228  1.00  0.00           H  
ATOM   3361  HE1 HIS A 205      -9.905  26.394   7.423  1.00  0.00           H  
ATOM   3362  N   GLY A 206      -6.094  26.702   3.197  1.00  0.00           N  
ATOM   3363  CA  GLY A 206      -5.812  25.532   2.387  1.00  0.00           C  
ATOM   3364  C   GLY A 206      -5.407  26.064   1.013  1.00  0.00           C  
ATOM   3365  O   GLY A 206      -4.478  26.866   0.915  1.00  0.00           O  
ATOM   3366  H   GLY A 206      -5.522  26.957   3.991  1.00  0.00           H  
ATOM   3367 1HA  GLY A 206      -5.003  24.948   2.825  1.00  0.00           H  
ATOM   3368 2HA  GLY A 206      -6.694  24.898   2.312  1.00  0.00           H  
ATOM   3369  N   ASP A 207      -6.088  25.611  -0.036  1.00  0.00           N  
ATOM   3370  CA  ASP A 207      -5.787  26.050  -1.397  1.00  0.00           C  
ATOM   3371  C   ASP A 207      -6.773  27.123  -1.895  1.00  0.00           C  
ATOM   3372  O   ASP A 207      -6.757  27.479  -3.077  1.00  0.00           O  
ATOM   3373  CB  ASP A 207      -5.827  24.853  -2.347  1.00  0.00           C  
ATOM   3374  CG  ASP A 207      -4.748  23.805  -2.050  1.00  0.00           C  
ATOM   3375  OD1 ASP A 207      -3.651  24.163  -1.680  1.00  0.00           O  
ATOM   3376  OD2 ASP A 207      -5.051  22.644  -2.184  1.00  0.00           O1-
ATOM   3377  H   ASP A 207      -6.832  24.946   0.117  1.00  0.00           H  
ATOM   3378  HA  ASP A 207      -4.785  26.477  -1.411  1.00  0.00           H  
ATOM   3379 1HB  ASP A 207      -6.807  24.377  -2.288  1.00  0.00           H  
ATOM   3380 2HB  ASP A 207      -5.697  25.202  -3.371  1.00  0.00           H  
ATOM   3381  N   LEU A 208      -7.635  27.621  -1.001  1.00  0.00           N  
ATOM   3382  CA  LEU A 208      -8.657  28.620  -1.328  1.00  0.00           C  
ATOM   3383  C   LEU A 208      -8.196  30.050  -1.050  1.00  0.00           C  
ATOM   3384  O   LEU A 208      -7.724  30.373   0.040  1.00  0.00           O  
ATOM   3385  CB  LEU A 208      -9.919  28.369  -0.476  1.00  0.00           C  
ATOM   3386  CG  LEU A 208     -11.145  29.338  -0.666  1.00  0.00           C  
ATOM   3387  CD1 LEU A 208     -11.767  29.120  -2.052  1.00  0.00           C  
ATOM   3388  CD2 LEU A 208     -12.146  29.093   0.448  1.00  0.00           C  
ATOM   3389  H   LEU A 208      -7.588  27.293  -0.034  1.00  0.00           H  
ATOM   3390  HA  LEU A 208      -8.895  28.525  -2.387  1.00  0.00           H  
ATOM   3391 1HB  LEU A 208     -10.267  27.360  -0.690  1.00  0.00           H  
ATOM   3392 2HB  LEU A 208      -9.633  28.407   0.568  1.00  0.00           H  
ATOM   3393  HG  LEU A 208     -10.813  30.376  -0.605  1.00  0.00           H  
ATOM   3394 1HD1 LEU A 208     -12.612  29.772  -2.190  1.00  0.00           H  
ATOM   3395 2HD1 LEU A 208     -11.042  29.318  -2.837  1.00  0.00           H  
ATOM   3396 3HD1 LEU A 208     -12.104  28.090  -2.136  1.00  0.00           H  
ATOM   3397 1HD2 LEU A 208     -12.996  29.760   0.343  1.00  0.00           H  
ATOM   3398 2HD2 LEU A 208     -12.493  28.063   0.415  1.00  0.00           H  
ATOM   3399 3HD2 LEU A 208     -11.655  29.279   1.399  1.00  0.00           H  
ATOM   3400  N   GLU A 209      -8.386  30.943  -2.005  1.00  0.00           N  
ATOM   3401  CA  GLU A 209      -7.999  32.329  -1.773  1.00  0.00           C  
ATOM   3402  C   GLU A 209      -9.106  33.107  -1.083  1.00  0.00           C  
ATOM   3403  O   GLU A 209     -10.211  33.252  -1.608  1.00  0.00           O  
ATOM   3404  CB  GLU A 209      -7.636  32.985  -3.107  1.00  0.00           C  
ATOM   3405  CG  GLU A 209      -7.219  34.448  -3.039  1.00  0.00           C  
ATOM   3406  CD  GLU A 209      -6.911  35.002  -4.405  1.00  0.00           C  
ATOM   3407  OE1 GLU A 209      -6.783  34.219  -5.318  1.00  0.00           O  
ATOM   3408  OE2 GLU A 209      -6.851  36.196  -4.555  1.00  0.00           O1-
ATOM   3409  H   GLU A 209      -8.772  30.654  -2.895  1.00  0.00           H  
ATOM   3410  HA  GLU A 209      -7.135  32.354  -1.116  1.00  0.00           H  
ATOM   3411 1HB  GLU A 209      -6.804  32.437  -3.550  1.00  0.00           H  
ATOM   3412 2HB  GLU A 209      -8.465  32.905  -3.790  1.00  0.00           H  
ATOM   3413 1HG  GLU A 209      -8.022  35.037  -2.596  1.00  0.00           H  
ATOM   3414 2HG  GLU A 209      -6.339  34.541  -2.396  1.00  0.00           H  
ATOM   3415  N   LEU A 210      -8.810  33.646   0.097  1.00  0.00           N  
ATOM   3416  CA  LEU A 210      -9.838  34.392   0.804  1.00  0.00           C  
ATOM   3417  C   LEU A 210      -9.721  35.819   0.341  1.00  0.00           C  
ATOM   3418  O   LEU A 210     -10.723  36.508   0.105  1.00  0.00           O  
ATOM   3419  CB  LEU A 210      -9.627  34.334   2.326  1.00  0.00           C  
ATOM   3420  CG  LEU A 210      -9.683  32.944   3.004  1.00  0.00           C  
ATOM   3421  CD1 LEU A 210      -9.326  33.121   4.493  1.00  0.00           C  
ATOM   3422  CD2 LEU A 210     -11.084  32.314   2.831  1.00  0.00           C  
ATOM   3423  H   LEU A 210      -7.866  33.557   0.486  1.00  0.00           H  
ATOM   3424  HA  LEU A 210     -10.822  34.020   0.532  1.00  0.00           H  
ATOM   3425 1HB  LEU A 210      -8.653  34.773   2.551  1.00  0.00           H  
ATOM   3426 2HB  LEU A 210     -10.389  34.949   2.794  1.00  0.00           H  
ATOM   3427  HG  LEU A 210      -8.936  32.283   2.551  1.00  0.00           H  
ATOM   3428 1HD1 LEU A 210      -9.336  32.153   4.996  1.00  0.00           H  
ATOM   3429 2HD1 LEU A 210      -8.335  33.552   4.583  1.00  0.00           H  
ATOM   3430 3HD1 LEU A 210     -10.046  33.780   4.972  1.00  0.00           H  
ATOM   3431 1HD2 LEU A 210     -11.095  31.353   3.315  1.00  0.00           H  
ATOM   3432 2HD2 LEU A 210     -11.841  32.949   3.274  1.00  0.00           H  
ATOM   3433 3HD2 LEU A 210     -11.303  32.179   1.774  1.00  0.00           H  
ATOM   3434  N   SER A 211      -8.464  36.252   0.218  1.00  0.00           N  
ATOM   3435  CA  SER A 211      -8.107  37.587  -0.229  1.00  0.00           C  
ATOM   3436  C   SER A 211      -6.766  37.798  -0.858  1.00  0.00           C  
ATOM   3437  O   SER A 211      -5.832  36.996  -0.721  1.00  0.00           O  
ATOM   3438  CB  SER A 211      -8.155  38.670   0.830  1.00  0.00           C  
ATOM   3439  OG  SER A 211      -7.154  38.451   1.786  1.00  0.00           O  
ATOM   3440  H   SER A 211      -7.717  35.594   0.452  1.00  0.00           H  
ATOM   3441  HA  SER A 211      -8.857  37.867  -0.969  1.00  0.00           H  
ATOM   3442 1HB  SER A 211      -8.024  39.667   0.411  1.00  0.00           H  
ATOM   3443 2HB  SER A 211      -9.161  38.588   1.240  1.00  0.00           H  
ATOM   3444  HG  SER A 211      -7.229  39.187   2.399  1.00  0.00           H  
ATOM   3445  N   SER A 212      -6.713  38.946  -1.508  1.00  0.00           N  
ATOM   3446  CA  SER A 212      -5.490  39.526  -2.030  1.00  0.00           C  
ATOM   3447  C   SER A 212      -5.268  40.790  -1.233  1.00  0.00           C  
ATOM   3448  O   SER A 212      -6.211  41.557  -0.985  1.00  0.00           O  
ATOM   3449  CB  SER A 212      -5.566  39.821  -3.504  1.00  0.00           C  
ATOM   3450  OG  SER A 212      -4.392  40.467  -3.912  1.00  0.00           O  
ATOM   3451  H   SER A 212      -7.602  39.452  -1.598  1.00  0.00           H  
ATOM   3452  HA  SER A 212      -4.651  38.848  -1.847  1.00  0.00           H  
ATOM   3453 1HB  SER A 212      -5.683  38.883  -4.052  1.00  0.00           H  
ATOM   3454 2HB  SER A 212      -6.435  40.443  -3.720  1.00  0.00           H  
ATOM   3455  HG  SER A 212      -4.393  40.425  -4.869  1.00  0.00           H  
ATOM   3456  N   ALA A 213      -4.050  40.991  -0.769  1.00  0.00           N  
ATOM   3457  CA  ALA A 213      -3.766  42.151   0.059  1.00  0.00           C  
ATOM   3458  C   ALA A 213      -2.381  42.623  -0.164  1.00  0.00           C  
ATOM   3459  O   ALA A 213      -1.575  41.855  -0.679  1.00  0.00           O  
ATOM   3460  CB  ALA A 213      -3.951  41.775   1.487  1.00  0.00           C  
ATOM   3461  H   ALA A 213      -3.309  40.308  -0.981  1.00  0.00           H  
ATOM   3462  HA  ALA A 213      -4.441  42.951  -0.220  1.00  0.00           H  
ATOM   3463 1HB  ALA A 213      -3.763  42.636   2.106  1.00  0.00           H  
ATOM   3464 2HB  ALA A 213      -4.947  41.417   1.633  1.00  0.00           H  
ATOM   3465 3HB  ALA A 213      -3.271  41.008   1.714  1.00  0.00           H  
ATOM   3466  N   ALA A 214      -2.108  43.894   0.121  1.00  0.00           N  
ATOM   3467  CA  ALA A 214      -0.761  44.381  -0.105  1.00  0.00           C  
ATOM   3468  C   ALA A 214      -0.438  45.828   0.335  1.00  0.00           C  
ATOM   3469  O   ALA A 214      -1.294  46.604   0.787  1.00  0.00           O  
ATOM   3470  CB  ALA A 214      -0.550  44.229  -1.486  1.00  0.00           C  
ATOM   3471  H   ALA A 214      -2.843  44.478   0.537  1.00  0.00           H  
ATOM   3472  HA  ALA A 214      -0.065  43.745   0.444  1.00  0.00           H  
ATOM   3473 1HB  ALA A 214       0.388  44.594  -1.805  1.00  0.00           H  
ATOM   3474 2HB  ALA A 214      -0.699  43.367  -1.896  1.00  0.00           H  
ATOM   3475 3HB  ALA A 214      -1.198  44.718  -1.755  1.00  0.00           H  
ATOM   3476  N   VAL A 215       0.870  46.144   0.242  1.00  0.00           N  
ATOM   3477  CA  VAL A 215       1.417  47.457   0.613  1.00  0.00           C  
ATOM   3478  C   VAL A 215       1.957  48.266  -0.587  1.00  0.00           C  
ATOM   3479  O   VAL A 215       2.852  47.812  -1.326  1.00  0.00           O  
ATOM   3480  CB  VAL A 215       2.554  47.266   1.635  1.00  0.00           C  
ATOM   3481  CG1 VAL A 215       3.105  48.605   2.101  1.00  0.00           C  
ATOM   3482  CG2 VAL A 215       2.056  46.457   2.823  1.00  0.00           C  
ATOM   3483  H   VAL A 215       1.486  45.410  -0.125  1.00  0.00           H  
ATOM   3484  HA  VAL A 215       0.620  48.035   1.067  1.00  0.00           H  
ATOM   3485  HB  VAL A 215       3.387  46.737   1.173  1.00  0.00           H  
ATOM   3486 1HG1 VAL A 215       3.906  48.435   2.821  1.00  0.00           H  
ATOM   3487 2HG1 VAL A 215       3.500  49.166   1.254  1.00  0.00           H  
ATOM   3488 3HG1 VAL A 215       2.323  49.197   2.575  1.00  0.00           H  
ATOM   3489 1HG2 VAL A 215       2.907  46.363   3.497  1.00  0.00           H  
ATOM   3490 2HG2 VAL A 215       1.226  46.941   3.340  1.00  0.00           H  
ATOM   3491 3HG2 VAL A 215       1.711  45.478   2.490  1.00  0.00           H  
ATOM   3492  N   GLY A 216       1.434  49.480  -0.749  1.00  0.00           N  
ATOM   3493  CA  GLY A 216       1.804  50.391  -1.821  1.00  0.00           C  
ATOM   3494  C   GLY A 216       3.000  51.266  -1.440  1.00  0.00           C  
ATOM   3495  O   GLY A 216       3.791  50.892  -0.578  1.00  0.00           O  
ATOM   3496  H   GLY A 216       0.699  49.787  -0.103  1.00  0.00           H  
ATOM   3497 1HA  GLY A 216       2.051  49.808  -2.704  1.00  0.00           H  
ATOM   3498 2HA  GLY A 216       0.939  51.001  -2.071  1.00  0.00           H  
ATOM   3499  N   PRO A 217       3.161  52.426  -2.095  1.00  0.00           N  
ATOM   3500  CA  PRO A 217       2.341  53.040  -3.139  1.00  0.00           C  
ATOM   3501  C   PRO A 217       2.478  52.258  -4.422  1.00  0.00           C  
ATOM   3502  O   PRO A 217       3.482  51.587  -4.608  1.00  0.00           O  
ATOM   3503  CB  PRO A 217       2.970  54.429  -3.278  1.00  0.00           C  
ATOM   3504  CG  PRO A 217       4.413  54.233  -2.845  1.00  0.00           C  
ATOM   3505  CD  PRO A 217       4.361  53.179  -1.759  1.00  0.00           C  
ATOM   3506  HA  PRO A 217       1.287  53.124  -2.830  1.00  0.00           H  
ATOM   3507 1HB  PRO A 217       2.883  54.766  -4.327  1.00  0.00           H  
ATOM   3508 2HB  PRO A 217       2.418  55.162  -2.670  1.00  0.00           H  
ATOM   3509 1HG  PRO A 217       5.029  53.912  -3.705  1.00  0.00           H  
ATOM   3510 2HG  PRO A 217       4.833  55.184  -2.489  1.00  0.00           H  
ATOM   3511 1HD  PRO A 217       5.239  52.524  -1.817  1.00  0.00           H  
ATOM   3512 2HD  PRO A 217       4.265  53.625  -0.775  1.00  0.00           H  
ATOM   3513  N   ILE A 218       1.483  52.334  -5.287  1.00  0.00           N  
ATOM   3514  CA  ILE A 218       1.608  51.675  -6.584  1.00  0.00           C  
ATOM   3515  C   ILE A 218       1.334  52.683  -7.704  1.00  0.00           C  
ATOM   3516  O   ILE A 218       0.559  53.605  -7.495  1.00  0.00           O  
ATOM   3517  CB  ILE A 218       0.656  50.452  -6.668  1.00  0.00           C  
ATOM   3518  CG1 ILE A 218      -0.833  50.910  -6.500  1.00  0.00           C  
ATOM   3519  CG2 ILE A 218       1.065  49.435  -5.597  1.00  0.00           C  
ATOM   3520  CD1 ILE A 218      -1.879  49.842  -6.775  1.00  0.00           C  
ATOM   3521  H   ILE A 218       0.644  52.903  -5.055  1.00  0.00           H  
ATOM   3522  HA  ILE A 218       2.623  51.309  -6.661  1.00  0.00           H  
ATOM   3523  HB  ILE A 218       0.740  49.986  -7.636  1.00  0.00           H  
ATOM   3524 1HG1 ILE A 218      -0.976  51.267  -5.477  1.00  0.00           H  
ATOM   3525 2HG1 ILE A 218      -1.031  51.731  -7.172  1.00  0.00           H  
ATOM   3526 1HG2 ILE A 218       0.436  48.551  -5.637  1.00  0.00           H  
ATOM   3527 2HG2 ILE A 218       2.101  49.143  -5.756  1.00  0.00           H  
ATOM   3528 3HG2 ILE A 218       0.960  49.887  -4.634  1.00  0.00           H  
ATOM   3529 1HD1 ILE A 218      -2.869  50.276  -6.629  1.00  0.00           H  
ATOM   3530 2HD1 ILE A 218      -1.783  49.492  -7.801  1.00  0.00           H  
ATOM   3531 3HD1 ILE A 218      -1.756  49.004  -6.093  1.00  0.00           H  
ATOM   3532  N   PRO A 219       1.873  52.514  -8.931  1.00  0.00           N  
ATOM   3533  CA  PRO A 219       1.675  53.419 -10.066  1.00  0.00           C  
ATOM   3534  C   PRO A 219       0.212  53.766 -10.325  1.00  0.00           C  
ATOM   3535  O   PRO A 219      -0.130  54.909 -10.614  1.00  0.00           O  
ATOM   3536  CB  PRO A 219       2.272  52.604 -11.220  1.00  0.00           C  
ATOM   3537  CG  PRO A 219       3.349  51.754 -10.567  1.00  0.00           C  
ATOM   3538  CD  PRO A 219       2.778  51.364  -9.223  1.00  0.00           C  
ATOM   3539  HA  PRO A 219       2.257  54.337  -9.891  1.00  0.00           H  
ATOM   3540 1HB  PRO A 219       1.484  52.000 -11.700  1.00  0.00           H  
ATOM   3541 2HB  PRO A 219       2.664  53.272 -11.989  1.00  0.00           H  
ATOM   3542 1HG  PRO A 219       3.583  50.882 -11.198  1.00  0.00           H  
ATOM   3543 2HG  PRO A 219       4.283  52.332 -10.475  1.00  0.00           H  
ATOM   3544 1HD  PRO A 219       2.234  50.416  -9.300  1.00  0.00           H  
ATOM   3545 2HD  PRO A 219       3.616  51.313  -8.521  1.00  0.00           H  
ATOM   3546  N   LEU A 220      -0.695  52.814 -10.153  1.00  0.00           N  
ATOM   3547  CA  LEU A 220      -2.118  53.070 -10.337  1.00  0.00           C  
ATOM   3548  C   LEU A 220      -2.657  54.225  -9.507  1.00  0.00           C  
ATOM   3549  O   LEU A 220      -3.559  54.931  -9.947  1.00  0.00           O  
ATOM   3550  CB  LEU A 220      -2.937  51.824  -9.979  1.00  0.00           C  
ATOM   3551  CG  LEU A 220      -4.492  51.965 -10.070  1.00  0.00           C  
ATOM   3552  CD1 LEU A 220      -4.928  52.306 -11.487  1.00  0.00           C  
ATOM   3553  CD2 LEU A 220      -5.134  50.681  -9.610  1.00  0.00           C  
ATOM   3554  H   LEU A 220      -0.396  51.874  -9.936  1.00  0.00           H  
ATOM   3555  HA  LEU A 220      -2.267  53.311 -11.387  1.00  0.00           H  
ATOM   3556 1HB  LEU A 220      -2.633  51.005 -10.624  1.00  0.00           H  
ATOM   3557 2HB  LEU A 220      -2.711  51.561  -8.956  1.00  0.00           H  
ATOM   3558  HG  LEU A 220      -4.822  52.768  -9.414  1.00  0.00           H  
ATOM   3559 1HD1 LEU A 220      -5.985  52.402 -11.491  1.00  0.00           H  
ATOM   3560 2HD1 LEU A 220      -4.498  53.247 -11.815  1.00  0.00           H  
ATOM   3561 3HD1 LEU A 220      -4.631  51.517 -12.175  1.00  0.00           H  
ATOM   3562 1HD2 LEU A 220      -6.216  50.784  -9.656  1.00  0.00           H  
ATOM   3563 2HD2 LEU A 220      -4.825  49.859 -10.260  1.00  0.00           H  
ATOM   3564 3HD2 LEU A 220      -4.834  50.472  -8.583  1.00  0.00           H  
ATOM   3565  N   ASP A 221      -2.130  54.424  -8.300  1.00  0.00           N  
ATOM   3566  CA  ASP A 221      -2.611  55.428  -7.371  1.00  0.00           C  
ATOM   3567  C   ASP A 221      -2.563  56.823  -7.990  1.00  0.00           C  
ATOM   3568  O   ASP A 221      -3.364  57.704  -7.643  1.00  0.00           O  
ATOM   3569  CB  ASP A 221      -1.711  55.420  -6.137  1.00  0.00           C  
ATOM   3570  CG  ASP A 221      -1.810  54.170  -5.235  1.00  0.00           C  
ATOM   3571  OD1 ASP A 221      -2.745  53.388  -5.327  1.00  0.00           O  
ATOM   3572  OD2 ASP A 221      -0.868  53.985  -4.482  1.00  0.00           O1-
ATOM   3573  H   ASP A 221      -1.331  53.866  -7.990  1.00  0.00           H  
ATOM   3574  HA  ASP A 221      -3.639  55.193  -7.098  1.00  0.00           H  
ATOM   3575 1HB  ASP A 221      -0.675  55.519  -6.463  1.00  0.00           H  
ATOM   3576 2HB  ASP A 221      -1.925  56.281  -5.532  1.00  0.00           H  
ATOM   3577  N   ARG A 222      -1.645  57.032  -8.939  1.00  0.00           N  
ATOM   3578  CA  ARG A 222      -1.494  58.329  -9.570  1.00  0.00           C  
ATOM   3579  C   ARG A 222      -2.741  58.705 -10.362  1.00  0.00           C  
ATOM   3580  O   ARG A 222      -3.121  59.877 -10.405  1.00  0.00           O  
ATOM   3581  CB  ARG A 222      -0.286  58.334 -10.495  1.00  0.00           C  
ATOM   3582  CG  ARG A 222      -0.026  59.655 -11.200  1.00  0.00           C  
ATOM   3583  CD  ARG A 222       0.319  60.733 -10.238  1.00  0.00           C  
ATOM   3584  NE  ARG A 222       0.612  61.988 -10.912  1.00  0.00           N  
ATOM   3585  CZ  ARG A 222       0.797  63.167 -10.286  1.00  0.00           C  
ATOM   3586  NH1 ARG A 222       0.715  63.236  -8.976  1.00  0.00           N1+
ATOM   3587  NH2 ARG A 222       1.059  64.255 -10.990  1.00  0.00           N  
ATOM   3588  H   ARG A 222      -1.047  56.264  -9.260  1.00  0.00           H  
ATOM   3589  HA  ARG A 222      -1.342  59.075  -8.788  1.00  0.00           H  
ATOM   3590 1HB  ARG A 222       0.608  58.083  -9.926  1.00  0.00           H  
ATOM   3591 2HB  ARG A 222      -0.411  57.570 -11.262  1.00  0.00           H  
ATOM   3592 1HG  ARG A 222       0.805  59.539 -11.897  1.00  0.00           H  
ATOM   3593 2HG  ARG A 222      -0.919  59.958 -11.748  1.00  0.00           H  
ATOM   3594 1HD  ARG A 222      -0.518  60.897  -9.560  1.00  0.00           H  
ATOM   3595 2HD  ARG A 222       1.198  60.441  -9.665  1.00  0.00           H  
ATOM   3596  HE  ARG A 222       0.683  61.975 -11.920  1.00  0.00           H  
ATOM   3597 1HH1 ARG A 222       0.515  62.405  -8.438  1.00  0.00           H  
ATOM   3598 2HH1 ARG A 222       0.853  64.120  -8.507  1.00  0.00           H  
ATOM   3599 1HH2 ARG A 222       1.122  64.202 -11.998  1.00  0.00           H  
ATOM   3600 2HH2 ARG A 222       1.197  65.138 -10.522  1.00  0.00           H  
ATOM   3601  N   GLU A 223      -3.436  57.714 -10.924  1.00  0.00           N  
ATOM   3602  CA  GLU A 223      -4.579  57.964 -11.787  1.00  0.00           C  
ATOM   3603  C   GLU A 223      -5.779  58.428 -10.997  1.00  0.00           C  
ATOM   3604  O   GLU A 223      -6.762  58.901 -11.575  1.00  0.00           O  
ATOM   3605  CB  GLU A 223      -4.954  56.696 -12.558  1.00  0.00           C  
ATOM   3606  CG  GLU A 223      -3.888  56.208 -13.530  1.00  0.00           C  
ATOM   3607  CD  GLU A 223      -3.600  57.186 -14.631  1.00  0.00           C  
ATOM   3608  OE1 GLU A 223      -4.526  57.739 -15.171  1.00  0.00           O  
ATOM   3609  OE2 GLU A 223      -2.446  57.389 -14.924  1.00  0.00           O1-
ATOM   3610  H   GLU A 223      -3.167  56.737 -10.795  1.00  0.00           H  
ATOM   3611  HA  GLU A 223      -4.312  58.745 -12.500  1.00  0.00           H  
ATOM   3612 1HB  GLU A 223      -5.160  55.888 -11.852  1.00  0.00           H  
ATOM   3613 2HB  GLU A 223      -5.868  56.869 -13.122  1.00  0.00           H  
ATOM   3614 1HG  GLU A 223      -2.970  56.013 -12.974  1.00  0.00           H  
ATOM   3615 2HG  GLU A 223      -4.221  55.264 -13.964  1.00  0.00           H  
ATOM   3616  N   TRP A 224      -5.733  58.224  -9.683  1.00  0.00           N  
ATOM   3617  CA  TRP A 224      -6.808  58.561  -8.795  1.00  0.00           C  
ATOM   3618  C   TRP A 224      -6.489  59.824  -8.004  1.00  0.00           C  
ATOM   3619  O   TRP A 224      -7.284  60.252  -7.165  1.00  0.00           O  
ATOM   3620  CB  TRP A 224      -7.082  57.399  -7.838  1.00  0.00           C  
ATOM   3621  CG  TRP A 224      -7.591  56.167  -8.524  1.00  0.00           C  
ATOM   3622  CD1 TRP A 224      -6.875  55.047  -8.823  1.00  0.00           C  
ATOM   3623  CD2 TRP A 224      -8.936  55.923  -9.002  1.00  0.00           C  
ATOM   3624  CE2 TRP A 224      -8.942  54.646  -9.568  1.00  0.00           C  
ATOM   3625  CE3 TRP A 224     -10.117  56.675  -8.993  1.00  0.00           C  
ATOM   3626  NE1 TRP A 224      -7.677  54.127  -9.452  1.00  0.00           N  
ATOM   3627  CZ2 TRP A 224     -10.085  54.096 -10.127  1.00  0.00           C  
ATOM   3628  CZ3 TRP A 224     -11.264  56.123  -9.552  1.00  0.00           C  
ATOM   3629  CH2 TRP A 224     -11.248  54.867 -10.104  1.00  0.00           C  
ATOM   3630  H   TRP A 224      -4.880  57.876  -9.243  1.00  0.00           H  
ATOM   3631  HA  TRP A 224      -7.699  58.739  -9.382  1.00  0.00           H  
ATOM   3632 1HB  TRP A 224      -6.166  57.142  -7.306  1.00  0.00           H  
ATOM   3633 2HB  TRP A 224      -7.818  57.706  -7.095  1.00  0.00           H  
ATOM   3634  HD1 TRP A 224      -5.820  54.902  -8.596  1.00  0.00           H  
ATOM   3635  HE1 TRP A 224      -7.385  53.216  -9.777  1.00  0.00           H  
ATOM   3636  HE3 TRP A 224     -10.137  57.672  -8.554  1.00  0.00           H  
ATOM   3637  HZ2 TRP A 224     -10.092  53.100 -10.570  1.00  0.00           H  
ATOM   3638  HZ3 TRP A 224     -12.179  56.715  -9.542  1.00  0.00           H  
ATOM   3639  HH2 TRP A 224     -12.165  54.465 -10.533  1.00  0.00           H  
ATOM   3640  N   GLY A 225      -5.311  60.422  -8.253  1.00  0.00           N  
ATOM   3641  CA  GLY A 225      -4.918  61.627  -7.540  1.00  0.00           C  
ATOM   3642  C   GLY A 225      -4.587  61.373  -6.076  1.00  0.00           C  
ATOM   3643  O   GLY A 225      -4.828  62.244  -5.234  1.00  0.00           O  
ATOM   3644  H   GLY A 225      -4.683  60.068  -8.980  1.00  0.00           H  
ATOM   3645 1HA  GLY A 225      -4.046  62.057  -8.036  1.00  0.00           H  
ATOM   3646 2HA  GLY A 225      -5.717  62.363  -7.611  1.00  0.00           H  
ATOM   3647  N   ILE A 226      -4.080  60.188  -5.738  1.00  0.00           N  
ATOM   3648  CA  ILE A 226      -3.816  59.923  -4.334  1.00  0.00           C  
ATOM   3649  C   ILE A 226      -2.463  60.450  -3.852  1.00  0.00           C  
ATOM   3650  O   ILE A 226      -2.384  61.105  -2.819  1.00  0.00           O  
ATOM   3651  CB  ILE A 226      -3.914  58.405  -4.079  1.00  0.00           C  
ATOM   3652  CG1 ILE A 226      -5.317  57.875  -4.470  1.00  0.00           C  
ATOM   3653  CG2 ILE A 226      -3.608  58.064  -2.666  1.00  0.00           C  
ATOM   3654  CD1 ILE A 226      -6.537  58.506  -3.768  1.00  0.00           C  
ATOM   3655  H   ILE A 226      -3.882  59.475  -6.451  1.00  0.00           H  
ATOM   3656  HA  ILE A 226      -4.574  60.429  -3.741  1.00  0.00           H  
ATOM   3657  HB  ILE A 226      -3.208  57.905  -4.718  1.00  0.00           H  
ATOM   3658 1HG1 ILE A 226      -5.439  58.016  -5.530  1.00  0.00           H  
ATOM   3659 2HG1 ILE A 226      -5.322  56.815  -4.255  1.00  0.00           H  
ATOM   3660 1HG2 ILE A 226      -3.676  56.984  -2.517  1.00  0.00           H  
ATOM   3661 2HG2 ILE A 226      -2.626  58.388  -2.392  1.00  0.00           H  
ATOM   3662 3HG2 ILE A 226      -4.319  58.565  -2.071  1.00  0.00           H  
ATOM   3663 1HD1 ILE A 226      -7.442  58.031  -4.139  1.00  0.00           H  
ATOM   3664 2HD1 ILE A 226      -6.479  58.366  -2.697  1.00  0.00           H  
ATOM   3665 3HD1 ILE A 226      -6.590  59.567  -3.990  1.00  0.00           H  
ATOM   3666  N   ASP A 227      -1.392  60.106  -4.565  1.00  0.00           N  
ATOM   3667  CA  ASP A 227      -0.017  60.509  -4.241  1.00  0.00           C  
ATOM   3668  C   ASP A 227       0.414  60.243  -2.783  1.00  0.00           C  
ATOM   3669  O   ASP A 227       1.178  61.030  -2.212  1.00  0.00           O  
ATOM   3670  CB  ASP A 227       0.185  61.993  -4.564  1.00  0.00           C  
ATOM   3671  CG  ASP A 227       0.033  62.317  -6.061  1.00  0.00           C  
ATOM   3672  OD1 ASP A 227       0.329  61.469  -6.877  1.00  0.00           O  
ATOM   3673  OD2 ASP A 227      -0.365  63.415  -6.378  1.00  0.00           O1-
ATOM   3674  H   ASP A 227      -1.541  59.583  -5.412  1.00  0.00           H  
ATOM   3675  HA  ASP A 227       0.650  59.936  -4.886  1.00  0.00           H  
ATOM   3676 1HB  ASP A 227      -0.536  62.590  -3.999  1.00  0.00           H  
ATOM   3677 2HB  ASP A 227       1.180  62.301  -4.245  1.00  0.00           H  
ATOM   3678  N   LYS A 228      -0.031  59.129  -2.204  1.00  0.00           N  
ATOM   3679  CA  LYS A 228       0.281  58.761  -0.826  1.00  0.00           C  
ATOM   3680  C   LYS A 228       0.394  57.242  -0.746  1.00  0.00           C  
ATOM   3681  O   LYS A 228      -0.212  56.554  -1.561  1.00  0.00           O  
ATOM   3682  CB  LYS A 228      -0.803  59.293   0.151  1.00  0.00           C  
ATOM   3683  CG  LYS A 228      -0.815  60.835   0.307  1.00  0.00           C  
ATOM   3684  CD  LYS A 228      -1.869  61.405   1.293  1.00  0.00           C  
ATOM   3685  CE  LYS A 228      -1.555  61.104   2.765  1.00  0.00           C  
ATOM   3686  NZ  LYS A 228      -2.247  62.065   3.720  1.00  0.00           N1+
ATOM   3687  H   LYS A 228      -0.617  58.506  -2.744  1.00  0.00           H  
ATOM   3688  HA  LYS A 228       1.236  59.212  -0.573  1.00  0.00           H  
ATOM   3689 1HB  LYS A 228      -1.779  59.011  -0.224  1.00  0.00           H  
ATOM   3690 2HB  LYS A 228      -0.691  58.835   1.129  1.00  0.00           H  
ATOM   3691 1HG  LYS A 228       0.177  61.168   0.606  1.00  0.00           H  
ATOM   3692 2HG  LYS A 228      -1.035  61.277  -0.657  1.00  0.00           H  
ATOM   3693 1HD  LYS A 228      -1.940  62.486   1.164  1.00  0.00           H  
ATOM   3694 2HD  LYS A 228      -2.846  60.980   1.058  1.00  0.00           H  
ATOM   3695 1HE  LYS A 228      -1.903  60.105   2.985  1.00  0.00           H  
ATOM   3696 2HE  LYS A 228      -0.481  61.147   2.934  1.00  0.00           H  
ATOM   3697 1HZ  LYS A 228      -2.023  61.786   4.701  1.00  0.00           H  
ATOM   3698 2HZ  LYS A 228      -1.929  63.001   3.551  1.00  0.00           H  
ATOM   3699 3HZ  LYS A 228      -3.276  62.061   3.600  1.00  0.00           H  
ATOM   3700  N   PRO A 229       1.205  56.683   0.168  1.00  0.00           N  
ATOM   3701  CA  PRO A 229       1.293  55.256   0.415  1.00  0.00           C  
ATOM   3702  C   PRO A 229       0.009  54.768   1.058  1.00  0.00           C  
ATOM   3703  O   PRO A 229      -0.539  55.455   1.931  1.00  0.00           O  
ATOM   3704  CB  PRO A 229       2.486  55.156   1.376  1.00  0.00           C  
ATOM   3705  CG  PRO A 229       2.551  56.510   2.064  1.00  0.00           C  
ATOM   3706  CD  PRO A 229       2.087  57.511   1.017  1.00  0.00           C  
ATOM   3707  HA  PRO A 229       1.484  54.722  -0.524  1.00  0.00           H  
ATOM   3708 1HB  PRO A 229       2.326  54.323   2.083  1.00  0.00           H  
ATOM   3709 2HB  PRO A 229       3.397  54.933   0.825  1.00  0.00           H  
ATOM   3710 1HG  PRO A 229       1.901  56.504   2.963  1.00  0.00           H  
ATOM   3711 2HG  PRO A 229       3.577  56.706   2.419  1.00  0.00           H  
ATOM   3712 1HD  PRO A 229       1.537  58.308   1.524  1.00  0.00           H  
ATOM   3713 2HD  PRO A 229       2.945  57.893   0.436  1.00  0.00           H  
ATOM   3714  N   THR A 230      -0.457  53.600   0.602  1.00  0.00           N  
ATOM   3715  CA  THR A 230      -1.629  52.963   1.195  1.00  0.00           C  
ATOM   3716  C   THR A 230      -1.409  51.467   1.448  1.00  0.00           C  
ATOM   3717  O   THR A 230      -0.571  50.832   0.793  1.00  0.00           O  
ATOM   3718  CB  THR A 230      -2.870  53.151   0.303  1.00  0.00           C  
ATOM   3719  CG2 THR A 230      -3.062  54.614  -0.064  1.00  0.00           C  
ATOM   3720  OG1 THR A 230      -2.729  52.386  -0.901  1.00  0.00           O  
ATOM   3721  H   THR A 230       0.007  53.141  -0.166  1.00  0.00           H  
ATOM   3722  HA  THR A 230      -1.830  53.450   2.142  1.00  0.00           H  
ATOM   3723  HB  THR A 230      -3.751  52.800   0.840  1.00  0.00           H  
ATOM   3724  HG1 THR A 230      -2.893  51.455  -0.728  1.00  0.00           H  
ATOM   3725 1HG2 THR A 230      -3.945  54.718  -0.694  1.00  0.00           H  
ATOM   3726 2HG2 THR A 230      -3.189  55.187   0.854  1.00  0.00           H  
ATOM   3727 3HG2 THR A 230      -2.197  54.993  -0.608  1.00  0.00           H  
ATOM   3728  N   ILE A 231      -2.225  50.913   2.343  1.00  0.00           N  
ATOM   3729  CA  ILE A 231      -2.317  49.465   2.551  1.00  0.00           C  
ATOM   3730  C   ILE A 231      -3.755  49.016   2.514  1.00  0.00           C  
ATOM   3731  O   ILE A 231      -4.654  49.757   2.912  1.00  0.00           O  
ATOM   3732  CB  ILE A 231      -1.722  48.989   3.903  1.00  0.00           C  
ATOM   3733  CG1 ILE A 231      -2.456  49.659   5.124  1.00  0.00           C  
ATOM   3734  CG2 ILE A 231      -0.288  49.227   3.910  1.00  0.00           C  
ATOM   3735  CD1 ILE A 231      -2.078  49.093   6.511  1.00  0.00           C  
ATOM   3736  H   ILE A 231      -2.835  51.556   2.859  1.00  0.00           H  
ATOM   3737  HA  ILE A 231      -1.786  48.959   1.746  1.00  0.00           H  
ATOM   3738  HB  ILE A 231      -1.891  47.928   3.987  1.00  0.00           H  
ATOM   3739 1HG1 ILE A 231      -2.228  50.723   5.110  1.00  0.00           H  
ATOM   3740 2HG1 ILE A 231      -3.524  49.532   5.025  1.00  0.00           H  
ATOM   3741 1HG2 ILE A 231       0.162  48.854   4.815  1.00  0.00           H  
ATOM   3742 2HG2 ILE A 231       0.116  48.727   3.082  1.00  0.00           H  
ATOM   3743 3HG2 ILE A 231      -0.105  50.255   3.815  1.00  0.00           H  
ATOM   3744 1HD1 ILE A 231      -2.640  49.629   7.280  1.00  0.00           H  
ATOM   3745 2HD1 ILE A 231      -2.333  48.042   6.554  1.00  0.00           H  
ATOM   3746 3HD1 ILE A 231      -1.017  49.210   6.711  1.00  0.00           H  
ATOM   3747  N   GLY A 232      -3.966  47.759   2.166  1.00  0.00           N  
ATOM   3748  CA  GLY A 232      -5.323  47.240   2.248  1.00  0.00           C  
ATOM   3749  C   GLY A 232      -5.483  45.843   1.698  1.00  0.00           C  
ATOM   3750  O   GLY A 232      -4.506  45.167   1.347  1.00  0.00           O  
ATOM   3751  H   GLY A 232      -3.185  47.198   1.807  1.00  0.00           H  
ATOM   3752 1HA  GLY A 232      -5.636  47.236   3.290  1.00  0.00           H  
ATOM   3753 2HA  GLY A 232      -6.006  47.913   1.750  1.00  0.00           H  
ATOM   3754  N   ALA A 233      -6.738  45.403   1.669  1.00  0.00           N  
ATOM   3755  CA  ALA A 233      -7.046  44.045   1.230  1.00  0.00           C  
ATOM   3756  C   ALA A 233      -8.458  43.895   0.696  1.00  0.00           C  
ATOM   3757  O   ALA A 233      -9.368  44.635   1.074  1.00  0.00           O  
ATOM   3758  CB  ALA A 233      -6.886  43.110   2.401  1.00  0.00           C  
ATOM   3759  H   ALA A 233      -7.471  46.067   1.942  1.00  0.00           H  
ATOM   3760  HA  ALA A 233      -6.360  43.786   0.437  1.00  0.00           H  
ATOM   3761 1HB  ALA A 233      -7.090  42.092   2.062  1.00  0.00           H  
ATOM   3762 2HB  ALA A 233      -5.895  43.178   2.811  1.00  0.00           H  
ATOM   3763 3HB  ALA A 233      -7.594  43.413   3.115  1.00  0.00           H  
ATOM   3764  N   GLY A 234      -8.646  42.876  -0.155  1.00  0.00           N  
ATOM   3765  CA  GLY A 234      -9.961  42.547  -0.719  1.00  0.00           C  
ATOM   3766  C   GLY A 234     -10.378  41.075  -0.527  1.00  0.00           C  
ATOM   3767  O   GLY A 234      -9.794  40.165  -1.136  1.00  0.00           O  
ATOM   3768  H   GLY A 234      -7.829  42.327  -0.439  1.00  0.00           H  
ATOM   3769 1HA  GLY A 234     -10.708  43.194  -0.275  1.00  0.00           H  
ATOM   3770 2HA  GLY A 234      -9.953  42.774  -1.783  1.00  0.00           H  
ATOM   3771  N   PHE A 235     -11.409  40.867   0.315  1.00  0.00           N  
ATOM   3772  CA  PHE A 235     -11.955  39.548   0.688  1.00  0.00           C  
ATOM   3773  C   PHE A 235     -13.299  39.181   0.087  1.00  0.00           C  
ATOM   3774  O   PHE A 235     -14.233  39.987   0.055  1.00  0.00           O  
ATOM   3775  CB  PHE A 235     -12.080  39.463   2.211  1.00  0.00           C  
ATOM   3776  CG  PHE A 235     -10.760  39.458   2.928  1.00  0.00           C  
ATOM   3777  CD1 PHE A 235     -10.047  40.634   3.106  1.00  0.00           C  
ATOM   3778  CD2 PHE A 235     -10.229  38.277   3.424  1.00  0.00           C  
ATOM   3779  CE1 PHE A 235      -8.832  40.630   3.766  1.00  0.00           C  
ATOM   3780  CE2 PHE A 235      -9.016  38.271   4.085  1.00  0.00           C  
ATOM   3781  CZ  PHE A 235      -8.317  39.449   4.256  1.00  0.00           C  
ATOM   3782  H   PHE A 235     -11.838  41.701   0.716  1.00  0.00           H  
ATOM   3783  HA  PHE A 235     -11.244  38.798   0.372  1.00  0.00           H  
ATOM   3784 1HB  PHE A 235     -12.662  40.309   2.575  1.00  0.00           H  
ATOM   3785 2HB  PHE A 235     -12.618  38.555   2.481  1.00  0.00           H  
ATOM   3786  HD1 PHE A 235     -10.455  41.568   2.720  1.00  0.00           H  
ATOM   3787  HD2 PHE A 235     -10.781  37.347   3.289  1.00  0.00           H  
ATOM   3788  HE1 PHE A 235      -8.283  41.561   3.899  1.00  0.00           H  
ATOM   3789  HE2 PHE A 235      -8.609  37.336   4.471  1.00  0.00           H  
ATOM   3790  HZ  PHE A 235      -7.359  39.445   4.775  1.00  0.00           H  
ATOM   3791  N   GLY A 236     -13.441  37.910  -0.287  1.00  0.00           N  
ATOM   3792  CA  GLY A 236     -14.751  37.425  -0.734  1.00  0.00           C  
ATOM   3793  C   GLY A 236     -15.542  36.933   0.481  1.00  0.00           C  
ATOM   3794  O   GLY A 236     -15.105  35.994   1.161  1.00  0.00           O  
ATOM   3795  H   GLY A 236     -12.617  37.292  -0.244  1.00  0.00           H  
ATOM   3796 1HA  GLY A 236     -15.298  38.227  -1.234  1.00  0.00           H  
ATOM   3797 2HA  GLY A 236     -14.623  36.616  -1.452  1.00  0.00           H  
ATOM   3798  N   LEU A 237     -16.738  37.484   0.712  1.00  0.00           N  
ATOM   3799  CA  LEU A 237     -17.492  37.089   1.900  1.00  0.00           C  
ATOM   3800  C   LEU A 237     -18.051  35.701   1.769  1.00  0.00           C  
ATOM   3801  O   LEU A 237     -18.135  34.978   2.760  1.00  0.00           O  
ATOM   3802  CB  LEU A 237     -18.641  38.073   2.157  1.00  0.00           C  
ATOM   3803  CG  LEU A 237     -18.342  39.198   3.156  1.00  0.00           C  
ATOM   3804  CD1 LEU A 237     -17.364  40.185   2.534  1.00  0.00           C  
ATOM   3805  CD2 LEU A 237     -19.640  39.887   3.547  1.00  0.00           C  
ATOM   3806  H   LEU A 237     -17.088  38.224   0.093  1.00  0.00           H  
ATOM   3807  HA  LEU A 237     -16.812  37.091   2.740  1.00  0.00           H  
ATOM   3808 1HB  LEU A 237     -18.919  38.536   1.211  1.00  0.00           H  
ATOM   3809 2HB  LEU A 237     -19.499  37.515   2.532  1.00  0.00           H  
ATOM   3810  HG  LEU A 237     -17.871  38.778   4.046  1.00  0.00           H  
ATOM   3811 1HD1 LEU A 237     -17.152  40.984   3.244  1.00  0.00           H  
ATOM   3812 2HD1 LEU A 237     -16.437  39.669   2.281  1.00  0.00           H  
ATOM   3813 3HD1 LEU A 237     -17.801  40.609   1.631  1.00  0.00           H  
ATOM   3814 1HD2 LEU A 237     -19.428  40.686   4.259  1.00  0.00           H  
ATOM   3815 2HD2 LEU A 237     -20.111  40.308   2.659  1.00  0.00           H  
ATOM   3816 3HD2 LEU A 237     -20.314  39.163   4.006  1.00  0.00           H  
ATOM   3817  N   GLU A 238     -18.412  35.302   0.559  1.00  0.00           N  
ATOM   3818  CA  GLU A 238     -18.947  33.978   0.379  1.00  0.00           C  
ATOM   3819  C   GLU A 238     -17.865  32.913   0.587  1.00  0.00           C  
ATOM   3820  O   GLU A 238     -18.188  31.773   0.911  1.00  0.00           O  
ATOM   3821  CB  GLU A 238     -19.670  33.895  -0.953  1.00  0.00           C  
ATOM   3822  CG  GLU A 238     -20.969  34.735  -0.951  1.00  0.00           C  
ATOM   3823  CD  GLU A 238     -20.785  36.195  -1.237  1.00  0.00           C  
ATOM   3824  OE1 GLU A 238     -19.685  36.601  -1.524  1.00  0.00           O  
ATOM   3825  OE2 GLU A 238     -21.762  36.923  -1.194  1.00  0.00           O1-
ATOM   3826  H   GLU A 238     -18.348  35.940  -0.234  1.00  0.00           H  
ATOM   3827  HA  GLU A 238     -19.702  33.823   1.145  1.00  0.00           H  
ATOM   3828 1HB  GLU A 238     -19.024  34.251  -1.753  1.00  0.00           H  
ATOM   3829 2HB  GLU A 238     -19.934  32.866  -1.171  1.00  0.00           H  
ATOM   3830 1HG  GLU A 238     -21.675  34.319  -1.653  1.00  0.00           H  
ATOM   3831 2HG  GLU A 238     -21.411  34.647   0.040  1.00  0.00           H  
ATOM   3832  N   ARG A 239     -16.577  33.267   0.428  1.00  0.00           N  
ATOM   3833  CA  ARG A 239     -15.514  32.310   0.710  1.00  0.00           C  
ATOM   3834  C   ARG A 239     -15.276  32.278   2.211  1.00  0.00           C  
ATOM   3835  O   ARG A 239     -15.072  31.214   2.803  1.00  0.00           O  
ATOM   3836  CB  ARG A 239     -14.245  32.627  -0.043  1.00  0.00           C  
ATOM   3837  CG  ARG A 239     -14.356  32.351  -1.508  1.00  0.00           C  
ATOM   3838  CD  ARG A 239     -13.124  32.636  -2.206  1.00  0.00           C  
ATOM   3839  NE  ARG A 239     -13.229  32.307  -3.610  1.00  0.00           N  
ATOM   3840  CZ  ARG A 239     -12.293  32.529  -4.532  1.00  0.00           C  
ATOM   3841  NH1 ARG A 239     -11.136  33.062  -4.228  1.00  0.00           N1+
ATOM   3842  NH2 ARG A 239     -12.584  32.192  -5.747  1.00  0.00           N  
ATOM   3843  H   ARG A 239     -16.331  34.203   0.123  1.00  0.00           H  
ATOM   3844  HA  ARG A 239     -15.840  31.326   0.383  1.00  0.00           H  
ATOM   3845 1HB  ARG A 239     -14.003  33.683   0.082  1.00  0.00           H  
ATOM   3846 2HB  ARG A 239     -13.414  32.055   0.358  1.00  0.00           H  
ATOM   3847 1HG  ARG A 239     -14.594  31.298  -1.659  1.00  0.00           H  
ATOM   3848 2HG  ARG A 239     -15.144  32.965  -1.937  1.00  0.00           H  
ATOM   3849 1HD  ARG A 239     -12.887  33.697  -2.112  1.00  0.00           H  
ATOM   3850 2HD  ARG A 239     -12.331  32.049  -1.772  1.00  0.00           H  
ATOM   3851  HE  ARG A 239     -14.091  31.853  -3.959  1.00  0.00           H  
ATOM   3852 1HH1 ARG A 239     -10.914  33.291  -3.249  1.00  0.00           H  
ATOM   3853 2HH1 ARG A 239     -10.448  33.223  -4.949  1.00  0.00           H  
ATOM   3854 1HH2 ARG A 239     -13.519  31.781  -5.899  1.00  0.00           H  
ATOM   3855 2HH2 ARG A 239     -11.922  32.323  -6.509  1.00  0.00           H  
ATOM   3856  N   LEU A 240     -15.433  33.427   2.868  1.00  0.00           N  
ATOM   3857  CA  LEU A 240     -15.302  33.448   4.312  1.00  0.00           C  
ATOM   3858  C   LEU A 240     -16.422  32.558   4.893  1.00  0.00           C  
ATOM   3859  O   LEU A 240     -16.187  31.821   5.855  1.00  0.00           O  
ATOM   3860  CB  LEU A 240     -15.398  34.897   4.843  1.00  0.00           C  
ATOM   3861  CG  LEU A 240     -14.212  35.886   4.482  1.00  0.00           C  
ATOM   3862  CD1 LEU A 240     -14.577  37.321   4.924  1.00  0.00           C  
ATOM   3863  CD2 LEU A 240     -12.923  35.458   5.163  1.00  0.00           C  
ATOM   3864  H   LEU A 240     -15.559  34.299   2.342  1.00  0.00           H  
ATOM   3865  HA  LEU A 240     -14.345  33.009   4.589  1.00  0.00           H  
ATOM   3866 1HB  LEU A 240     -16.289  35.324   4.422  1.00  0.00           H  
ATOM   3867 2HB  LEU A 240     -15.521  34.882   5.914  1.00  0.00           H  
ATOM   3868  HG  LEU A 240     -14.065  35.886   3.405  1.00  0.00           H  
ATOM   3869 1HD1 LEU A 240     -13.766  37.997   4.657  1.00  0.00           H  
ATOM   3870 2HD1 LEU A 240     -15.481  37.649   4.436  1.00  0.00           H  
ATOM   3871 3HD1 LEU A 240     -14.726  37.340   5.997  1.00  0.00           H  
ATOM   3872 1HD2 LEU A 240     -12.144  36.143   4.896  1.00  0.00           H  
ATOM   3873 2HD2 LEU A 240     -13.057  35.474   6.234  1.00  0.00           H  
ATOM   3874 3HD2 LEU A 240     -12.642  34.467   4.854  1.00  0.00           H  
ATOM   3875  N   LEU A 241     -17.629  32.598   4.283  1.00  0.00           N  
ATOM   3876  CA  LEU A 241     -18.734  31.737   4.713  1.00  0.00           C  
ATOM   3877  C   LEU A 241     -18.479  30.284   4.323  1.00  0.00           C  
ATOM   3878  O   LEU A 241     -18.774  29.368   5.092  1.00  0.00           O  
ATOM   3879  CB  LEU A 241     -20.065  32.129   4.062  1.00  0.00           C  
ATOM   3880  CG  LEU A 241     -20.725  33.457   4.436  1.00  0.00           C  
ATOM   3881  CD1 LEU A 241     -21.956  33.659   3.561  1.00  0.00           C  
ATOM   3882  CD2 LEU A 241     -21.111  33.458   5.885  1.00  0.00           C  
ATOM   3883  H   LEU A 241     -17.772  33.273   3.528  1.00  0.00           H  
ATOM   3884  HA  LEU A 241     -18.813  31.790   5.793  1.00  0.00           H  
ATOM   3885 1HB  LEU A 241     -19.873  32.177   3.007  1.00  0.00           H  
ATOM   3886 2HB  LEU A 241     -20.787  31.334   4.236  1.00  0.00           H  
ATOM   3887  HG  LEU A 241     -20.047  34.269   4.233  1.00  0.00           H  
ATOM   3888 1HD1 LEU A 241     -22.401  34.579   3.809  1.00  0.00           H  
ATOM   3889 2HD1 LEU A 241     -21.681  33.683   2.516  1.00  0.00           H  
ATOM   3890 3HD1 LEU A 241     -22.672  32.854   3.727  1.00  0.00           H  
ATOM   3891 1HD2 LEU A 241     -21.598  34.401   6.128  1.00  0.00           H  
ATOM   3892 2HD2 LEU A 241     -21.784  32.642   6.067  1.00  0.00           H  
ATOM   3893 3HD2 LEU A 241     -20.238  33.342   6.518  1.00  0.00           H  
ATOM   3894  N   LYS A 242     -17.907  30.047   3.136  1.00  0.00           N  
ATOM   3895  CA  LYS A 242     -17.641  28.686   2.689  1.00  0.00           C  
ATOM   3896  C   LYS A 242     -16.757  27.989   3.711  1.00  0.00           C  
ATOM   3897  O   LYS A 242     -17.004  26.843   4.100  1.00  0.00           O  
ATOM   3898  CB  LYS A 242     -16.955  28.689   1.311  1.00  0.00           C  
ATOM   3899  CG  LYS A 242     -16.701  27.307   0.669  1.00  0.00           C  
ATOM   3900  CD  LYS A 242     -15.998  27.447  -0.692  1.00  0.00           C  
ATOM   3901  CE  LYS A 242     -15.958  26.117  -1.476  1.00  0.00           C  
ATOM   3902  NZ  LYS A 242     -15.155  25.038  -0.794  1.00  0.00           N1+
ATOM   3903  H   LYS A 242     -17.723  30.816   2.493  1.00  0.00           H  
ATOM   3904  HA  LYS A 242     -18.577  28.154   2.629  1.00  0.00           H  
ATOM   3905 1HB  LYS A 242     -17.553  29.277   0.614  1.00  0.00           H  
ATOM   3906 2HB  LYS A 242     -15.988  29.177   1.402  1.00  0.00           H  
ATOM   3907 1HG  LYS A 242     -16.097  26.693   1.338  1.00  0.00           H  
ATOM   3908 2HG  LYS A 242     -17.646  26.802   0.500  1.00  0.00           H  
ATOM   3909 1HD  LYS A 242     -16.516  28.194  -1.290  1.00  0.00           H  
ATOM   3910 2HD  LYS A 242     -14.976  27.788  -0.535  1.00  0.00           H  
ATOM   3911 1HE  LYS A 242     -16.974  25.756  -1.612  1.00  0.00           H  
ATOM   3912 2HE  LYS A 242     -15.522  26.311  -2.456  1.00  0.00           H  
ATOM   3913 1HZ  LYS A 242     -15.170  24.201  -1.376  1.00  0.00           H  
ATOM   3914 2HZ  LYS A 242     -14.200  25.338  -0.672  1.00  0.00           H  
ATOM   3915 3HZ  LYS A 242     -15.570  24.817   0.121  1.00  0.00           H  
ATOM   3916  N   VAL A 243     -15.737  28.698   4.191  1.00  0.00           N  
ATOM   3917  CA  VAL A 243     -14.864  28.112   5.184  1.00  0.00           C  
ATOM   3918  C   VAL A 243     -15.534  28.021   6.546  1.00  0.00           C  
ATOM   3919  O   VAL A 243     -15.525  26.959   7.170  1.00  0.00           O  
ATOM   3920  CB  VAL A 243     -13.573  28.943   5.306  1.00  0.00           C  
ATOM   3921  CG1 VAL A 243     -12.716  28.431   6.454  1.00  0.00           C  
ATOM   3922  CG2 VAL A 243     -12.802  28.897   3.995  1.00  0.00           C  
ATOM   3923  H   VAL A 243     -15.565  29.636   3.816  1.00  0.00           H  
ATOM   3924  HA  VAL A 243     -14.610  27.105   4.857  1.00  0.00           H  
ATOM   3925  HB  VAL A 243     -13.837  29.975   5.537  1.00  0.00           H  
ATOM   3926 1HG1 VAL A 243     -11.808  29.031   6.525  1.00  0.00           H  
ATOM   3927 2HG1 VAL A 243     -13.274  28.507   7.386  1.00  0.00           H  
ATOM   3928 3HG1 VAL A 243     -12.449  27.390   6.273  1.00  0.00           H  
ATOM   3929 1HG2 VAL A 243     -11.891  29.488   4.088  1.00  0.00           H  
ATOM   3930 2HG2 VAL A 243     -12.543  27.865   3.761  1.00  0.00           H  
ATOM   3931 3HG2 VAL A 243     -13.419  29.307   3.195  1.00  0.00           H  
ATOM   3932  N   LYS A 244     -16.169  29.100   6.997  1.00  0.00           N  
ATOM   3933  CA  LYS A 244     -16.754  29.131   8.329  1.00  0.00           C  
ATOM   3934  C   LYS A 244     -17.797  28.047   8.553  1.00  0.00           C  
ATOM   3935  O   LYS A 244     -17.881  27.486   9.648  1.00  0.00           O  
ATOM   3936  CB  LYS A 244     -17.399  30.498   8.584  1.00  0.00           C  
ATOM   3937  CG  LYS A 244     -18.022  30.693   9.977  1.00  0.00           C  
ATOM   3938  CD  LYS A 244     -16.963  30.772  11.076  1.00  0.00           C  
ATOM   3939  CE  LYS A 244     -17.599  31.002  12.435  1.00  0.00           C  
ATOM   3940  NZ  LYS A 244     -16.578  31.161  13.490  1.00  0.00           N1+
ATOM   3941  H   LYS A 244     -16.193  29.958   6.440  1.00  0.00           H  
ATOM   3942  HA  LYS A 244     -15.949  28.975   9.042  1.00  0.00           H  
ATOM   3943 1HB  LYS A 244     -16.657  31.280   8.433  1.00  0.00           H  
ATOM   3944 2HB  LYS A 244     -18.187  30.659   7.850  1.00  0.00           H  
ATOM   3945 1HG  LYS A 244     -18.592  31.622   9.972  1.00  0.00           H  
ATOM   3946 2HG  LYS A 244     -18.714  29.881  10.195  1.00  0.00           H  
ATOM   3947 1HD  LYS A 244     -16.401  29.842  11.122  1.00  0.00           H  
ATOM   3948 2HD  LYS A 244     -16.265  31.589  10.867  1.00  0.00           H  
ATOM   3949 1HE  LYS A 244     -18.218  31.895  12.403  1.00  0.00           H  
ATOM   3950 2HE  LYS A 244     -18.224  30.144  12.678  1.00  0.00           H  
ATOM   3951 1HZ  LYS A 244     -17.020  31.309  14.380  1.00  0.00           H  
ATOM   3952 2HZ  LYS A 244     -15.991  30.341  13.533  1.00  0.00           H  
ATOM   3953 3HZ  LYS A 244     -16.004  31.988  13.256  1.00  0.00           H  
ATOM   3954  N   HIS A 245     -18.578  27.731   7.527  1.00  0.00           N  
ATOM   3955  CA  HIS A 245     -19.641  26.757   7.670  1.00  0.00           C  
ATOM   3956  C   HIS A 245     -19.344  25.403   7.000  1.00  0.00           C  
ATOM   3957  O   HIS A 245     -20.241  24.567   6.857  1.00  0.00           O  
ATOM   3958  CB  HIS A 245     -20.941  27.332   7.099  1.00  0.00           C  
ATOM   3959  CG  HIS A 245     -21.443  28.533   7.838  1.00  0.00           C  
ATOM   3960  CD2 HIS A 245     -21.467  29.843   7.499  1.00  0.00           C  
ATOM   3961  ND1 HIS A 245     -22.007  28.451   9.094  1.00  0.00           N  
ATOM   3962  CE1 HIS A 245     -22.355  29.662   9.496  1.00  0.00           C  
ATOM   3963  NE2 HIS A 245     -22.039  30.523   8.547  1.00  0.00           N  
ATOM   3964  H   HIS A 245     -18.486  28.243   6.644  1.00  0.00           H  
ATOM   3965  HA  HIS A 245     -19.796  26.560   8.729  1.00  0.00           H  
ATOM   3966 1HB  HIS A 245     -20.788  27.612   6.056  1.00  0.00           H  
ATOM   3967 2HB  HIS A 245     -21.718  26.568   7.122  1.00  0.00           H  
ATOM   3968  HD1 HIS A 245     -22.071  27.630   9.661  1.00  0.00           H  
ATOM   3969  HD2 HIS A 245     -21.137  30.385   6.612  1.00  0.00           H  
ATOM   3970  HE1 HIS A 245     -22.820  29.810  10.470  1.00  0.00           H  
ATOM   3971  N   ASP A 246     -18.074  25.164   6.636  1.00  0.00           N  
ATOM   3972  CA  ASP A 246     -17.610  23.914   6.008  1.00  0.00           C  
ATOM   3973  C   ASP A 246     -18.415  23.508   4.765  1.00  0.00           C  
ATOM   3974  O   ASP A 246     -18.830  22.355   4.622  1.00  0.00           O  
ATOM   3975  CB  ASP A 246     -17.619  22.764   7.038  1.00  0.00           C  
ATOM   3976  CG  ASP A 246     -16.736  21.545   6.633  1.00  0.00           C  
ATOM   3977  OD1 ASP A 246     -15.814  21.738   5.870  1.00  0.00           O  
ATOM   3978  OD2 ASP A 246     -16.958  20.458   7.136  1.00  0.00           O1-
ATOM   3979  H   ASP A 246     -17.365  25.884   6.814  1.00  0.00           H  
ATOM   3980  HA  ASP A 246     -16.578  24.077   5.689  1.00  0.00           H  
ATOM   3981 1HB  ASP A 246     -17.267  23.145   7.996  1.00  0.00           H  
ATOM   3982 2HB  ASP A 246     -18.643  22.422   7.181  1.00  0.00           H  
ATOM   3983  N   PHE A 247     -18.632  24.442   3.851  1.00  0.00           N  
ATOM   3984  CA  PHE A 247     -19.397  24.134   2.658  1.00  0.00           C  
ATOM   3985  C   PHE A 247     -18.503  23.492   1.601  1.00  0.00           C  
ATOM   3986  O   PHE A 247     -17.370  23.927   1.369  1.00  0.00           O  
ATOM   3987  CB  PHE A 247     -20.017  25.412   2.086  1.00  0.00           C  
ATOM   3988  CG  PHE A 247     -21.124  26.089   2.929  1.00  0.00           C  
ATOM   3989  CD1 PHE A 247     -21.922  25.397   3.850  1.00  0.00           C  
ATOM   3990  CD2 PHE A 247     -21.361  27.452   2.772  1.00  0.00           C  
ATOM   3991  CE1 PHE A 247     -22.907  26.055   4.554  1.00  0.00           C  
ATOM   3992  CE2 PHE A 247     -22.344  28.100   3.487  1.00  0.00           C  
ATOM   3993  CZ  PHE A 247     -23.117  27.403   4.371  1.00  0.00           C  
ATOM   3994  H   PHE A 247     -18.237  25.376   3.992  1.00  0.00           H  
ATOM   3995  HA  PHE A 247     -20.176  23.419   2.910  1.00  0.00           H  
ATOM   3996 1HB  PHE A 247     -19.235  26.120   1.953  1.00  0.00           H  
ATOM   3997 2HB  PHE A 247     -20.422  25.204   1.098  1.00  0.00           H  
ATOM   3998  HD1 PHE A 247     -21.777  24.336   4.023  1.00  0.00           H  
ATOM   3999  HD2 PHE A 247     -20.765  28.012   2.060  1.00  0.00           H  
ATOM   4000  HE1 PHE A 247     -23.520  25.502   5.267  1.00  0.00           H  
ATOM   4001  HE2 PHE A 247     -22.516  29.165   3.343  1.00  0.00           H  
ATOM   4002  HZ  PHE A 247     -23.895  27.915   4.928  1.00  0.00           H  
ATOM   4003  N   LYS A 248     -19.028  22.468   0.921  1.00  0.00           N  
ATOM   4004  CA  LYS A 248     -18.294  21.840  -0.174  1.00  0.00           C  
ATOM   4005  C   LYS A 248     -18.277  22.738  -1.408  1.00  0.00           C  
ATOM   4006  O   LYS A 248     -17.293  22.779  -2.148  1.00  0.00           O  
ATOM   4007  CB  LYS A 248     -18.897  20.490  -0.568  1.00  0.00           C  
ATOM   4008  CG  LYS A 248     -18.739  19.370   0.458  1.00  0.00           C  
ATOM   4009  CD  LYS A 248     -19.313  18.053  -0.091  1.00  0.00           C  
ATOM   4010  CE  LYS A 248     -19.262  16.922   0.932  1.00  0.00           C  
ATOM   4011  NZ  LYS A 248     -19.750  15.630   0.350  1.00  0.00           N1+
ATOM   4012  H   LYS A 248     -19.934  22.115   1.187  1.00  0.00           H  
ATOM   4013  HA  LYS A 248     -17.262  21.684   0.144  1.00  0.00           H  
ATOM   4014 1HB  LYS A 248     -19.963  20.616  -0.761  1.00  0.00           H  
ATOM   4015 2HB  LYS A 248     -18.440  20.154  -1.498  1.00  0.00           H  
ATOM   4016 1HG  LYS A 248     -17.681  19.236   0.686  1.00  0.00           H  
ATOM   4017 2HG  LYS A 248     -19.258  19.638   1.377  1.00  0.00           H  
ATOM   4018 1HD  LYS A 248     -20.355  18.198  -0.391  1.00  0.00           H  
ATOM   4019 2HD  LYS A 248     -18.746  17.749  -0.971  1.00  0.00           H  
ATOM   4020 1HE  LYS A 248     -18.243  16.789   1.289  1.00  0.00           H  
ATOM   4021 2HE  LYS A 248     -19.902  17.186   1.773  1.00  0.00           H  
ATOM   4022 1HZ  LYS A 248     -19.725  14.903   1.045  1.00  0.00           H  
ATOM   4023 2HZ  LYS A 248     -20.722  15.721  -0.006  1.00  0.00           H  
ATOM   4024 3HZ  LYS A 248     -19.165  15.367  -0.422  1.00  0.00           H  
ATOM   4025  N   ASN A 249     -19.377  23.460  -1.610  1.00  0.00           N  
ATOM   4026  CA  ASN A 249     -19.576  24.325  -2.767  1.00  0.00           C  
ATOM   4027  C   ASN A 249     -20.100  25.689  -2.329  1.00  0.00           C  
ATOM   4028  O   ASN A 249     -21.054  25.781  -1.539  1.00  0.00           O  
ATOM   4029  CB  ASN A 249     -20.511  23.685  -3.781  1.00  0.00           C  
ATOM   4030  CG  ASN A 249     -20.583  24.480  -5.078  1.00  0.00           C  
ATOM   4031  ND2 ASN A 249     -20.278  23.845  -6.170  1.00  0.00           N  
ATOM   4032  OD1 ASN A 249     -20.905  25.676  -5.092  1.00  0.00           O  
ATOM   4033  H   ASN A 249     -20.130  23.358  -0.950  1.00  0.00           H  
ATOM   4034  HA  ASN A 249     -18.611  24.495  -3.252  1.00  0.00           H  
ATOM   4035 1HB  ASN A 249     -20.163  22.676  -4.007  1.00  0.00           H  
ATOM   4036 2HB  ASN A 249     -21.511  23.603  -3.357  1.00  0.00           H  
ATOM   4037 1HD2 ASN A 249     -20.267  24.370  -7.044  1.00  0.00           H  
ATOM   4038 2HD2 ASN A 249     -20.013  22.881  -6.146  1.00  0.00           H  
ATOM   4039  N   ILE A 250     -19.481  26.738  -2.876  1.00  0.00           N  
ATOM   4040  CA  ILE A 250     -19.755  28.143  -2.573  1.00  0.00           C  
ATOM   4041  C   ILE A 250     -21.206  28.567  -2.814  1.00  0.00           C  
ATOM   4042  O   ILE A 250     -21.663  29.566  -2.268  1.00  0.00           O  
ATOM   4043  CB  ILE A 250     -18.799  29.052  -3.368  1.00  0.00           C  
ATOM   4044  CG1 ILE A 250     -18.801  30.490  -2.754  1.00  0.00           C  
ATOM   4045  CG2 ILE A 250     -19.187  29.054  -4.861  1.00  0.00           C  
ATOM   4046  CD1 ILE A 250     -17.673  31.382  -3.239  1.00  0.00           C  
ATOM   4047  H   ILE A 250     -18.725  26.546  -3.548  1.00  0.00           H  
ATOM   4048  HA  ILE A 250     -19.542  28.294  -1.514  1.00  0.00           H  
ATOM   4049  HB  ILE A 250     -17.790  28.666  -3.279  1.00  0.00           H  
ATOM   4050 1HG1 ILE A 250     -19.733  30.975  -2.992  1.00  0.00           H  
ATOM   4051 2HG1 ILE A 250     -18.722  30.406  -1.665  1.00  0.00           H  
ATOM   4052 1HG2 ILE A 250     -18.514  29.661  -5.413  1.00  0.00           H  
ATOM   4053 2HG2 ILE A 250     -19.156  28.045  -5.257  1.00  0.00           H  
ATOM   4054 3HG2 ILE A 250     -20.165  29.433  -4.991  1.00  0.00           H  
ATOM   4055 1HD1 ILE A 250     -17.747  32.353  -2.757  1.00  0.00           H  
ATOM   4056 2HD1 ILE A 250     -16.718  30.924  -2.986  1.00  0.00           H  
ATOM   4057 3HD1 ILE A 250     -17.729  31.517  -4.313  1.00  0.00           H  
ATOM   4058  N   LYS A 251     -21.955  27.824  -3.612  1.00  0.00           N  
ATOM   4059  CA  LYS A 251     -23.347  28.185  -3.854  1.00  0.00           C  
ATOM   4060  C   LYS A 251     -24.157  28.204  -2.552  1.00  0.00           C  
ATOM   4061  O   LYS A 251     -25.114  28.964  -2.440  1.00  0.00           O  
ATOM   4062  CB  LYS A 251     -23.972  27.248  -4.888  1.00  0.00           C  
ATOM   4063  CG  LYS A 251     -24.162  25.796  -4.448  1.00  0.00           C  
ATOM   4064  CD  LYS A 251     -24.660  24.958  -5.624  1.00  0.00           C  
ATOM   4065  CE  LYS A 251     -24.801  23.490  -5.267  1.00  0.00           C  
ATOM   4066  NZ  LYS A 251     -25.248  22.677  -6.439  1.00  0.00           N1+
ATOM   4067  H   LYS A 251     -21.540  27.007  -4.056  1.00  0.00           H  
ATOM   4068  HA  LYS A 251     -23.373  29.187  -4.266  1.00  0.00           H  
ATOM   4069 1HB  LYS A 251     -24.946  27.638  -5.181  1.00  0.00           H  
ATOM   4070 2HB  LYS A 251     -23.341  27.237  -5.779  1.00  0.00           H  
ATOM   4071 1HG  LYS A 251     -23.240  25.386  -4.056  1.00  0.00           H  
ATOM   4072 2HG  LYS A 251     -24.908  25.759  -3.656  1.00  0.00           H  
ATOM   4073 1HD  LYS A 251     -25.630  25.335  -5.949  1.00  0.00           H  
ATOM   4074 2HD  LYS A 251     -23.954  25.048  -6.451  1.00  0.00           H  
ATOM   4075 1HE  LYS A 251     -23.834  23.117  -4.930  1.00  0.00           H  
ATOM   4076 2HE  LYS A 251     -25.519  23.377  -4.465  1.00  0.00           H  
ATOM   4077 1HZ  LYS A 251     -25.316  21.707  -6.172  1.00  0.00           H  
ATOM   4078 2HZ  LYS A 251     -26.151  23.004  -6.757  1.00  0.00           H  
ATOM   4079 3HZ  LYS A 251     -24.577  22.769  -7.188  1.00  0.00           H  
ATOM   4080  N   ARG A 252     -23.734  27.455  -1.525  1.00  0.00           N  
ATOM   4081  CA  ARG A 252     -24.443  27.421  -0.248  1.00  0.00           C  
ATOM   4082  C   ARG A 252     -24.290  28.727   0.538  1.00  0.00           C  
ATOM   4083  O   ARG A 252     -24.987  28.947   1.532  1.00  0.00           O  
ATOM   4084  CB  ARG A 252     -23.941  26.275   0.599  1.00  0.00           C  
ATOM   4085  CG  ARG A 252     -24.349  24.882   0.183  1.00  0.00           C  
ATOM   4086  CD  ARG A 252     -23.721  23.901   1.106  1.00  0.00           C  
ATOM   4087  NE  ARG A 252     -23.991  22.490   0.781  1.00  0.00           N  
ATOM   4088  CZ  ARG A 252     -25.004  21.725   1.271  1.00  0.00           C  
ATOM   4089  NH1 ARG A 252     -25.894  22.205   2.121  1.00  0.00           N1+
ATOM   4090  NH2 ARG A 252     -25.095  20.453   0.907  1.00  0.00           N  
ATOM   4091  H   ARG A 252     -22.900  26.863  -1.631  1.00  0.00           H  
ATOM   4092  HA  ARG A 252     -25.502  27.263  -0.455  1.00  0.00           H  
ATOM   4093 1HB  ARG A 252     -22.859  26.289   0.545  1.00  0.00           H  
ATOM   4094 2HB  ARG A 252     -24.207  26.421   1.628  1.00  0.00           H  
ATOM   4095 1HG  ARG A 252     -25.425  24.791   0.255  1.00  0.00           H  
ATOM   4096 2HG  ARG A 252     -24.025  24.686  -0.841  1.00  0.00           H  
ATOM   4097 1HD  ARG A 252     -22.645  24.043   1.079  1.00  0.00           H  
ATOM   4098 2HD  ARG A 252     -24.075  24.099   2.116  1.00  0.00           H  
ATOM   4099  HE  ARG A 252     -23.360  22.043   0.135  1.00  0.00           H  
ATOM   4100 1HH1 ARG A 252     -25.895  23.174   2.443  1.00  0.00           H  
ATOM   4101 2HH1 ARG A 252     -26.644  21.610   2.457  1.00  0.00           H  
ATOM   4102 1HH2 ARG A 252     -24.435  20.041   0.260  1.00  0.00           H  
ATOM   4103 2HH2 ARG A 252     -25.825  19.853   1.332  1.00  0.00           H  
ATOM   4104  N   ALA A 253     -23.307  29.543   0.140  1.00  0.00           N  
ATOM   4105  CA  ALA A 253     -22.983  30.828   0.737  1.00  0.00           C  
ATOM   4106  C   ALA A 253     -23.563  32.002  -0.069  1.00  0.00           C  
ATOM   4107  O   ALA A 253     -23.418  33.154   0.337  1.00  0.00           O  
ATOM   4108  CB  ALA A 253     -21.470  30.976   0.808  1.00  0.00           C  
ATOM   4109  H   ALA A 253     -22.769  29.288  -0.689  1.00  0.00           H  
ATOM   4110  HA  ALA A 253     -23.408  30.862   1.736  1.00  0.00           H  
ATOM   4111 1HB  ALA A 253     -21.227  31.909   1.247  1.00  0.00           H  
ATOM   4112 2HB  ALA A 253     -21.040  30.181   1.393  1.00  0.00           H  
ATOM   4113 3HB  ALA A 253     -21.056  30.941  -0.199  1.00  0.00           H  
ATOM   4114  N   ALA A 254     -24.156  31.705  -1.223  1.00  0.00           N  
ATOM   4115  CA  ALA A 254     -24.622  32.685  -2.195  1.00  0.00           C  
ATOM   4116  C   ALA A 254     -25.923  33.354  -1.832  1.00  0.00           C  
ATOM   4117  O   ALA A 254     -26.731  32.810  -1.081  1.00  0.00           O  
ATOM   4118  CB  ALA A 254     -24.806  32.010  -3.538  1.00  0.00           C  
ATOM   4119  H   ALA A 254     -24.310  30.724  -1.466  1.00  0.00           H  
ATOM   4120  HA  ALA A 254     -23.858  33.456  -2.276  1.00  0.00           H  
ATOM   4121 1HB  ALA A 254     -25.109  32.744  -4.284  1.00  0.00           H  
ATOM   4122 2HB  ALA A 254     -23.877  31.552  -3.828  1.00  0.00           H  
ATOM   4123 3HB  ALA A 254     -25.574  31.245  -3.452  1.00  0.00           H  
ATOM   4124  N   ARG A 255     -26.168  34.513  -2.443  1.00  0.00           N  
ATOM   4125  CA  ARG A 255     -27.483  35.112  -2.322  1.00  0.00           C  
ATOM   4126  C   ARG A 255     -28.322  34.370  -3.348  1.00  0.00           C  
ATOM   4127  O   ARG A 255     -28.202  34.598  -4.551  1.00  0.00           O  
ATOM   4128  CB  ARG A 255     -27.496  36.604  -2.636  1.00  0.00           C  
ATOM   4129  CG  ARG A 255     -26.750  37.492  -1.669  1.00  0.00           C  
ATOM   4130  CD  ARG A 255     -26.911  38.937  -2.018  1.00  0.00           C  
ATOM   4131  NE  ARG A 255     -26.218  39.839  -1.071  1.00  0.00           N  
ATOM   4132  CZ  ARG A 255     -26.345  41.190  -1.059  1.00  0.00           C  
ATOM   4133  NH1 ARG A 255     -27.138  41.785  -1.935  1.00  0.00           N1+
ATOM   4134  NH2 ARG A 255     -25.686  41.932  -0.172  1.00  0.00           N  
ATOM   4135  H   ARG A 255     -25.457  34.947  -3.017  1.00  0.00           H  
ATOM   4136  HA  ARG A 255     -27.884  34.938  -1.324  1.00  0.00           H  
ATOM   4137 1HB  ARG A 255     -27.071  36.769  -3.626  1.00  0.00           H  
ATOM   4138 2HB  ARG A 255     -28.528  36.950  -2.665  1.00  0.00           H  
ATOM   4139 1HG  ARG A 255     -27.141  37.332  -0.668  1.00  0.00           H  
ATOM   4140 2HG  ARG A 255     -25.689  37.245  -1.699  1.00  0.00           H  
ATOM   4141 1HD  ARG A 255     -26.503  39.109  -3.017  1.00  0.00           H  
ATOM   4142 2HD  ARG A 255     -27.972  39.181  -2.011  1.00  0.00           H  
ATOM   4143  HE  ARG A 255     -25.596  39.423  -0.382  1.00  0.00           H  
ATOM   4144 1HH1 ARG A 255     -27.646  41.238  -2.616  1.00  0.00           H  
ATOM   4145 2HH1 ARG A 255     -27.240  42.789  -1.927  1.00  0.00           H  
ATOM   4146 1HH2 ARG A 255     -25.059  41.508   0.535  1.00  0.00           H  
ATOM   4147 2HH2 ARG A 255     -25.791  42.930  -0.171  1.00  0.00           H  
ATOM   4148  N   SER A 256     -29.111  33.431  -2.858  1.00  0.00           N  
ATOM   4149  CA  SER A 256     -29.873  32.503  -3.671  1.00  0.00           C  
ATOM   4150  C   SER A 256     -31.137  32.069  -2.979  1.00  0.00           C  
ATOM   4151  O   SER A 256     -31.212  32.051  -1.753  1.00  0.00           O  
ATOM   4152  CB  SER A 256     -29.077  31.259  -3.975  1.00  0.00           C  
ATOM   4153  OG  SER A 256     -29.883  30.343  -4.687  1.00  0.00           O  
ATOM   4154  H   SER A 256     -29.167  33.330  -1.849  1.00  0.00           H  
ATOM   4155  HA  SER A 256     -30.140  32.999  -4.606  1.00  0.00           H  
ATOM   4156 1HB  SER A 256     -28.196  31.516  -4.563  1.00  0.00           H  
ATOM   4157 2HB  SER A 256     -28.733  30.806  -3.042  1.00  0.00           H  
ATOM   4158  HG  SER A 256     -29.376  29.510  -4.730  1.00  0.00           H  
ATOM   4159  N   GLY A 257     -32.146  31.718  -3.766  1.00  0.00           N  
ATOM   4160  CA  GLY A 257     -33.383  31.195  -3.205  1.00  0.00           C  
ATOM   4161  C   GLY A 257     -33.331  29.672  -3.053  1.00  0.00           C  
ATOM   4162  O   GLY A 257     -34.312  29.066  -2.610  1.00  0.00           O  
ATOM   4163  H   GLY A 257     -32.030  31.782  -4.769  1.00  0.00           H  
ATOM   4164 1HA  GLY A 257     -33.563  31.652  -2.231  1.00  0.00           H  
ATOM   4165 2HA  GLY A 257     -34.218  31.471  -3.847  1.00  0.00           H  
ATOM   4166  N   SER A 258     -32.197  29.062  -3.457  1.00  0.00           N  
ATOM   4167  CA  SER A 258     -32.001  27.612  -3.399  1.00  0.00           C  
ATOM   4168  C   SER A 258     -31.530  27.089  -2.036  1.00  0.00           C  
ATOM   4169  O   SER A 258     -31.801  25.930  -1.704  1.00  0.00           O  
ATOM   4170  CB  SER A 258     -31.009  27.182  -4.473  1.00  0.00           C  
ATOM   4171  OG  SER A 258     -29.731  27.752  -4.267  1.00  0.00           O  
ATOM   4172  H   SER A 258     -31.444  29.635  -3.824  1.00  0.00           H  
ATOM   4173  HA  SER A 258     -32.959  27.137  -3.618  1.00  0.00           H  
ATOM   4174 1HB  SER A 258     -30.927  26.096  -4.460  1.00  0.00           H  
ATOM   4175 2HB  SER A 258     -31.386  27.469  -5.453  1.00  0.00           H  
ATOM   4176  HG  SER A 258     -29.124  27.232  -4.812  1.00  0.00           H  
ATOM   4177  N   TYR A 259     -30.834  27.926  -1.257  1.00  0.00           N  
ATOM   4178  CA  TYR A 259     -30.356  27.566   0.076  1.00  0.00           C  
ATOM   4179  C   TYR A 259     -30.576  28.706   1.055  1.00  0.00           C  
ATOM   4180  O   TYR A 259     -30.335  29.866   0.727  1.00  0.00           O  
ATOM   4181  CB  TYR A 259     -28.852  27.221   0.105  1.00  0.00           C  
ATOM   4182  CG  TYR A 259     -28.416  26.007  -0.669  1.00  0.00           C  
ATOM   4183  CD1 TYR A 259     -28.037  26.110  -1.987  1.00  0.00           C  
ATOM   4184  CD2 TYR A 259     -28.387  24.778  -0.039  1.00  0.00           C  
ATOM   4185  CE1 TYR A 259     -27.644  24.984  -2.674  1.00  0.00           C  
ATOM   4186  CE2 TYR A 259     -28.001  23.654  -0.719  1.00  0.00           C  
ATOM   4187  CZ  TYR A 259     -27.629  23.751  -2.031  1.00  0.00           C  
ATOM   4188  OH  TYR A 259     -27.256  22.627  -2.716  1.00  0.00           O  
ATOM   4189  H   TYR A 259     -30.639  28.857  -1.594  1.00  0.00           H  
ATOM   4190  HA  TYR A 259     -30.917  26.708   0.427  1.00  0.00           H  
ATOM   4191 1HB  TYR A 259     -28.284  28.076  -0.269  1.00  0.00           H  
ATOM   4192 2HB  TYR A 259     -28.554  27.075   1.143  1.00  0.00           H  
ATOM   4193  HD1 TYR A 259     -28.052  27.079  -2.482  1.00  0.00           H  
ATOM   4194  HD2 TYR A 259     -28.675  24.699   0.997  1.00  0.00           H  
ATOM   4195  HE1 TYR A 259     -27.350  25.065  -3.717  1.00  0.00           H  
ATOM   4196  HE2 TYR A 259     -27.989  22.682  -0.214  1.00  0.00           H  
ATOM   4197  HH  TYR A 259     -27.455  21.856  -2.173  1.00  0.00           H  
ATOM   4198  N   TYR A 260     -30.919  28.381   2.286  1.00  0.00           N  
ATOM   4199  CA  TYR A 260     -30.965  29.385   3.337  1.00  0.00           C  
ATOM   4200  C   TYR A 260     -29.958  28.984   4.377  1.00  0.00           C  
ATOM   4201  O   TYR A 260     -30.088  27.948   5.002  1.00  0.00           O  
ATOM   4202  CB  TYR A 260     -32.364  29.510   3.945  1.00  0.00           C  
ATOM   4203  CG  TYR A 260     -32.474  30.579   5.009  1.00  0.00           C  
ATOM   4204  CD1 TYR A 260     -31.861  31.809   4.822  1.00  0.00           C  
ATOM   4205  CD2 TYR A 260     -33.188  30.329   6.172  1.00  0.00           C  
ATOM   4206  CE1 TYR A 260     -31.962  32.786   5.794  1.00  0.00           C  
ATOM   4207  CE2 TYR A 260     -33.288  31.305   7.144  1.00  0.00           C  
ATOM   4208  CZ  TYR A 260     -32.678  32.529   6.958  1.00  0.00           C  
ATOM   4209  OH  TYR A 260     -32.778  33.502   7.926  1.00  0.00           O  
ATOM   4210  H   TYR A 260     -31.161  27.406   2.485  1.00  0.00           H  
ATOM   4211  HA  TYR A 260     -30.666  30.347   2.929  1.00  0.00           H  
ATOM   4212 1HB  TYR A 260     -33.084  29.738   3.157  1.00  0.00           H  
ATOM   4213 2HB  TYR A 260     -32.655  28.557   4.388  1.00  0.00           H  
ATOM   4214  HD1 TYR A 260     -31.301  32.006   3.908  1.00  0.00           H  
ATOM   4215  HD2 TYR A 260     -33.668  29.362   6.319  1.00  0.00           H  
ATOM   4216  HE1 TYR A 260     -31.481  33.752   5.647  1.00  0.00           H  
ATOM   4217  HE2 TYR A 260     -33.848  31.108   8.058  1.00  0.00           H  
ATOM   4218  HH  TYR A 260     -33.302  33.169   8.659  1.00  0.00           H  
ATOM   4219  N   ASN A 261     -28.907  29.761   4.541  1.00  0.00           N  
ATOM   4220  CA  ASN A 261     -27.862  29.405   5.490  1.00  0.00           C  
ATOM   4221  C   ASN A 261     -27.308  27.995   5.265  1.00  0.00           C  
ATOM   4222  O   ASN A 261     -27.094  27.223   6.199  1.00  0.00           O  
ATOM   4223  CB  ASN A 261     -28.375  29.597   6.892  1.00  0.00           C  
ATOM   4224  CG  ASN A 261     -28.623  31.008   7.121  1.00  0.00           C  
ATOM   4225  ND2 ASN A 261     -29.085  31.364   8.280  1.00  0.00           N  
ATOM   4226  OD1 ASN A 261     -28.338  31.801   6.207  1.00  0.00           O  
ATOM   4227  H   ASN A 261     -28.826  30.614   4.005  1.00  0.00           H  
ATOM   4228  HA  ASN A 261     -27.028  30.088   5.333  1.00  0.00           H  
ATOM   4229 1HB  ASN A 261     -29.299  29.053   7.031  1.00  0.00           H  
ATOM   4230 2HB  ASN A 261     -27.687  29.222   7.611  1.00  0.00           H  
ATOM   4231 1HD2 ASN A 261     -29.256  32.340   8.512  1.00  0.00           H  
ATOM   4232 2HD2 ASN A 261     -29.260  30.666   8.972  1.00  0.00           H  
ATOM   4233  N   GLY A 262     -27.147  27.642   3.994  1.00  0.00           N  
ATOM   4234  CA  GLY A 262     -26.612  26.350   3.584  1.00  0.00           C  
ATOM   4235  C   GLY A 262     -27.636  25.214   3.613  1.00  0.00           C  
ATOM   4236  O   GLY A 262     -27.306  24.065   3.296  1.00  0.00           O  
ATOM   4237  H   GLY A 262     -27.350  28.345   3.295  1.00  0.00           H  
ATOM   4238 1HA  GLY A 262     -26.222  26.450   2.575  1.00  0.00           H  
ATOM   4239 2HA  GLY A 262     -25.776  26.093   4.222  1.00  0.00           H  
ATOM   4240  N   ILE A 263     -28.879  25.520   3.961  1.00  0.00           N  
ATOM   4241  CA  ILE A 263     -29.947  24.540   4.073  1.00  0.00           C  
ATOM   4242  C   ILE A 263     -30.802  24.578   2.824  1.00  0.00           C  
ATOM   4243  O   ILE A 263     -31.424  25.598   2.523  1.00  0.00           O  
ATOM   4244  CB  ILE A 263     -30.822  24.800   5.313  1.00  0.00           C  
ATOM   4245  CG1 ILE A 263     -29.946  24.994   6.553  1.00  0.00           C  
ATOM   4246  CG2 ILE A 263     -31.801  23.655   5.523  1.00  0.00           C  
ATOM   4247  CD1 ILE A 263     -29.056  23.813   6.864  1.00  0.00           C  
ATOM   4248  H   ILE A 263     -29.090  26.478   4.251  1.00  0.00           H  
ATOM   4249  HA  ILE A 263     -29.520  23.546   4.202  1.00  0.00           H  
ATOM   4250  HB  ILE A 263     -31.383  25.724   5.175  1.00  0.00           H  
ATOM   4251 1HG1 ILE A 263     -29.314  25.871   6.418  1.00  0.00           H  
ATOM   4252 2HG1 ILE A 263     -30.580  25.180   7.421  1.00  0.00           H  
ATOM   4253 1HG2 ILE A 263     -32.411  23.855   6.404  1.00  0.00           H  
ATOM   4254 2HG2 ILE A 263     -32.445  23.562   4.649  1.00  0.00           H  
ATOM   4255 3HG2 ILE A 263     -31.249  22.726   5.667  1.00  0.00           H  
ATOM   4256 1HD1 ILE A 263     -28.467  24.025   7.756  1.00  0.00           H  
ATOM   4257 2HD1 ILE A 263     -29.672  22.929   7.038  1.00  0.00           H  
ATOM   4258 3HD1 ILE A 263     -28.388  23.630   6.023  1.00  0.00           H  
ATOM   4259  N   SER A 264     -30.860  23.479   2.093  1.00  0.00           N  
ATOM   4260  CA  SER A 264     -31.604  23.510   0.846  1.00  0.00           C  
ATOM   4261  C   SER A 264     -33.037  23.870   1.103  1.00  0.00           C  
ATOM   4262  O   SER A 264     -33.641  23.397   2.064  1.00  0.00           O  
ATOM   4263  CB  SER A 264     -31.555  22.192   0.126  1.00  0.00           C  
ATOM   4264  OG  SER A 264     -32.362  22.249  -1.023  1.00  0.00           O  
ATOM   4265  H   SER A 264     -30.354  22.650   2.373  1.00  0.00           H  
ATOM   4266  HA  SER A 264     -31.175  24.271   0.195  1.00  0.00           H  
ATOM   4267 1HB  SER A 264     -30.528  21.966  -0.154  1.00  0.00           H  
ATOM   4268 2HB  SER A 264     -31.902  21.395   0.783  1.00  0.00           H  
ATOM   4269  HG  SER A 264     -32.307  21.378  -1.422  1.00  0.00           H  
ATOM   4270  N   THR A 265     -33.586  24.697   0.227  1.00  0.00           N  
ATOM   4271  CA  THR A 265     -34.970  25.125   0.310  1.00  0.00           C  
ATOM   4272  C   THR A 265     -35.849  24.280  -0.603  1.00  0.00           C  
ATOM   4273  O   THR A 265     -37.081  24.379  -0.589  1.00  0.00           O  
ATOM   4274  CB  THR A 265     -35.068  26.606  -0.079  1.00  0.00           C  
ATOM   4275  CG2 THR A 265     -34.172  27.439   0.864  1.00  0.00           C  
ATOM   4276  OG1 THR A 265     -34.604  26.741  -1.431  1.00  0.00           O  
ATOM   4277  H   THR A 265     -33.007  25.071  -0.535  1.00  0.00           H  
ATOM   4278  HA  THR A 265     -35.315  24.999   1.334  1.00  0.00           H  
ATOM   4279  HB  THR A 265     -36.100  26.943  -0.017  1.00  0.00           H  
ATOM   4280  HG1 THR A 265     -34.736  27.654  -1.764  1.00  0.00           H  
ATOM   4281 1HG2 THR A 265     -34.216  28.490   0.577  1.00  0.00           H  
ATOM   4282 2HG2 THR A 265     -34.513  27.325   1.891  1.00  0.00           H  
ATOM   4283 3HG2 THR A 265     -33.161  27.093   0.789  1.00  0.00           H  
ATOM   4284  N   ASN A 266     -35.221  23.387  -1.371  1.00  0.00           N  
ATOM   4285  CA  ASN A 266     -35.949  22.536  -2.306  1.00  0.00           C  
ATOM   4286  C   ASN A 266     -36.407  21.276  -1.595  1.00  0.00           C  
ATOM   4287  O   ASN A 266     -35.898  20.171  -1.844  1.00  0.00           O  
ATOM   4288  CB  ASN A 266     -35.100  22.213  -3.519  1.00  0.00           C  
ATOM   4289  CG  ASN A 266     -34.845  23.425  -4.384  1.00  0.00           C  
ATOM   4290  ND2 ASN A 266     -33.648  23.538  -4.896  1.00  0.00           N  
ATOM   4291  OD1 ASN A 266     -35.737  24.254  -4.602  1.00  0.00           O  
ATOM   4292  H   ASN A 266     -34.210  23.303  -1.284  1.00  0.00           H  
ATOM   4293  HA  ASN A 266     -36.845  23.063  -2.640  1.00  0.00           H  
ATOM   4294 1HB  ASN A 266     -34.143  21.809  -3.192  1.00  0.00           H  
ATOM   4295 2HB  ASN A 266     -35.594  21.447  -4.118  1.00  0.00           H  
ATOM   4296 1HD2 ASN A 266     -33.435  24.312  -5.489  1.00  0.00           H  
ATOM   4297 2HD2 ASN A 266     -32.952  22.846  -4.703  1.00  0.00           H  
ATOM   4298  N   LEU A 267     -37.359  21.475  -0.694  1.00  0.00           N  
ATOM   4299  CA  LEU A 267     -37.811  20.417   0.181  1.00  0.00           C  
ATOM   4300  C   LEU A 267     -39.276  20.075  -0.055  1.00  0.00           C  
ATOM   4301  O   LEU A 267     -40.040  19.910   0.897  1.00  0.00           O  
ATOM   4302  CB  LEU A 267     -37.604  20.828   1.645  1.00  0.00           C  
ATOM   4303  CG  LEU A 267     -36.155  21.116   2.056  1.00  0.00           C  
ATOM   4304  CD1 LEU A 267     -36.125  21.621   3.492  1.00  0.00           C  
ATOM   4305  CD2 LEU A 267     -35.323  19.851   1.905  1.00  0.00           C  
ATOM   4306  OXT LEU A 267     -39.654  19.798  -1.191  1.00  0.00           O1-
ATOM   4307  H   LEU A 267     -37.697  22.438  -0.599  1.00  0.00           H  
ATOM   4308  HA  LEU A 267     -37.222  19.535  -0.023  1.00  0.00           H  
ATOM   4309 1HB  LEU A 267     -38.188  21.726   1.839  1.00  0.00           H  
ATOM   4310 2HB  LEU A 267     -37.979  20.030   2.286  1.00  0.00           H  
ATOM   4311  HG  LEU A 267     -35.744  21.899   1.419  1.00  0.00           H  
ATOM   4312 1HD1 LEU A 267     -35.095  21.826   3.785  1.00  0.00           H  
ATOM   4313 2HD1 LEU A 267     -36.712  22.537   3.568  1.00  0.00           H  
ATOM   4314 3HD1 LEU A 267     -36.546  20.864   4.153  1.00  0.00           H  
ATOM   4315 1HD2 LEU A 267     -34.293  20.056   2.197  1.00  0.00           H  
ATOM   4316 2HD2 LEU A 267     -35.732  19.067   2.543  1.00  0.00           H  
ATOM   4317 3HD2 LEU A 267     -35.347  19.522   0.866  1.00  0.00           H  
TER   
HETATM 4318  N   ACD B 268      -2.784  44.792  -4.126  1.00  0.00           N  
HETATM 4319  CA  ACD B 268      -2.978  45.999  -3.363  1.00  0.00           C  
HETATM 4320  C   ACD B 268      -1.622  46.624  -3.038  1.00  0.00           C  
HETATM 4321  O   ACD B 268      -1.479  47.630  -2.523  1.00  0.00           O  
HETATM 4322  CB  ACD B 268      -3.739  45.547  -2.096  1.00  0.00           C  
HETATM 4323  CG  ACD B 268      -5.078  46.162  -1.747  1.00  0.00           C  
HETATM 4324  CD1 ACD B 268      -6.327  45.531  -1.851  1.00  0.00           C  
HETATM 4325  CD2 ACD B 268      -4.988  47.415  -1.297  1.00  0.00           C  
HETATM 4326  CE1 ACD B 268      -7.472  46.196  -1.492  1.00  0.00           C  
HETATM 4327  CE2 ACD B 268      -6.133  48.122  -0.914  1.00  0.00           C  
HETATM 4328  NE1 ACD B 268      -8.490  48.197  -0.654  1.00  0.00           N  
HETATM 4329  CZ1 ACD B 268      -7.380  47.509  -1.017  1.00  0.00           C  
HETATM 4330  CZ2 ACD B 268      -5.939  49.503  -0.421  1.00  0.00           C  
HETATM 4331  CI1 ACD B 268      -8.419  49.491  -0.196  1.00  0.00           C  
HETATM 4332  CI2 ACD B 268      -7.140  51.468   0.400  1.00  0.00           C  
HETATM 4333  CK1 ACD B 268      -9.608  50.146   0.150  1.00  0.00           C  
HETATM 4334  CK2 ACD B 268      -8.299  52.120   0.741  1.00  0.00           C  
HETATM 4335  CL  ACD B 268      -9.511  51.437   0.606  1.00  0.00           C  
HETATM 4336  OXT ACD B 268      -0.633  46.021  -3.334  1.00  0.00           O  
HETATM 4337  CT3 ACD B 268      -7.208  50.168  -0.063  1.00  0.00           C  
HETATM 4338  OT1 ACD B 268      -4.869  50.042  -0.313  1.00  0.00           O  
HETATM 4339 1H   ACD B 268      -3.089  43.996  -3.585  1.00  0.00           H  
HETATM 4340 2H   ACD B 268      -3.334  44.844  -4.971  1.00  0.00           H  
HETATM 4341 3H   ACD B 268      -1.808  44.689  -4.375  1.00  0.00           H  
HETATM 4342  HA  ACD B 268      -3.609  46.672  -3.931  1.00  0.00           H  
HETATM 4343 1HB  ACD B 268      -3.889  44.480  -2.206  1.00  0.00           H  
HETATM 4344 2HB  ACD B 268      -3.073  45.713  -1.256  1.00  0.00           H  
HETATM 4345 1HD1 ACD B 268      -6.392  44.520  -2.216  1.00  0.00           H  
HETATM 4346 1HD2 ACD B 268      -4.040  47.917  -1.222  1.00  0.00           H  
HETATM 4347 1HE1 ACD B 268      -8.434  45.720  -1.576  1.00  0.00           H  
HETATM 4348  HE1 ACD B 268      -9.382  47.767  -0.742  1.00  0.00           H  
HETATM 4349 1HI2 ACD B 268      -6.176  51.933   0.479  1.00  0.00           H  
HETATM 4350 1HK1 ACD B 268     -10.555  49.644   0.055  1.00  0.00           H  
HETATM 4351 1HK2 ACD B 268      -8.286  53.131   1.104  1.00  0.00           H  
HETATM 4352 1HL  ACD B 268     -10.419  51.948   0.873  1.00  0.00           H  
CONECT 4318 4319 4339 4340 4341
CONECT 4319 4318 4320 4322 4342
CONECT 4320 4319 4321 4336
CONECT 4321 4320
CONECT 4322 4319 4323 4343 4344
CONECT 4323 4322 4324 4325
CONECT 4324 4323 4326 4345
CONECT 4325 4323 4327 4346
CONECT 4326 4324 4329 4347
CONECT 4327 4325 4329 4330
CONECT 4328 4331 4348 4329
CONECT 4329 4326 4327 4328
CONECT 4330 4327 4337 4338
CONECT 4331 4328 4333 4337
CONECT 4332 4334 4349 4337
CONECT 4333 4331 4335 4350
CONECT 4334 4332 4335 4351
CONECT 4335 4333 4334 4352
CONECT 4336 4320
CONECT 4337 4330 4331 4332
CONECT 4338 4330
CONECT 4339 4318
CONECT 4340 4318
CONECT 4341 4318
CONECT 4342 4319
CONECT 4343 4322
CONECT 4344 4322
CONECT 4345 4324
CONECT 4346 4325
CONECT 4347 4326
CONECT 4348 4328
CONECT 4349 4332
CONECT 4350 4333
CONECT 4351 4334
CONECT 4352 4335
END
